# Supplementary material for: Comprehensive CRISPR-Cas9 screen identifies factors which are important for plasmablast development
Source: Front Immunol. 2022 Sep 15;13:979606. doi: 10.3389/fimmu.2022.979606 (PMC9521597; doi:10.3389/fimmu.2022.979606)
Supplement: Supplementary file 1 [file Table_1.xlsx]

## Sheet: counts
Supplementary Table 1: Results of Screen 1
id	group	Act B_d6_r1_sc1	Act B_d6_r2_sc1	pre-PB_d9_r1_sc1	pre-PB_d9_r2_sc1	PB_d9_r1_sc1	pool	Act B_d6_r1_sc2	Act B_d6_r2_sc2	pre-PB_d9_r1_sc2	pre-PB_d9_r2_sc2	PB_d9_r1_sc2	PB_d9_r2_sc2
1700017B05Rik_74211_10_PC	1700017B05Rik	1849	1684	488	431	214	363	202	809	704	639	5036	1378
1700017B05Rik_74211_23_PC	1700017B05Rik	6046	3341	1043	3083	600	1588	3135	1824	1565	4668	1663	3963
1700017B05Rik_74211_25_PC	1700017B05Rik	6535	3502	4179	1866	1600	1424	2026	6260	1400	3968	4997	3651
1700017B05Rik_74211_28_PC	1700017B05Rik	5928	4131	1055	6004	418	2070	3512	2671	2037	2167	6978	3814
1700017B05Rik_74211_3_PC	1700017B05Rik	9825	3951	4022	5572	3557	1655	2520	5457	5776	6961	8534	908
1700017B05Rik_74211_30_PC	1700017B05Rik	5154	2590	2154	1751	474	1304	1239	2534	1677	2079	5250	3893
1700040L02Rik_73287_1_PC	1700040L02Rik	4056	1165	1851	2064	455	733	1664	1800	1565	887	1873	374
1700040L02Rik_73287_13_PC	1700040L02Rik	2521	501	482	459	28	355	886	69	998	170	1066	1619
1700040L02Rik_73287_3_PC	1700040L02Rik	4353	2253	1004	1503	564	873	1971	3941	4353	3661	3976	3076
1700040L02Rik_73287_4_PC	1700040L02Rik	7026	2214	6303	1896	3045	1296	2645	11114	4439	4493	8194	4470
1700040L02Rik_73287_6_PC	1700040L02Rik	8418	6480	6575	6134	2534	2017	3256	14562	4320	12573	5289	10502
1700040L02Rik_73287_7_PC	1700040L02Rik	3309	2192	677	1354	112	704	1164	3583	3085	1365	3829	2307
1810011O10Rik_69068_2_PB	1810011O10Rik	4102	3101	8157	1507	1197	635	1891	9662	3178	3742	3686	2716
1810011O10Rik_69068_3_PB	1810011O10Rik	6429	3230	1007	2003	699	1226	3421	10356	2895	4144	6042	4561
1810011O10Rik_69068_4_PB	1810011O10Rik	4086	2581	1854	1905	619	753	857	4394	2299	987	596	1199
1810011O10Rik_69068_5_PB	1810011O10Rik	2729	1166	2709	572	934	561	1239	3832	694	1226	2659	644
1810011O10Rik_69068_7_PB	1810011O10Rik	4955	2158	4245	3911	571	1397	2129	8726	3209	4017	4443	6663
1810011O10Rik_69068_9_PB	1810011O10Rik	5352	2440	739	1438	1365	893	1862	1157	2020	4045	1259	7519
1810019J16Rik_69073_13_PC	1810019J16Rik	1	0	0	0	0	25	392	0	1	0	8	0
1810019J16Rik_69073_14_PC	1810019J16Rik	4795	2599	3519	213	844	1261	3143	11755	4617	3081	2178	2321
1810019J16Rik_69073_3_PC	1810019J16Rik	9539	4627	3022	630	1230	1443	4020	2737	3926	5198	5765	5220
1810019J16Rik_69073_6_PC	1810019J16Rik	6922	4322	7091	10184	1178	1855	2635	6295	4973	12485	5523	8059
1810019J16Rik_69073_8_PC	1810019J16Rik	16665	10844	6756	8259	3971	2392	5361	23346	6976	14230	8478	10667
1810019J16Rik_69073_9_PC	1810019J16Rik	14286	6921	11532	2991	3598	2434	4979	11703	9823	11363	5179	10458
1810062G17Rik_72282_1_PC	1810062G17Rik	1003	396	245	1028	367	192	382	946	408	164	98	56
1810062G17Rik_72282_2_PC	1810062G17Rik	6850	2528	1191	2107	441	886	1305	1542	2691	5160	4052	5101
1810062G17Rik_72282_3_PC	1810062G17Rik	4608	3106	597	5650	556	1059	1244	8664	4104	5386	5906	4193
1810062G17Rik_72282_4_PC	1810062G17Rik	7028	3125	1740	3201	830	1337	2334	2907	3207	4760	2735	4376
2010107G23Rik_69894_1_PC	2010107G23Rik	4684	1260	440	854	313	720	677	1430	2396	1208	1292	3743
2010107G23Rik_69894_2_fillup_PC	2010107G23Rik	0	0	0	16	0	10	2	0	0	0	0	0
2010107G23Rik_69894_2_PC	2010107G23Rik	2988	2264	433	140	527	691	708	6046	1405	2837	1710	3845
2010107G23Rik_69894_3_fillup_PC	2010107G23Rik	617	1360	466	542	123	220	198	594	891	137	752	242
2010107G23Rik_69894_3_PC	2010107G23Rik	2480	2092	3144	2595	860	636	1080	5675	2385	1401	7415	1764
2010107G23Rik_69894_4_PC	2010107G23Rik	4659	2714	2621	3547	733	966	2141	5084	2435	2545	5279	7838
2200002D01Rik_72275_1_PB	2200002D01Rik	5852	2068	474	2342	300	698	1469	1897	1855	3521	1122	829
2200002D01Rik_72275_2_PB	2200002D01Rik	2439	1299	994	104	709	347	199	423	1342	1157	1344	8567
2200002D01Rik_72275_3_fillup_PB	2200002D01Rik	9758	5614	5440	5651	2868	1605	4416	5961	4795	6757	10905	10681
2200002D01Rik_72275_3_PB	2200002D01Rik	4972	1695	3285	3427	1789	700	1263	1909	2420	2315	1098	6657
2200002D01Rik_72275_4_PB	2200002D01Rik	6194	2568	2542	1567	829	1071	2104	1406	2322	2477	1905	3112
2200002D01Rik_72275_5_PB	2200002D01Rik	3952	955	1166	461	280	927	804	5372	1554	2329	2958	1037
2300002M23Rik_69542_12_PC	2300002M23Rik	2282	1608	3011	618	1269	753	383	6259	1456	2698	2149	4340
2300002M23Rik_69542_22_PC	2300002M23Rik	6405	2449	3089	1174	903	1460	3470	3919	4578	4473	5440	3861
2300002M23Rik_69542_24_PC	2300002M23Rik	3473	1820	1326	250	857	864	685	7571	2007	2101	2681	6666
2300002M23Rik_69542_3_PC	2300002M23Rik	6642	3128	4246	2415	3650	1420	2409	9704	3402	1664	4621	1200
2300002M23Rik_69542_5_PC	2300002M23Rik	1143	1045	2999	4017	222	457	337	4602	844	3967	1996	923
2300002M23Rik_69542_7_PC	2300002M23Rik	23935	11424	5030	3662	2335	3750	6414	11694	6814	5887	13032	9222
2410004P03Rik_73667_10_PC	2410004P03Rik	2866	2389	3742	1670	816	960	2686	6043	2834	3236	1529	10554
2410004P03Rik_73667_11_PC	2410004P03Rik	9636	5827	4099	4510	1958	1862	3903	2777	6994	6063	4072	8299
2410004P03Rik_73667_13_PC	2410004P03Rik	7050	3978	4619	2058	1859	1350	2468	6289	5074	8251	5068	4661
2410004P03Rik_73667_14_PC	2410004P03Rik	9067	3045	4085	5241	1762	1391	1711	2680	3382	4189	5882	2861
2410004P03Rik_73667_2_PC	2410004P03Rik	1444	1078	184	10	79	135	163	650	166	45	339	65
2410004P03Rik_73667_6_PC	2410004P03Rik	6772	5407	2800	3632	1086	1463	2519	3997	4724	5509	2985	5599
2510009E07Rik_72190_2_PC	2510009E07Rik	5628	2458	7614	1615	1745	1262	3536	5025	1948	8232	3381	4722
2510009E07Rik_72190_3_PC	2510009E07Rik	2651	816	81	654	185	387	595	416	462	319	346	568
2510009E07Rik_72190_4_PC	2510009E07Rik	29	1	5	0	0	17	5	80	2	361	15	0
2510009E07Rik_72190_6_PC	2510009E07Rik	602	1443	206	1694	149	302	458	599	1180	48	971	4557
2510009E07Rik_72190_7_PC	2510009E07Rik	3547	1505	6967	844	2968	776	777	2177	2715	7654	7104	7244
2510009E07Rik_72190_9_PC	2510009E07Rik	798	1498	96	3385	31	339	1142	1833	708	845	888	545
2610034B18Rik_70420_10_PB	2610034B18Rik	11050	2328	2419	3013	1115	1421	3361	17475	4644	5879	6479	7853
2610034B18Rik_70420_2_PB	2610034B18Rik	8221	4053	4306	4017	1818	1286	2843	4663	3763	6796	5835	10605
2610034B18Rik_70420_3_PB	2610034B18Rik	3528	1874	2687	3249	973	766	1142	5613	655	2675	2445	3896
2610034B18Rik_70420_4_PB	2610034B18Rik	3628	1813	739	3096	244	897	735	6608	2415	605	1242	1214
2610034B18Rik_70420_5_PB	2610034B18Rik	3772	2489	2060	1154	1338	867	2086	14523	1823	5433	3535	3129
2610034B18Rik_70420_6_PB	2610034B18Rik	7312	5753	851	3264	709	1243	5520	9534	5859	2501	5200	469
2700089E24Rik_381820_1_fillup_PC	2700089E24Rik	4966	3229	5519	1612	1530	1214	2360	2239	2672	4283	4871	6284
2700089E24Rik_381820_1_PC	2700089E24Rik	1782	1516	1076	847	284	427	1122	278	1912	1032	1049	629
2700089E24Rik_381820_2_fillup_PC	2700089E24Rik	2561	1140	1891	2781	606	739	967	309	621	1470	1127	665
2700089E24Rik_381820_2_PC	2700089E24Rik	9254	5135	3348	4070	1152	1775	5098	6342	5468	7507	5485	6105
2700089E24Rik_381820_3_fillup_PC	2700089E24Rik	7515	2893	1712	1062	793	1087	3376	5745	3122	872	2323	6001
4632428N05Rik_74048_14_PB	4632428N05Rik	4790	3195	2916	2189	794	849	1687	5435	2512	1137	4872	2943
4632428N05Rik_74048_18_PB	4632428N05Rik	5539	2906	2578	1725	1923	1596	5035	3479	2873	5070	4125	4893
4632428N05Rik_74048_2_PB	4632428N05Rik	12012	3986	7139	2460	2684	1694	3499	3834	8556	8534	7605	8536
4632428N05Rik_74048_21_PB	4632428N05Rik	6111	1849	4795	1019	859	1012	2442	4426	1889	1870	4022	2116
4632428N05Rik_74048_23_PB	4632428N05Rik	5440	2122	1816	410	1150	957	3538	2462	3029	7114	5892	1090
4632428N05Rik_74048_7_PB	4632428N05Rik	5211	2609	2961	2163	788	910	1797	3954	2433	5830	3629	1734
4933422H20Rik_432613_2_PC	4933422H20Rik	9094	5036	6235	4361	1927	2079	2492	8587	3481	3963	9908	3413
4933422H20Rik_432613_48_PC	4933422H20Rik	4579	2010	2518	2242	979	1010	2278	3182	1829	3340	2519	2056
4933422H20Rik_432613_50_PC	4933422H20Rik	10266	3285	877	4180	618	1930	2156	3511	4840	2815	5082	10577
4933422H20Rik_432613_51_PC	4933422H20Rik	2733	1617	88	315	214	525	2174	351	871	1998	842	2374
4933422H20Rik_432613_53_PC	4933422H20Rik	2611	1202	448	3227	398	504	1669	3832	1118	3050	2277	3411
4933422H20Rik_432613_8_PC	4933422H20Rik	97	24	122	0	132	35	1	3	238	0	218	0
5430435G22Rik_226421_1_PB	5430435G22Rik	3354	1743	1053	2709	133	838	1412	4642	2795	3779	1260	3459
5430435G22Rik_226421_2_PB	5430435G22Rik	4422	3885	2257	2383	2357	1291	1883	2706	4342	3269	5409	4376
5430435G22Rik_226421_3_PB	5430435G22Rik	5266	3389	2499	1378	1612	878	3711	2230	2585	879	2987	3699
5430435G22Rik_226421_5_PB	5430435G22Rik	7008	4537	2204	1856	1779	1806	4312	13580	5292	5473	5543	7048
5430435G22Rik_226421_6_PB	5430435G22Rik	6130	2410	3965	2208	2025	1149	2421	5012	3557	3721	1677	3987
5430435G22Rik_226421_7_PB	5430435G22Rik	5048	3087	614	2590	641	746	415	1365	2737	1098	2135	1247
5730409E04Rik_230757_1_PC	5730409E04Rik	4245	2583	4647	2287	1230	794	2505	1945	2198	5694	3262	4325
5730409E04Rik_230757_13_PC	5730409E04Rik	16626	8494	8749	3633	3861	2073	5620	14792	12932	13178	8003	18438
5730409E04Rik_230757_2_PC	5730409E04Rik	13565	5473	2399	5263	618	1873	3204	10968	5737	6727	10696	8984
5730409E04Rik_230757_4_PC	5730409E04Rik	1430	354	0	0	0	184	378	1838	354	1253	82	1104
5730409E04Rik_230757_5_PC	5730409E04Rik	6262	2736	2191	7474	659	1175	2234	10423	4811	1750	6845	2902
5730409E04Rik_230757_8_PC	5730409E04Rik	4765	1430	2936	689	996	717	1428	5232	4298	5726	3704	1655
6430548M08Rik_234797_15_PB	6430548M08Rik	4018	1538	2803	2075	2304	727	2281	1427	2491	3798	1125	1644
6430548M08Rik_234797_18_PB	6430548M08Rik	6110	2131	1176	4107	1176	814	948	1609	1305	2125	5845	2445
6430548M08Rik_234797_20_PB	6430548M08Rik	10226	3008	3930	1111	2241	1318	2379	2048	2520	6460	3742	6555
6430548M08Rik_234797_28_PB	6430548M08Rik	3665	2048	4190	507	621	636	1105	3634	1994	3228	3533	833
6430548M08Rik_234797_30_PB	6430548M08Rik	4501	2906	3934	2320	1234	974	2101	11753	3070	5669	2447	5433
6430548M08Rik_234797_36_PB	6430548M08Rik	9816	4390	4195	3285	2771	1518	3185	4219	3519	4542	8263	3713
a_50518_1_PC	a	1226	1133	317	834	14	187	31	2273	507	309	71	79
a_50518_2_PC	a	5829	2788	2945	2859	1215	1101	1303	7680	1524	8462	4334	4081
a_50518_3_PC	a	6114	2424	3526	643	969	864	2996	4071	3229	2678	8829	1571
a_50518_4_PC	a	10090	5741	3386	4475	1640	1858	2578	3386	3607	4112	6156	4804
a_50518_6_PC	a	9727	7400	4654	4673	1762	2181	3819	11452	5587	10136	10267	8717
a_50518_7_PC	a	7404	3517	7391	3601	2467	1442	2148	14228	3645	4418	4890	4136
A430105I19Rik_214239_18_PB	A430105I19Rik	5210	2264	624	2755	215	1131	1953	2878	2049	2253	3481	2273
A430105I19Rik_214239_21_PB	A430105I19Rik	7806	3867	3790	5426	2404	1372	2666	9081	5020	6712	8673	7790
A430105I19Rik_214239_23_PB	A430105I19Rik	10111	3844	1937	2944	1220	1763	4095	6905	4132	7520	8630	8679
A430105I19Rik_214239_24_PB	A430105I19Rik	3297	2241	277	1753	357	1101	1494	11697	3240	1260	3555	2929
A430105I19Rik_214239_3_PB	A430105I19Rik	2900	1199	2072	809	232	620	1888	2472	1220	3753	1983	3283
A430105I19Rik_214239_31_PB	A430105I19Rik	4484	2101	3633	3840	1252	958	1268	2297	2557	3273	4670	4164
A4galt_239559_10_PC	A4galt	10513	3748	1824	2376	1864	1483	2337	12347	5820	4850	6334	8788
A4galt_239559_15_PC	A4galt	4343	1186	3777	786	1156	764	406	2802	2991	1206	5964	6450
A4galt_239559_19_PC	A4galt	4274	1465	7779	4524	927	657	1060	2582	2058	5806	1607	2313
A4galt_239559_2_PC	A4galt	546	98	131	2027	307	245	131	5502	668	940	386	5
A4galt_239559_5_PC	A4galt	7613	3616	3440	2666	2264	1764	1625	9772	3192	4379	3986	6552
A4galt_239559_7_PC	A4galt	1534	367	10	49	132	301	143	3465	195	678	533	1480
Aatk_11302_12_PC	Aatk	5111	3518	2058	3662	1918	1517	1805	1832	4653	3978	2915	2194
Aatk_11302_2_PC	Aatk	4986	2137	8242	1525	1247	833	1608	3237	3483	3981	5959	5522
Aatk_11302_20_PC	Aatk	8306	3939	4451	4376	2297	1131	3612	4310	2730	5001	7054	2111
Aatk_11302_33_PC	Aatk	3340	1982	349	3444	135	616	2558	1707	1656	873	3446	5359
Aatk_11302_35_PC	Aatk	582	399	74	1	26	222	304	412	171	88	373	176
Aatk_11302_36_PC	Aatk	14091	6571	4103	3822	1449	2208	2613	11277	5269	7554	9520	4830
Abca1_11303_1_PB	Abca1	2162	1546	548	1614	253	528	369	922	798	415	448	358
Abca1_11303_20_PB	Abca1	5642	2517	1109	2162	853	908	2373	3120	1488	2118	1418	1840
Abca1_11303_22_PB	Abca1	5691	2713	1788	921	707	1286	1522	3930	2789	3611	2686	2305
Abca1_11303_25_PB	Abca1	7123	4117	2300	2062	1409	1228	2611	7248	4818	4280	2859	8291
Abca1_11303_5_PB	Abca1	5261	3464	1906	6204	2102	1392	961	8459	6613	2312	3273	4323
Abca1_11303_9_PB	Abca1	5245	3327	15376	1252	11972	888	1691	4147	4080	8202	13606	8768
Abcb1b_18669_15_PC	Abcb1b	5054	2602	3193	1732	856	637	376	1960	1615	2508	2642	1724
Abcb1b_18669_2_PC	Abcb1b	9182	5067	4741	10147	1249	1393	2019	7416	4259	8123	10139	5722
Abcb1b_18669_22_PC	Abcb1b	5989	2419	2850	2417	1510	1249	1464	7962	3901	6250	1970	563
Abcb1b_18669_23_PC	Abcb1b	15478	6245	6210	3380	2172	2595	4448	9901	5815	9042	4339	7904
Abcb1b_18669_25_PC	Abcb1b	6731	3666	2224	3763	584	1875	1626	1380	5502	4443	1674	2101
Abcb1b_18669_8_PC	Abcb1b	687	156	192	0	13	421	307	933	186	449	313	1780
Abhd5_67469_1_PC	Abhd5	4230	3454	708	1185	685	1332	966	2730	2511	3371	657	8462
Abhd5_67469_10_PC	Abhd5	6087	3632	840	387	1153	1289	2856	3165	3777	2740	2939	1257
Abhd5_67469_14_PC	Abhd5	4909	1822	1252	1090	965	607	1598	2509	2546	3053	1594	1018
Abhd5_67469_23_PC	Abhd5	11072	6977	3622	5324	1286	1782	3019	5773	7854	6818	5801	4690
Abhd5_67469_24_PC	Abhd5	206	205	20	109	68	222	61	1690	129	222	4	248
Abhd5_67469_6_PC	Abhd5	13870	9735	4243	6550	2851	2425	3963	7404	6696	11875	7335	7419
Abi2_329165_14_PC	Abi2	4013	2010	2387	3803	893	818	983	1203	1880	2480	4041	3290
Abi2_329165_21_PC	Abi2	9446	3810	4976	1705	1743	1781	7062	3790	4645	8693	11091	8066
Abi2_329165_22_PC	Abi2	4905	2072	2499	1871	1084	1155	1885	3761	2739	3415	5714	3986
Abi2_329165_31_PC	Abi2	354	615	8	535	0	163	408	33	243	951	134	28
Abi2_329165_4_PC	Abi2	3601	3002	5517	3116	1031	651	1264	5961	548	5607	2794	1027
Abi2_329165_9_PC	Abi2	977	1001	1928	531	175	372	984	1540	955	1124	426	604
Ablim2_231148_15_PC	Ablim2	3702	2590	2738	2449	974	611	1782	1085	1041	2574	3023	4775
Ablim2_231148_17_PC	Ablim2	8402	4642	4061	1446	1239	1412	1785	1890	2995	2191	4948	3397
Ablim2_231148_28_PC	Ablim2	5447	4019	1298	2121	243	1484	2327	11030	3955	2938	4412	3572
Ablim2_231148_29_PC	Ablim2	4918	2998	957	1906	1011	759	513	6740	1671	2773	2744	5471
Ablim2_231148_3_PC	Ablim2	1735	496	63	514	25	224	581	21	194	27	636	889
Ablim2_231148_8_PC	Ablim2	4286	1935	1320	4176	201	500	480	1760	1460	1072	1634	1844
Ace_11421_1_fillup_PC	Ace	3864	2338	2497	885	487	886	559	1276	3662	2409	3169	2268
Ace_11421_2_fillup_PC	Ace	2342	2257	6432	3363	1586	661	1796	2343	858	5651	10131	320
Ace_11421_3_fillup_PC	Ace	2575	933	3254	4829	631	485	791	948	1885	2063	1982	2355
Ache_11423_13_PC	Ache	5371	2625	3898	3396	854	653	326	431	2397	1568	5256	1141
Ache_11423_22_PC	Ache	5547	3679	3398	1137	1894	1266	1918	3869	2542	2560	3966	4510
Ache_11423_28_PC	Ache	6202	5790	6579	3160	2798	1934	1222	8623	3770	13442	7560	2073
Ache_11423_38_PC	Ache	5777	3320	3240	2675	1688	1142	1914	6690	3002	4310	3783	4920
Ache_11423_43_PC	Ache	7972	4635	1221	1201	730	1285	2342	13236	3214	3032	9506	4580
Ache_11423_50_PC	Ache	1612	1347	3861	323	629	222	83	44	188	404	2034	3795
Ackr3_12778_13_PC	Ackr3	7642	3945	5652	3822	2842	1400	2410	15755	3908	3649	6594	11688
Ackr3_12778_2_PC	Ackr3	10260	5817	6418	4699	2347	2054	3205	12787	6503	7847	8246	2302
Ackr3_12778_20_PC	Ackr3	3097	2703	761	3857	384	829	1404	1908	2344	2192	2649	745
Ackr3_12778_3_PC	Ackr3	3542	2272	2419	2532	777	1139	1770	3101	1391	3507	2124	1178
Ackr3_12778_5_PC	Ackr3	6955	2573	2212	2818	1255	1030	1477	791	3728	4009	3784	5351
Ackr3_12778_8_PC	Ackr3	7122	5330	2264	2222	1401	1359	2440	7491	4063	3040	5852	17491
Actn1_109711_1_PB	Actn1	6627	3298	6111	4590	1649	1233	895	7326	2846	6270	2773	4534
Actn1_109711_12_PB	Actn1	6693	2519	4860	2297	1139	1542	1872	6692	5145	6239	5311	1965
Actn1_109711_15_PB	Actn1	5053	2621	976	550	903	606	406	2583	837	802	1147	1781
Actn1_109711_2_PB	Actn1	7440	4934	5710	5047	2159	1547	4394	4668	6465	8761	7138	3933
Actn1_109711_24_PB	Actn1	4894	3381	2073	1994	686	1347	839	9979	2520	6822	7604	3567
Actn1_109711_5_PB	Actn1	7181	4157	2913	1574	721	1266	1269	4024	2736	2133	4082	4632
Acy3_71670_1_PB	Acy3	4197	2556	2998	674	541	1002	1780	2981	2241	2550	1308	4027
Acy3_71670_10_PB	Acy3	3457	1815	2883	796	831	1079	2763	3160	1824	2820	1201	1623
Acy3_71670_15_PB	Acy3	8531	3082	1679	6895	1568	2103	1231	10173	3071	5561	7539	9699
Acy3_71670_2_PB	Acy3	2205	1950	2277	2039	551	805	870	654	2624	4441	2661	3068
Acy3_71670_5_PB	Acy3	2544	995	1575	2	152	519	643	7476	3252	1232	3896	1931
Acy3_71670_8_PB	Acy3	3010	2150	555	1221	67	656	1425	719	2358	1972	2197	1061
Ada_11486_1_PC	Ada	11408	2522	2517	3639	2157	1528	5630	7678	3989	6083	7068	5088
Ada_11486_13_PC	Ada	2486	774	817	747	814	438	338	4047	1026	411	1019	2303
Ada_11486_18_PC	Ada	629	84	156	562	687	270	428	1465	686	436	3767	575
Ada_11486_2_PC	Ada	14478	4395	9287	5588	2941	1881	3439	7267	5243	8101	7806	6669
Ada_11486_22_PC	Ada	6366	3339	2814	2703	1255	1281	2133	5385	4091	2996	5741	3502
Ada_11486_24_PC	Ada	2450	226	17	63	145	236	102	2421	305	42	221	124
Adamtsl4_229595_17_PC	Adamtsl4	16623	11056	11446	7224	5459	2892	4916	20593	9400	10103	14410	19254
Adamtsl4_229595_25_PC	Adamtsl4	10700	3739	1263	11508	1179	1477	2110	6746	4894	7574	6364	3049
Adamtsl4_229595_29_PC	Adamtsl4	5409	1527	1197	378	611	736	1385	4109	1030	2487	1382	3625
Adamtsl4_229595_3_PC	Adamtsl4	1639	1184	1139	208	600	483	390	1883	844	2259	2445	301
Adamtsl4_229595_48_PC	Adamtsl4	9916	7022	6627	2831	1669	1651	2399	5206	3342	7205	7102	9411
Adamtsl4_229595_51_PC	Adamtsl4	7116	3236	1762	3133	856	1467	2576	3011	2464	1487	3980	2838
Adamtsl5_66548_11_PB	Adamtsl5	868	131	357	158	324	281	207	512	1170	314	1236	3280
Adamtsl5_66548_16_PB	Adamtsl5	11314	5516	6138	1282	2528	2001	2551	9110	3541	6988	10850	10020
Adamtsl5_66548_17_PB	Adamtsl5	7227	2536	4858	4164	2653	1037	2055	10963	3382	2430	4555	3826
Adamtsl5_66548_19_PB	Adamtsl5	7928	5874	4689	1450	2250	1271	1474	2560	2352	4246	2690	3934
Adamtsl5_66548_5_PB	Adamtsl5	8604	3229	1398	2427	426	1359	2253	8461	2782	6291	1833	3277
Adamtsl5_66548_7_PB	Adamtsl5	10479	4837	6513	2130	3174	2079	4037	17155	6936	5134	8666	3862
Adcy9_11515_14_PC	Adcy9	2996	1956	2748	4450	915	621	407	5655	3539	2462	618	3484
Adcy9_11515_18_PC	Adcy9	3725	2294	965	3265	886	723	1816	3081	930	3212	3778	649
Adcy9_11515_19_PC	Adcy9	1147	680	5	953	239	242	211	3236	676	978	727	1021
Adcy9_11515_24_PC	Adcy9	4896	3325	770	2762	681	1511	4565	1945	4873	4503	6685	5522
Adcy9_11515_30_PC	Adcy9	663	20	153	71	10	35	3	341	849	4	170	0
Adcy9_11515_33_PC	Adcy9	5964	4019	3334	4961	1615	1213	1708	8258	2704	3879	2775	7658
Adh7_11529_1_PB	Adh7	7407	4292	4570	2691	1800	1195	3466	10561	3972	7421	3076	12229
Adh7_11529_17_PB	Adh7	4639	666	753	657	797	1124	2266	2609	2950	719	4713	951
Adh7_11529_18_PB	Adh7	4855	2713	3619	3233	995	1246	1360	8796	3007	4502	7604	2871
Adh7_11529_19_PB	Adh7	402	351	1298	0	391	135	66	251	265	556	78	179
Adh7_11529_25_PB	Adh7	2395	914	1264	677	237	744	884	5150	3112	2604	3720	640
Adh7_11529_6_PB	Adh7	8163	3583	2751	10176	2353	1101	2280	6246	5931	6492	4113	3809
Adk_11534_10_PC	Adk	1526	169	153	13	22	142	134	1656	642	325	905	1100
Adk_11534_11_PC	Adk	776	744	964	854	213	236	289	1708	108	2076	353	143
Adk_11534_2_PC	Adk	3502	1543	1237	4950	988	790	1869	3175	1448	2696	1574	896
Adk_11534_4_PC	Adk	4453	2374	3354	878	2007	1063	1500	3233	2604	2240	4496	3640
Adk_11534_7_PC	Adk	3406	1865	1236	246	692	427	1429	962	1135	1004	739	461
Adk_11534_8_PC	Adk	10223	4793	7323	5231	2306	2000	1713	7208	4734	6260	7306	3412
Adrb1_11554_15_PC	Adrb1	13691	4765	4492	9469	1627	2138	3361	14384	10818	8437	7110	16871
Adrb1_11554_2_PC	Adrb1	23266	11475	8607	8677	2726	3693	7625	12620	10088	13499	9519	13237
Adrb1_11554_23_PC	Adrb1	812	1188	12	144	22	211	300	209	588	301	2488	126
Adrb1_11554_28_PC	Adrb1	11860	5191	5011	3110	2346	1751	2040	5368	4836	6669	7287	8347
Adrb1_11554_4_PC	Adrb1	12521	5683	2971	3639	1254	2371	3129	15882	4942	7399	7591	7543
Adrb1_11554_8_PC	Adrb1	8308	1586	3068	1358	1695	947	1236	5916	1105	2637	5452	5424
Adssl1_11565_1_PC	Adssl1	12850	6965	5449	3696	3161	2330	5349	20566	6455	8629	9762	10231
Adssl1_11565_10_PC	Adssl1	7092	5239	3864	2599	1777	1746	1835	4509	3911	8867	6689	1969
Adssl1_11565_18_PC	Adssl1	6376	6862	4816	3542	1386	1650	3748	9384	7662	6745	10785	15069
Adssl1_11565_2_PC	Adssl1	3666	1324	4906	1449	1308	564	769	11327	2348	5019	2161	233
Adssl1_11565_6_PC	Adssl1	8311	3838	3528	1339	911	1485	1918	5086	2287	6098	4740	11098
Adssl1_11565_7_PC	Adssl1	1215	258	17	75	79	575	218	2400	79	52	1147	0
Afap1_70292_13_PB	Afap1	2743	734	580	1202	189	360	1330	2200	278	524	1139	342
Afap1_70292_28_PB	Afap1	135	207	0	18	31	1401	514	633	1438	1707	205	142
Afap1_70292_36_PB	Afap1	2211	1858	1334	3972	903	642	1470	619	2503	2862	1286	824
Afap1_70292_39_PB	Afap1	4811	1726	3039	1923	730	900	1204	7051	1738	1638	2161	2637
Afap1_70292_43_PB	Afap1	3534	1405	1498	2129	317	587	451	2715	2030	3299	1597	1461
Afap1_70292_5_PB	Afap1	3834	2666	5427	2467	1147	922	2706	1011	2384	2471	2977	5926
Ahnak_66395_1_PB	Ahnak	6324	2824	2228	1669	445	1132	2848	5912	2137	3850	1621	1326
Ahnak_66395_12_PB	Ahnak	5414	2453	5423	1562	1997	1361	2303	10815	1417	2596	5515	3827
Ahnak_66395_13_PB	Ahnak	1441	50	1	213	58	180	543	1282	473	52	1691	142
Ahnak_66395_2_PB	Ahnak	5172	3325	1823	3392	1132	761	1418	1743	2660	2271	870	3333
Ahnak_66395_4_PB	Ahnak	3382	2081	149	1346	227	756	1769	3938	2025	2585	957	6152
Ahnak_66395_8_PB	Ahnak	5349	3523	3638	4751	2361	1194	4180	7136	3439	5245	10749	7124
Aifm2_71361_1_PC	Aifm2	2107	1719	446	809	256	622	1777	4004	2694	1130	371	3233
Aifm2_71361_13_PC	Aifm2	3229	1109	4019	1301	1268	654	784	1304	1826	1257	1014	3036
Aifm2_71361_16_PC	Aifm2	1813	1097	1265	343	89	1925	890	2923	1886	612	2790	525
Aifm2_71361_19_PC	Aifm2	1319	1010	985	48	478	319	720	1427	473	300	2764	47
Aifm2_71361_4_PC	Aifm2	0	0	0	0	0	4	0	0	0	0	0	0
Aifm2_71361_9_PC	Aifm2	7225	1561	2089	2865	1518	1107	5030	13588	3386	2154	7545	3093
Ak1_11636_11_PB	Ak1	1259	594	752	173	380	477	1032	1528	960	2842	1761	376
Ak1_11636_14_PB	Ak1	349	74	0	84	0	68	45	29	5	60	218	1969
Ak1_11636_15_PB	Ak1	6954	4172	584	5448	251	1721	2331	4874	4539	2191	4702	3576
Ak1_11636_4_PB	Ak1	179	86	36	24	84	83	81	1951	79	415	958	1718
Ak1_11636_6_PB	Ak1	5995	3243	7072	1697	2644	1227	3497	5150	4773	4419	6123	1743
Ak1_11636_8_PB	Ak1	3609	1392	1284	1407	357	719	1180	980	2181	4265	1719	510
Akap1_11640_21_PC	Akap1	6091	3742	5922	2176	1250	1487	1424	2802	3895	5242	6501	1939
Akap1_11640_29_PC	Akap1	5385	3721	4943	3397	1909	1645	1703	11110	3659	5420	4312	1889
Akap1_11640_3_PC	Akap1	3363	1331	338	399	224	747	1252	2559	1936	1448	4756	1310
Akap1_11640_32_PC	Akap1	5882	3176	1631	1613	1568	1676	2593	5412	4329	4094	7193	4644
Akap1_11640_41_PC	Akap1	1602	695	1401	3060	189	477	819	3585	1945	4879	715	2913
Akap1_11640_46_PC	Akap1	9640	3895	3415	3843	1993	1571	2348	5041	2311	4227	8673	9115
Akap17b_338351_31_PC	Akap17b	2659	1635	1515	584	1043	560	1452	3365	2364	4182	935	1295
Akap17b_338351_32_PC	Akap17b	7920	4351	5248	2481	3069	1700	2455	5053	3629	2899	5353	8341
Akap17b_338351_35_PC	Akap17b	7762	3090	4309	4808	1485	1737	2960	7850	4663	7889	10843	12066
Akap17b_338351_37_PC	Akap17b	490	842	72	29	214	131	40	16	164	20	746	2
Akap17b_338351_43_PC	Akap17b	9548	2835	3917	3303	541	1417	2253	3801	3125	8064	8372	4240
Akap17b_338351_9_PC	Akap17b	3292	433	14	308	19	164	632	152	624	507	66	644
Akap6_238161_11_PB	Akap6	10556	3806	8300	1593	3497	1599	2393	5711	3727	6530	9189	8782
Akap6_238161_28_PB	Akap6	5557	3428	4444	2878	581	1172	2653	5121	2659	5811	2991	3152
Akap6_238161_3_PB	Akap6	4322	1347	2633	2287	1448	612	783	13787	1902	1474	4827	1346
Akap6_238161_39_PB	Akap6	6717	2876	1142	6193	493	1295	1429	10498	2304	4114	4458	1739
Akap6_238161_42_PB	Akap6	0	1	1	26	0	1245	4	3	4	1832	11	0
Akap6_238161_7_PB	Akap6	6401	4009	7940	2622	3562	1283	2792	6009	5322	6401	9224	9082
Akr1b8_14187_1_PB	Akr1b8	2830	1666	1548	1151	286	452	789	5878	800	3693	2139	3777
Akr1b8_14187_10_PB	Akr1b8	7271	2759	4258	3158	3363	1189	2451	5906	5002	4412	3714	5259
Akr1b8_14187_12_PB	Akr1b8	2600	1248	658	712	403	474	718	2983	2196	921	295	183
Akr1b8_14187_13_PB	Akr1b8	8002	4485	4294	5107	1142	1671	4769	4503	5185	7698	3818	10566
Akr1b8_14187_15_PB	Akr1b8	4155	1874	277	2389	1249	575	980	1037	1717	3233	5271	1756
Akr1b8_14187_5_PB	Akr1b8	2922	1320	430	1360	450	561	1007	1334	1746	1061	619	3719
Alcam_11658_12_PB	Alcam	3549	2204	115	605	138	777	881	2625	2046	5643	1684	2382
Alcam_11658_13_PB	Alcam	4732	2262	2532	2023	1325	759	1347	900	2588	4341	2496	387
Alcam_11658_19_PB	Alcam	5989	2771	1475	2569	832	1099	1647	7613	3965	2258	5006	6333
Alcam_11658_2_PB	Alcam	3599	1355	431	1164	58	576	1784	880	1324	850	1794	634
Alcam_11658_23_PB	Alcam	11860	3233	1520	3414	678	1433	3609	6094	5529	4882	3488	13147
Alcam_11658_9_PB	Alcam	5145	4199	2096	2778	551	718	1384	4521	2381	7618	4077	4476
Aldh1a1_11668_10_PB	Aldh1a1	8013	3721	4462	1322	1487	1458	2278	6992	2694	2562	6606	3571
Aldh1a1_11668_13_PB	Aldh1a1	1777	1406	264	1073	218	522	228	454	446	1938	2482	907
Aldh1a1_11668_14_PB	Aldh1a1	7150	2703	2585	4174	1156	1137	2035	5583	2616	3599	3071	1077
Aldh1a1_11668_4_PB	Aldh1a1	6367	2159	2881	1262	2155	1056	2804	8755	2093	2077	3012	896
Aldh1a1_11668_8_PB	Aldh1a1	2919	1541	447	1223	286	651	1123	6746	2166	5453	3137	3394
Aldh1a1_11668_9_PB	Aldh1a1	9520	6266	4746	3548	1072	1788	2289	5129	3910	4818	7621	14188
Aldh1l2_216188_12_PC	Aldh1l2	5109	3122	919	5326	765	975	2943	1801	1609	5352	2502	849
Aldh1l2_216188_28_PC	Aldh1l2	7965	5458	2793	2947	1128	1383	1534	7431	4029	1658	3220	2711
Aldh1l2_216188_3_PC	Aldh1l2	6954	4014	4747	6177	1544	1223	2807	4211	3435	7313	2917	4147
Aldh1l2_216188_32_PC	Aldh1l2	0	0	0	0	0	1	0	0	0	0	0	0
Aldh1l2_216188_34_PC	Aldh1l2	441	500	1	537	1	124	705	52	62	262	161	131
Aldh1l2_216188_8_PC	Aldh1l2	1211	119	299	342	277	233	448	1701	929	608	722	467
Aldh3a1_11670_10_PB	Aldh3a1	5503	3222	3806	3001	1101	1056	3129	1939	4296	3182	5007	631
Aldh3a1_11670_19_PB	Aldh3a1	3571	1472	2048	582	1206	689	814	2779	737	1806	2007	4141
Aldh3a1_11670_30_PB	Aldh3a1	9098	3780	6926	743	2199	1144	1477	4060	3688	4763	3441	4854
Aldh3a1_11670_37_PB	Aldh3a1	3143	2855	646	622	925	841	843	3358	1905	3137	5412	2556
Aldh3a1_11670_4_PB	Aldh3a1	4836	3527	1982	4572	498	1293	3485	2418	4413	3246	3006	10767
Aldh3a1_11670_5_PB	Aldh3a1	2691	1351	762	2175	1255	479	340	2703	1697	1638	4306	1487
Alpl_11647_11_PC	Alpl	6094	4285	7153	6150	1627	1270	2542	7705	2217	6956	11224	7439
Alpl_11647_16_PC	Alpl	7103	5327	6747	2303	2550	1287	2697	5942	3983	9453	2479	2856
Alpl_11647_28_PC	Alpl	404	1106	0	0	35	241	246	1422	1141	1084	632	95
Alpl_11647_3_PC	Alpl	1442	810	1464	140	367	307	239	154	475	549	2932	43
Alpl_11647_37_PC	Alpl	9835	5138	6450	2878	2685	1586	3100	8887	3092	13480	6384	7653
Alpl_11647_9_PC	Alpl	828	630	519	544	129	293	145	672	1188	1199	66	143
Amotl1_75723_1_PB	Amotl1	5905	3304	1500	3238	694	1093	2836	1886	3401	5078	5547	5043
Amotl1_75723_13_PB	Amotl1	11001	2800	4749	2894	1576	1195	1198	6422	5138	4233	2829	6025
Amotl1_75723_26_PB	Amotl1	6284	3248	2312	3969	1943	947	1415	7092	3003	2812	4175	1677
Amotl1_75723_40_PB	Amotl1	2633	1325	1524	997	341	520	2010	6030	927	1487	1383	3260
Amotl1_75723_42_PB	Amotl1	219	1	0	0	23	1012	127	41	927	0	2363	5
Amotl1_75723_7_PB	Amotl1	10052	3237	3910	1431	2090	1616	2585	6266	3138	3287	7638	12816
Amotl2_56332_21_PB	Amotl2	2918	2919	3581	739	1283	1019	1776	5282	1657	2882	4105	4994
Amotl2_56332_23_PB	Amotl2	10158	3864	10066	6915	2307	1620	5702	8002	4383	8823	8287	2331
Amotl2_56332_3_PB	Amotl2	2495	1076	1176	567	570	469	805	149	949	2733	4369	1982
Amotl2_56332_34_PB	Amotl2	5762	1967	2052	3077	980	996	1957	3732	3579	2907	4971	3533
Amotl2_56332_35_PB	Amotl2	8314	7047	6296	2924	2777	1688	3326	7479	5478	9606	2520	8005
Amotl2_56332_9_PB	Amotl2	4123	2746	928	3195	511	1027	2136	4428	1338	4797	2234	7238
Angptl2_26360_1_PB	Angptl2	4697	1658	1925	1685	950	565	591	2853	1875	2754	3191	3618
Angptl2_26360_12_PB	Angptl2	4161	1877	2826	1074	744	910	997	3431	1900	1651	3018	5966
Angptl2_26360_16_PB	Angptl2	8421	4949	5868	3017	2232	1345	1658	2598	4466	8076	11536	2473
Angptl2_26360_19_PB	Angptl2	4791	1589	663	634	321	714	1859	7310	1198	3758	3294	1283
Angptl2_26360_28_PB	Angptl2	9626	3770	3554	3450	1574	1590	3496	9872	7001	7286	7760	11208
Angptl2_26360_3_PB	Angptl2	1487	344	947	240	672	380	212	273	1959	2143	1650	2053
Angptl7_654812_13_PB	Angptl7	3003	1197	620	536	182	1050	503	5172	1047	1622	1586	1010
Angptl7_654812_14_PB	Angptl7	1024	1386	173	1125	297	481	498	2819	814	1511	496	186
Angptl7_654812_15_PB	Angptl7	9716	3419	6304	4035	3322	1264	1176	5551	4546	4175	8842	5340
Angptl7_654812_18_PB	Angptl7	2602	2214	623	3351	475	877	378	1367	1756	1997	1052	3187
Angptl7_654812_2_PB	Angptl7	3979	3092	2607	2439	1007	949	2189	1191	1139	2723	2826	7986
Angptl7_654812_4_PB	Angptl7	3684	2156	186	104	75	835	820	690	2008	2721	6427	1792
Ankrd1_107765_1_fillup_PB	Ankrd1	9733	3567	4281	4239	2660	2031	4480	12932	6982	4546	14610	9374
Ankrd1_107765_1_PB	Ankrd1	1649	846	171	141	459	432	450	612	1383	219	2286	561
Ankrd1_107765_2_PB	Ankrd1	4565	3298	5097	3453	2341	1038	2100	5980	2868	2502	3440	4271
Ankrd1_107765_3_PB	Ankrd1	4815	2773	2884	2031	1250	979	2262	4887	2473	3734	3324	2359
Ankrd1_107765_4_PB	Ankrd1	2529	1762	2504	1960	825	551	995	2818	1129	738	1778	2102
Ankrd1_107765_5_PB	Ankrd1	507	411	11	0	11	163	47	40	287	530	287	377
Ankrd55_77318_1_PB	Ankrd55	4080	1658	1520	3841	1043	889	660	5751	2072	1916	2756	770
Ankrd55_77318_11_PB	Ankrd55	3726	2707	1820	528	316	853	1345	7551	1596	4467	2877	5072
Ankrd55_77318_2_PB	Ankrd55	6822	3774	7646	2038	1592	1224	1838	4366	3586	6746	8120	7313
Ankrd55_77318_5_PB	Ankrd55	5100	2190	1587	679	335	894	2178	1728	4242	3470	2106	1936
Ankrd55_77318_7_PB	Ankrd55	3423	2113	1024	1087	751	973	1231	8367	3632	4115	2013	1800
Ankrd55_77318_8_PB	Ankrd55	7402	4157	4485	1636	1669	1603	3663	9131	6081	7139	9250	5572
Anxa1_16952_10_PB	Anxa1	7692	2730	1513	5316	1577	1067	2463	1156	3099	1146	7328	1344
Anxa1_16952_11_PB	Anxa1	5203	3420	2500	2532	1783	1017	2636	4927	4633	6837	5077	15863
Anxa1_16952_12_PB	Anxa1	11492	6513	2982	5962	1412	1991	3663	8437	4517	10178	4320	1340
Anxa1_16952_2_PB	Anxa1	4879	2721	4159	4480	1115	867	1600	1671	3062	7057	3338	2842
Anxa1_16952_3_PB	Anxa1	8182	4769	4607	3748	2006	1736	2118	7926	4845	8733	5440	6163
Anxa1_16952_4_PB	Anxa1	6482	3671	7040	5867	1678	748	1816	5336	2060	5088	3962	4852
Anxa2_12306_1_PB	Anxa2	4630	2367	902	2099	421	913	1419	6238	2283	3788	3365	2376
Anxa2_12306_15_PB	Anxa2	6670	3178	12194	3834	1643	1102	2413	6438	3123	7577	11035	5391
Anxa2_12306_17_PB	Anxa2	6246	2344	3343	4333	956	1357	1966	4685	4727	4724	4960	5727
Anxa2_12306_18_PB	Anxa2	6083	3259	1975	2923	964	1034	1938	3248	3755	3937	5894	4271
Anxa2_12306_7_PB	Anxa2	2684	1561	2951	1232	1079	575	409	869	1123	3435	1889	1313
Anxa2_12306_8_PB	Anxa2	11958	6155	6122	2367	3377	1876	3973	8646	4722	10503	9313	5814
Anxa3_11745_1_PB	Anxa3	2720	1027	1373	2096	1002	633	259	1709	1954	1893	1769	1067
Anxa3_11745_10_PB	Anxa3	3959	2144	950	172	422	794	1515	1748	2519	4364	2768	2564
Anxa3_11745_11_PB	Anxa3	1255	533	995	72	399	1348	208	1603	135	525	405	1727
Anxa3_11745_3_PB	Anxa3	12183	5034	7425	5137	1526	1714	2177	8421	3392	9519	9921	11037
Anxa3_11745_5_PB	Anxa3	6335	3468	2939	3062	1145	1428	2016	5458	3256	8826	3943	1545
Anxa3_11745_8_PB	Anxa3	6804	3408	3287	5448	1471	1331	4056	2776	4117	5307	4570	7897
Anxa8_11752_10_PB	Anxa8	11385	7266	6668	4029	2218	1959	3473	14094	6472	9340	12414	4613
Anxa8_11752_12_PB	Anxa8	8662	3283	5518	402	1987	1187	4614	6727	4689	3954	6939	9128
Anxa8_11752_15_PB	Anxa8	4279	3550	228	2006	422	814	829	4893	1188	2169	2855	1877
Anxa8_11752_17_PB	Anxa8	6020	2079	2259	949	1792	810	1635	2468	3659	2573	3073	2674
Anxa8_11752_19_PB	Anxa8	6707	2461	4603	2096	2118	966	1689	2660	3614	4883	4540	7271
Anxa8_11752_8_PB	Anxa8	7354	5452	3589	4814	896	1219	1549	4089	5655	2384	3260	8741
Ap3b2_11775_13_PB	Ap3b2	1992	2980	5650	1145	769	677	835	2471	1743	4796	4450	3694
Ap3b2_11775_14_PB	Ap3b2	4089	1820	1312	1972	785	551	804	531	640	295	2543	1439
Ap3b2_11775_16_PB	Ap3b2	5766	2823	2866	2895	590	859	1301	4819	2698	5973	3157	3256
Ap3b2_11775_17_PB	Ap3b2	6336	3164	2185	3050	1034	1039	1375	2926	3131	2954	2716	7295
Ap3b2_11775_32_PB	Ap3b2	2869	2665	161	3628	227	766	902	1058	1748	930	2103	1813
Ap3b2_11775_9_PB	Ap3b2	4842	2192	1707	3417	555	819	3433	4425	2926	1697	2351	2512
Ap3s1_11777_1_fillup_PC	Ap3s1	3253	2715	1626	341	1071	542	1483	1537	883	3974	2443	2360
Ap3s1_11777_1_PC	Ap3s1	3110	2877	4554	1976	1062	1318	453	5410	2771	5530	2397	3568
Ap3s1_11777_2_fillup_PC	Ap3s1	0	0	0	0	0	5	0	0	0	0	0	0
Ap3s1_11777_2_PC	Ap3s1	5290	2577	1110	789	440	1076	958	4166	3513	2659	3300	2276
Ap3s1_11777_3_fillup_PC	Ap3s1	3223	736	427	1169	303	303	164	4766	813	3366	170	318
Ap3s1_11777_3_PC	Ap3s1	2941	924	600	1370	354	1231	1563	1320	1368	1085	2743	3679
Apba1_319924_11_PC	Apba1	674	437	703	0	41	207	753	220	586	2173	474	2680
Apba1_319924_13_PC	Apba1	559	186	611	3291	301	192	457	5191	688	349	19	855
Apba1_319924_14_PC	Apba1	19781	8441	7705	7947	3518	3049	6493	7482	7163	11634	8651	18340
Apba1_319924_3_PC	Apba1	11984	6382	4651	5952	2778	2605	3997	14521	6696	3795	10628	10784
Apba1_319924_7_PC	Apba1	5806	3116	2161	1530	876	725	1495	3701	3120	3434	6430	6348
Apba1_319924_9_PC	Apba1	1453	1578	62	17	547	96	59	3	158	55	246	13
Apcdd1_494504_11_PB	Apcdd1	4694	2849	5427	5056	3092	1019	1720	3144	4379	3976	8244	3584
Apcdd1_494504_19_PB	Apcdd1	8409	4656	5341	4507	1585	1362	3055	5279	4895	3542	5743	6730
Apcdd1_494504_21_PB	Apcdd1	3749	1099	1297	825	260	634	927	992	1895	5589	3854	1308
Apcdd1_494504_27_PB	Apcdd1	6318	3223	548	844	661	715	1775	2280	2844	2411	5024	2976
Apcdd1_494504_32_PB	Apcdd1	6313	3525	2656	2727	1116	912	1935	6816	3167	4936	2800	3179
Apcdd1_494504_9_PB	Apcdd1	6333	2436	2984	3681	681	1139	1567	2935	2500	6772	3833	938
Apln_30878_1_fillup_PB	Apln	5062	2589	4098	1830	2153	829	1840	2797	3460	5038	1956	2707
Apln_30878_1_PB	Apln	4447	3161	4412	880	891	1221	2410	5478	2889	5006	4706	3817
Apln_30878_2_fillup_PB	Apln	1106	1045	568	165	706	380	1000	1585	631	1093	680	1619
Apln_30878_3_fillup_PB	Apln	13244	5472	14484	7557	4323	2086	2555	3219	7409	4486	15159	12431
Aplp1_11803_25_PC	Aplp1	0	17	0	0	2	1029	3	3	0	6	4	1301
Aplp1_11803_32_PC	Aplp1	4170	2129	2250	3297	765	604	1661	4567	4156	2265	3477	4051
Aplp1_11803_36_PC	Aplp1	1084	124	11	668	266	159	44	1264	160	754	13	419
Aplp1_11803_41_PC	Aplp1	7643	4770	11682	4434	5049	1328	1729	18103	5925	4559	4232	3843
Aplp1_11803_46_PC	Aplp1	9990	5546	3183	4169	1706	1929	4046	8735	6671	5953	12354	3014
Aplp1_11803_9_PC	Aplp1	8	0	0	0	0	1638	110	11	303	0	4908	0
Apoa2_11807_1_fillup_PC	Apoa2	3169	2242	2165	2379	1922	705	1451	1175	1881	4929	1488	6888
Apoa2_11807_1_PC	Apoa2	1595	722	1408	798	324	212	371	976	286	2350	52	686
Apoa2_11807_2_PC	Apoa2	11304	6021	4349	1933	1402	1868	2340	12650	5388	10201	6620	5991
Apobr_171504_23_PB	Apobr	0	3	0	1	0	855	512	5	554	1040	416	0
Apobr_171504_50_PB	Apobr	9308	4533	6193	6519	3232	1831	3787	7538	5587	9919	12723	9966
Apobr_171504_55_PB	Apobr	2024	1090	48	2501	58	430	1323	2551	2483	994	1839	4008
Apobr_171504_63_PB	Apobr	4229	4329	1305	3778	1076	1055	1454	1766	1861	1567	5264	5821
Apobr_171504_71_PB	Apobr	2982	956	1717	360	613	766	988	1757	2302	4161	3388	857
Apobr_171504_8_PB	Apobr	6508	2452	1821	1269	459	902	1441	1135	1375	1806	4534	1548
Apol7a_75761_1_PB	Apol7a	2269	1750	3143	2116	920	1034	1062	5621	3144	2510	3261	488
Apol7a_75761_2_PB	Apol7a	7391	4055	5982	3510	1875	1566	3125	8315	4245	9742	6937	9108
Apol7a_75761_5_PB	Apol7a	4348	1150	2284	1689	1332	823	1661	3379	2148	1710	2850	3941
Apol7a_75761_6_PB	Apol7a	1174	431	150	665	140	304	368	299	1392	294	995	234
Apol7a_75761_7_PB	Apol7a	4444	1413	1675	592	1225	837	2149	2635	3534	4807	3649	2816
Apol7a_75761_8_PB	Apol7a	8823	3908	4123	3713	2717	1785	3867	8586	5305	6858	6042	7622
Apol9a_223672_1_fillup_PB	Apol9a	2969	712	1731	279	1128	688	1171	910	1865	1195	770	1569
Apol9a_223672_2_fillup_PB	Apol9a	2609	830	525	1063	470	606	929	1632	2491	1452	3945	1911
Apol9a_223672_3_fillup_PB	Apol9a	10417	4516	4264	5907	2751	1923	4111	9767	6183	6814	7352	3866
Apol9a_223672_4_fillup_PB	Apol9a	8438	4236	3982	6247	1130	1599	4598	6474	4588	3474	1847	9287
Apoo_68316_1_PC	Apoo	9284	5520	5693	7443	2684	1650	2524	6902	6442	3808	5149	4657
Apoo_68316_2_PC	Apoo	4066	2503	2301	1227	664	783	1157	6088	1343	1378	2816	1298
Apoo_68316_3_PC	Apoo	5679	1805	2798	712	837	687	920	1973	1183	2777	264	3040
Apoo_68316_4_PC	Apoo	638	1311	773	258	199	283	214	173	788	1238	1255	944
Apoo_68316_5_PC	Apoo	1866	825	463	1174	277	603	743	1160	2571	1115	2473	2072
Apoo_68316_6_PC	Apoo	4439	1502	948	6690	209	553	2628	391	3114	1187	3084	2068
App_11820_24_PB	App	181	350	0	0	1	1000	801	40	107	384	5	214
App_11820_25_PB	App	7022	5785	2567	5464	1339	1189	2651	3324	3351	7570	3729	4180
App_11820_36_PB	App	7437	3855	1218	4701	863	1176	1023	3639	3547	5329	2236	5009
App_11820_48_PB	App	5372	3031	1783	1791	639	956	1643	1854	2540	1986	4432	4592
App_11820_50_PB	App	7730	3990	2419	2823	1582	1468	4453	9655	2866	7302	10414	4724
App_11820_56_PB	App	2269	2132	1556	1275	1530	678	1610	1262	3123	4204	4383	3469
Aqp1_11826_1_PB	Aqp1	4838	2738	1640	2398	374	1015	3156	6051	1618	3328	8712	2185
Aqp1_11826_11_PB	Aqp1	6999	4637	3739	2913	1901	1436	1958	9881	4818	4914	3175	5066
Aqp1_11826_12_PB	Aqp1	6677	2908	2727	4701	1110	1084	1041	9230	3726	5950	5999	1504
Aqp1_11826_14_PB	Aqp1	9506	2879	7041	1211	2893	1777	2354	7319	6121	4784	4777	7204
Aqp1_11826_17_PB	Aqp1	5970	2405	1943	4370	745	1109	1011	10327	4012	5091	6835	4924
Aqp1_11826_18_PB	Aqp1	2840	985	1571	175	773	760	1746	1810	3325	4757	1854	3031
Arfgap3_66251_2_PC	Arfgap3	285	676	0	94	77	39	2	0	28	0	0	0
Arfgap3_66251_25_PC	Arfgap3	6219	1699	3188	2101	1678	714	1293	10881	2240	2771	1793	3861
Arfgap3_66251_4_PC	Arfgap3	0	0	0	0	0	1	0	0	0	0	0	0
Arfgap3_66251_5_PC	Arfgap3	2204	791	97	3	89	376	603	974	1170	402	166	238
Arfgap3_66251_6_PC	Arfgap3	8187	2827	2549	1987	995	918	2392	5035	3519	2706	5300	1401
Arfgap3_66251_8_PC	Arfgap3	2009	1990	249	2088	65	536	534	2638	785	521	1227	1111
Arg1_11846_1_PC	Arg1	11076	8486	5834	6563	2497	2096	2352	7431	6706	7340	7038	3362
Arg1_11846_12_PC	Arg1	2969	2092	3926	1255	1466	755	1424	1839	2618	10112	3002	4744
Arg1_11846_14_PC	Arg1	10273	3816	7381	7165	1952	2208	6710	10579	3953	10549	5771	4904
Arg1_11846_17_PC	Arg1	3015	2676	2288	843	1083	608	1516	4901	1455	3698	966	2940
Arg1_11846_19_PC	Arg1	17797	10686	7396	7113	3560	2751	4357	13117	10304	15188	10050	16069
Arg1_11846_3_PC	Arg1	13477	6542	5227	5931	2540	2030	1961	7964	6106	6868	7011	6154
Arhgap22_239027_1_PB	Arhgap22	5478	2921	1982	1443	837	1075	1762	7018	1733	3968	2640	7432
Arhgap22_239027_14_PB	Arhgap22	7083	3733	7663	2155	3855	1834	3257	3481	4751	3902	6990	5299
Arhgap22_239027_34_PB	Arhgap22	3464	2230	1339	1298	369	922	1650	3659	1714	4346	2855	3812
Arhgap22_239027_36_PB	Arhgap22	3784	1487	1096	1970	329	832	2099	6729	982	1927	890	2035
Arhgap22_239027_37_PB	Arhgap22	4574	2622	3742	2681	1264	987	1558	4305	2941	2356	1930	6606
Arhgap22_239027_9_PB	Arhgap22	7536	2871	4557	3584	1181	1315	2043	2757	2489	9489	6850	7179
Arhgap23_58996_1_PC	Arhgap23	283	35	0	48	0	56	14	510	338	4	22	308
Arhgap23_58996_10_PC	Arhgap23	1210	325	899	32	366	218	105	2238	270	2486	4121	1746
Arhgap23_58996_15_PC	Arhgap23	130	414	339	0	25	280	15	13	289	1232	280	2
Arhgap23_58996_18_PC	Arhgap23	8877	4328	5807	2260	2458	1358	3358	13031	2596	9114	6088	8339
Arhgap23_58996_2_PC	Arhgap23	11262	7083	8849	4349	4937	2027	3969	6004	5832	13767	7167	11884
Arhgap23_58996_9_PC	Arhgap23	1912	1173	871	559	57	363	1048	1963	1338	2430	273	4171
Arhgap8_73167_12_PC	Arhgap8	6982	3341	1427	3693	1573	1579	2369	2127	4535	7295	5509	4067
Arhgap8_73167_14_PC	Arhgap8	13248	5133	10153	5301	3550	2784	5784	15152	4991	7574	9216	10953
Arhgap8_73167_15_PC	Arhgap8	3188	1303	3262	1458	401	547	829	1146	2167	2313	2111	3147
Arhgap8_73167_18_PC	Arhgap8	8343	5348	2001	2155	2050	1729	3920	7868	2793	4479	3443	6178
Arhgap8_73167_7_PC	Arhgap8	3369	1769	955	422	568	597	784	4437	2310	1415	342	2767
Arhgap8_73167_8_PC	Arhgap8	3137	1633	2974	1079	1099	863	937	5946	1036	3215	1637	684
Arhgef10_234094_12_PB	Arhgef10	5563	4012	720	2491	376	848	1510	4299	1663	3460	4887	1457
Arhgef10_234094_19_PB	Arhgef10	5412	3228	2349	3255	536	1126	2004	3807	2686	3071	2880	2923
Arhgef10_234094_31_PB	Arhgef10	4285	2035	1091	1837	697	873	1061	5049	4400	2052	3339	7482
Arhgef10_234094_37_PB	Arhgef10	5876	2660	3768	1458	980	1175	1757	4230	1990	3252	7565	1506
Arhgef10_234094_40_PB	Arhgef10	6288	2727	3787	2467	1999	1227	4133	4439	3819	6274	6605	5544
Arhgef10_234094_5_PB	Arhgef10	3879	2550	4832	1125	1420	944	858	1100	1426	1158	3771	2001
Arhgef12_69632_18_PC	Arhgef12	11774	7671	4990	4456	1148	2184	3868	9935	7895	7903	9528	12695
Arhgef12_69632_19_PC	Arhgef12	7176	2733	834	1933	870	816	1268	676	1195	1377	4353	5363
Arhgef12_69632_2_PC	Arhgef12	4935	3378	3373	1338	1668	1202	3386	3068	1631	6924	4034	2880
Arhgef12_69632_22_PC	Arhgef12	3514	2551	534	1053	1372	813	1583	3563	2135	2042	2927	662
Arhgef12_69632_28_PC	Arhgef12	13757	8135	4165	3798	1939	1785	3879	10191	6033	7744	7472	9342
Arhgef12_69632_29_PC	Arhgef12	5877	4547	3806	2110	962	715	1397	3677	1708	5659	3902	3457
Arhgef17_207212_20_PB	Arhgef17	3051	776	761	482	261	475	668	341	1495	885	1442	293
Arhgef17_207212_3_PB	Arhgef17	5931	2685	623	1720	283	1071	1566	3376	3474	2256	4589	4185
Arhgef17_207212_30_PB	Arhgef17	2666	1218	1097	3904	261	761	1591	5343	1508	2073	2555	1361
Arhgef17_207212_31_PB	Arhgef17	4350	2027	1202	330	733	989	1088	2584	1945	2885	3213	667
Arhgef17_207212_4_PB	Arhgef17	5178	2127	1006	2084	1435	1083	1515	3413	2844	3147	5226	1076
Arhgef17_207212_6_PB	Arhgef17	6873	3091	3330	2626	853	1074	2063	3644	3174	5887	1839	1981
Arhgef25_52666_11_PB	Arhgef25	5972	2517	909	4275	380	1110	2337	1046	2761	1954	4133	6606
Arhgef25_52666_14_PB	Arhgef25	6744	1420	4799	1495	851	877	1785	4593	1919	6672	2713	3032
Arhgef25_52666_18_PB	Arhgef25	6720	5220	4320	2044	1704	2363	2599	12940	5462	3215	9749	4434
Arhgef25_52666_2_PB	Arhgef25	1406	594	1134	1859	444	250	893	1656	1166	1733	618	403
Arhgef25_52666_27_PB	Arhgef25	7682	1965	4192	3359	1918	1754	3114	9449	3837	3748	5116	4873
Arhgef25_52666_35_PB	Arhgef25	4422	2274	2451	3625	1019	822	1060	1638	3017	1247	7709	2989
Armcx3_71703_13_PC	Armcx3	10339	3725	2408	5177	2330	1628	2862	8172	3697	2273	4385	6854
Armcx3_71703_14_PC	Armcx3	5472	3583	4597	2777	1699	1377	2724	4301	4940	1950	3367	6496
Armcx3_71703_15_PC	Armcx3	6938	4461	6833	3593	2136	1589	5396	14533	4067	8651	5399	10830
Armcx3_71703_17_PC	Armcx3	8939	3085	4223	4544	1616	1884	2885	9392	5651	2712	6139	3716
Armcx3_71703_18_PC	Armcx3	7465	5718	3404	3934	1359	1740	2492	4920	3140	4818	4740	9807
Armcx3_71703_20_PC	Armcx3	6794	3841	2836	8638	2140	1485	3304	5027	3183	6557	5572	6702
Armcx6_278097_10_PC	Armcx6	12037	5809	9650	11305	2095	1840	4269	6064	7218	8443	5184	5989
Armcx6_278097_16_PC	Armcx6	968	66	0	0	0	86	6	285	97	1605	366	114
Armcx6_278097_22_PC	Armcx6	6191	3151	2620	1277	738	1243	2015	9561	3380	2547	3087	6561
Armcx6_278097_23_PC	Armcx6	4627	3213	8072	670	1816	1420	1728	3928	2757	8246	7176	6445
Armcx6_278097_3_PC	Armcx6	442	199	2	50	3	934	89	264	1087	701	22	5095
Armcx6_278097_7_PC	Armcx6	0	43	10	0	51	35	115	1	1	105	32	319
Asb2_65256_23_PC	Asb2	4927	1732	2793	2258	1675	807	2590	7274	1016	2267	3016	2017
Asb2_65256_24_PC	Asb2	16179	8728	7980	10319	3910	2840	7009	14041	5364	7777	11896	8987
Asb2_65256_37_PC	Asb2	6197	3401	2119	1425	930	1026	1556	7754	2230	1381	972	6075
Asb2_65256_44_PC	Asb2	14204	9388	8311	4871	3481	2585	5297	16356	8290	8932	8194	6884
Asb2_65256_45_PC	Asb2	689	84	126	103	1	197	320	1370	427	47	191	826
Asb2_65256_50_PC	Asb2	8332	5113	2265	7082	1500	1755	2564	5780	6024	6137	9788	9087
Asns_27053_12_PC	Asns	1707	691	234	451	57	287	696	3635	585	287	323	629
Asns_27053_16_PC	Asns	3964	2216	1452	386	937	906	1552	5005	2140	2299	2514	3399
Asns_27053_2_PC	Asns	1211	511	170	645	789	266	222	1699	1129	1296	322	87
Asns_27053_25_PC	Asns	10145	5947	6743	4661	3842	1634	2437	5352	4314	7462	12325	7331
Asns_27053_5_PC	Asns	0	0	0	0	0	13	0	0	0	0	0	0
Asns_27053_8_PC	Asns	6402	3197	1821	1020	547	769	1738	6441	1837	2777	1664	2601
Atat1_73242_1_PB	Atat1	6667	3240	2468	7522	2418	1504	2832	5707	4148	6573	3119	4015
Atat1_73242_12_PB	Atat1	4051	1931	1573	742	1292	1059	1429	3007	1963	2873	4506	4739
Atat1_73242_13_PB	Atat1	2210	1120	2488	856	224	636	1849	2498	1078	2382	1467	35
Atat1_73242_14_PB	Atat1	7377	4198	3191	3080	2429	1742	3200	9994	3193	4989	2964	10978
Atat1_73242_6_PB	Atat1	1175	1124	1177	1490	1024	438	1021	1772	378	941	323	2322
Atat1_73242_8_PB	Atat1	4357	3036	1801	2115	611	1136	1668	5168	1781	2068	4808	5037
Atf5_107503_1_PC	Atf5	4053	1930	5045	1569	2305	802	2184	9168	908	3577	2428	10626
Atf5_107503_2_PC	Atf5	2386	1357	2708	1522	489	547	836	2219	1975	3369	2686	2010
Atf5_107503_4_PC	Atf5	12567	6304	3349	3278	1661	2700	4568	8598	5610	8232	9783	14870
Atf5_107503_6_PC	Atf5	1373	1324	5658	1018	1481	481	152	1276	2141	6015	3159	2769
Atf5_107503_7_PC	Atf5	1300	393	41	363	25	278	873	2222	324	501	885	2036
Atf5_107503_9_PC	Atf5	9297	3268	2328	3600	1503	1296	2210	5771	3677	7270	7125	5994
Atg9b_213948_11_PB	Atg9b	8343	3192	2552	3171	1186	1402	1444	8496	3259	3538	3733	1250
Atg9b_213948_27_PB	Atg9b	4752	2078	3430	776	795	840	925	2989	3065	2810	2104	5259
Atg9b_213948_31_PB	Atg9b	2020	1018	3417	667	957	568	2212	3481	2255	5315	897	1992
Atg9b_213948_34_PB	Atg9b	3440	3208	2028	3846	634	945	982	4215	1808	1445	5607	3113
Atg9b_213948_38_PB	Atg9b	7071	3363	5553	2201	2718	1270	3118	8290	2244	6148	5606	3301
Atg9b_213948_4_PB	Atg9b	4293	1230	1547	2256	258	490	219	1781	409	2846	4556	428
Atoh8_71093_1_PB	Atoh8	5863	2721	5250	1181	882	1062	1709	5360	2314	5190	6040	2296
Atoh8_71093_13_PB	Atoh8	10081	5225	4141	4971	2882	2335	1965	8177	3437	6362	7830	10378
Atoh8_71093_2_PB	Atoh8	1457	185	60	1736	24	278	1258	441	1297	1008	1249	2795
Atoh8_71093_4_PB	Atoh8	6993	2987	1932	2150	517	707	2167	6655	3324	2367	7808	3151
Atoh8_71093_5_PB	Atoh8	83	440	71	1	86	83	562	2	867	220	21	55
Atoh8_71093_6_PB	Atoh8	5586	2285	2203	1815	627	982	1681	6431	2468	1139	2874	4870
Atp11a_50770_10_PC	Atp11a	12913	7127	13114	4157	4292	2359	3451	8740	7164	13988	14792	9285
Atp11a_50770_13_PC	Atp11a	10807	6733	5056	5415	2807	1596	4224	4842	4529	8716	7031	4190
Atp11a_50770_26_PC	Atp11a	15065	6065	4759	10596	2606	2736	3660	8318	9446	12124	14387	6582
Atp11a_50770_27_PC	Atp11a	2047	1269	605	1095	183	469	482	2207	1538	1066	536	146
Atp11a_50770_28_PC	Atp11a	2916	551	906	73	917	387	1315	2456	434	997	1523	118
Atp11a_50770_7_PC	Atp11a	8595	5020	998	3134	807	1218	4077	6614	2576	2987	3434	2757
Atp6v0e2_76252_1_fillup_PB	Atp6v0e2	7918	4698	4816	1564	2217	1361	1885	9160	3125	5939	3227	1089
Atp6v0e2_76252_1_PB	Atp6v0e2	5260	1928	5033	3432	2115	1334	1865	5312	4510	5547	3225	15841
Atp6v0e2_76252_2_fillup_PB	Atp6v0e2	1983	682	396	2181	783	420	577	4751	1306	3404	1372	507
Atp6v0e2_76252_2_PB	Atp6v0e2	13055	5727	5086	7469	3068	2016	3821	10913	6132	12803	7326	16943
Atp6v0e2_76252_3_fillup_PB	Atp6v0e2	11372	6413	2800	4198	976	1897	2868	12495	3917	7002	5131	1841
Atp6v0e2_76252_4_fillup_PB	Atp6v0e2	992	1335	1183	935	144	335	410	1699	622	222	313	983
Atp9a_11981_1_PC	Atp9a	8013	3830	1078	3384	684	1122	1499	5436	7343	6149	5946	1672
Atp9a_11981_10_PC	Atp9a	1539	878	266	0	81	203	634	2	371	1298	1085	972
Atp9a_11981_13_PC	Atp9a	6324	3799	1898	1424	716	866	1176	1360	3964	3579	4601	2263
Atp9a_11981_18_PC	Atp9a	8570	4408	2443	1875	1402	1294	3094	3071	5553	2941	6455	4566
Atp9a_11981_27_PC	Atp9a	9534	5347	13489	1363	2524	1696	4058	6453	5308	9727	7416	14111
Atp9a_11981_31_PC	Atp9a	5395	3673	2529	2996	674	1388	3048	5557	3869	2820	4548	2207
Atxn1_20238_2_PC	Atxn1	1444	627	97	609	5	307	376	165	449	2512	421	244
Atxn1_20238_42_PC	Atxn1	7553	3955	7860	1851	2938	1160	2422	3427	4381	5431	3959	4719
Atxn1_20238_43_PC	Atxn1	5544	3538	2258	2605	622	1335	1443	9358	5191	2913	4011	2771
Atxn1_20238_44_PC	Atxn1	3	0	0	0	0	68	2	136	3	30	0	226
Atxn1_20238_59_PC	Atxn1	10242	5054	5126	3411	2468	1694	4279	4259	4757	2812	7177	8749
Atxn1_20238_61_PC	Atxn1	4926	1880	1481	2451	831	999	2096	2323	1427	1590	2039	8053
AU021092_239691_14_PB	AU021092	2366	1836	486	1005	164	525	1073	2348	1331	866	898	1011
AU021092_239691_15_PB	AU021092	803	236	123	55	48	107	75	128	524	43	176	211
AU021092_239691_18_PB	AU021092	3088	2120	144	1214	362	897	1718	3752	3158	2044	1865	6196
AU021092_239691_19_PB	AU021092	2098	1882	886	2741	508	759	638	3681	3396	1350	4514	1258
AU021092_239691_5_PB	AU021092	3617	1451	2864	3978	333	711	1501	494	1674	4007	2605	5599
AU021092_239691_8_PB	AU021092	2626	448	123	16	287	447	444	929	885	993	1643	640
Axl_26362_11_PB	Axl	11270	7606	3737	7884	1975	1841	2116	10857	5188	7607	7929	6591
Axl_26362_16_PB	Axl	4329	1577	234	1949	695	743	647	8029	1365	1536	2866	2666
Axl_26362_19_PB	Axl	8235	5107	2254	719	2098	1659	3455	5040	2590	2748	5653	3335
Axl_26362_23_PB	Axl	1721	287	905	177	532	432	491	4761	639	215	1306	1752
Axl_26362_3_PB	Axl	5774	2070	1586	1600	748	890	1773	1317	2161	4439	2176	1991
Axl_26362_32_PB	Axl	4073	2360	4516	2535	2612	1060	686	2847	2766	7450	2717	2728
B3galnt1_26879_1_PC	B3galnt1	307	164	0	0	0	63	42	0	0	0	21	77
B3galnt1_26879_10_PC	B3galnt1	503	233	33	0	772	170	47	2	16	705	916	1982
B3galnt1_26879_11_PC	B3galnt1	7249	2540	1818	6418	1401	2151	2036	4833	2684	1756	6949	2258
B3galnt1_26879_13_PC	B3galnt1	235	592	436	177	353	176	920	542	1042	891	5	622
B3galnt1_26879_15_PC	B3galnt1	850	183	63	46	118	200	52	696	176	774	305	885
B3galnt1_26879_16_PC	B3galnt1	1824	314	1572	3926	720	640	784	657	224	73	139	6607
B3galt5_93961_15_PC	B3galt5	8080	2754	2122	8937	1945	1503	2104	3696	5071	5537	5097	4214
B3galt5_93961_2_PC	B3galt5	6181	4550	2452	5884	1832	1160	2947	3377	2532	1942	5270	5397
B3galt5_93961_4_PC	B3galt5	1078	186	54	589	57	76	116	62	484	73	21	776
B3galt5_93961_6_PC	B3galt5	11066	4257	3202	3797	1593	1546	2346	7436	4731	2790	5609	4014
B3galt5_93961_7_PC	B3galt5	85	2	0	35	0	13	0	1	0	2	0	404
B3galt5_93961_9_PC	B3galt5	944	69	174	141	282	69	228	1008	155	148	75	27
B3gnt9_97440_1_PC	B3gnt9	4719	2223	3826	781	1399	1004	1573	3375	2693	10881	1247	2602
B3gnt9_97440_16_PC	B3gnt9	2359	1974	4933	1089	803	730	1384	965	2201	3466	1019	2587
B3gnt9_97440_17_PC	B3gnt9	4078	2441	2084	850	696	1015	2711	1033	1175	8907	2074	1626
B3gnt9_97440_18_PC	B3gnt9	5224	3436	1241	1074	1064	969	1186	829	1460	1657	3342	769
B3gnt9_97440_19_PC	B3gnt9	3635	2276	4185	789	2763	939	1869	6554	3074	866	1525	1453
B3gnt9_97440_6_PC	B3gnt9	1373	497	1600	1048	569	233	161	391	555	739	310	4722
Bag3_29810_14_PC	Bag3	3180	2644	780	1050	598	1110	1089	4306	2843	2730	2694	4892
Bag3_29810_2_PC	Bag3	5549	3103	1862	1869	483	852	993	3242	2023	4726	2907	1577
Bag3_29810_32_PC	Bag3	5017	2257	4688	711	1838	891	1189	2913	2916	1178	2680	3786
Bag3_29810_35_PC	Bag3	1632	1121	198	808	82	348	218	279	1293	517	630	396
Bag3_29810_5_PC	Bag3	8480	4279	4133	5709	1917	1601	2552	10995	2829	4705	6056	2169
Bag3_29810_7_PC	Bag3	2433	1607	2121	1354	656	1006	918	5366	1999	2143	4033	3935
Baiap2_108100_10_PB	Baiap2	4675	1937	1556	621	1190	703	779	5678	3301	3090	2692	2060
Baiap2_108100_23_PB	Baiap2	8049	3776	4000	3803	2306	1364	2693	2451	2949	6338	3668	5661
Baiap2_108100_25_PB	Baiap2	2173	1043	1207	884	545	696	808	2458	1363	1789	2712	5954
Baiap2_108100_27_PB	Baiap2	6878	2757	4020	3975	1581	934	938	4719	2550	2309	7870	6196
Baiap2_108100_31_PB	Baiap2	3951	1581	4443	1263	1082	675	885	1140	1062	919	1178	2559
Baiap2_108100_9_PB	Baiap2	10624	7110	3201	5509	3194	2041	3933	7290	6464	6570	5908	2259
Basp1_70350_1_PC	Basp1	1932	1210	1029	608	445	407	1160	5641	1678	2854	1537	1051
Basp1_70350_2_PC	Basp1	7277	3923	1477	3062	290	2831	1808	7542	2355	6749	7727	3719
Basp1_70350_3_PC	Basp1	10184	3905	6036	4735	1491	1556	4243	6869	6516	10394	10007	8085
Basp1_70350_6_PC	Basp1	6682	3958	4273	2499	1108	1686	3027	6893	4164	2909	5984	5969
Basp1_70350_7_PC	Basp1	5047	2866	772	2685	746	1386	1642	2401	3459	4331	3117	6732
Basp1_70350_8_PC	Basp1	1103	252	934	375	161	837	316	1105	27	68	1660	829
Bbc3_170770_1_fillup_PC	Bbc3	840	117	601	150	253	180	187	32	1092	683	1255	432
Bbc3_170770_1_PC	Bbc3	7765	4940	11167	1304	3889	1385	2291	6514	5158	9957	10428	11690
Bbc3_170770_2_PC	Bbc3	3312	1617	1999	1141	320	814	646	1180	950	627	4436	1057
Bbc3_170770_3_fillup_PC	Bbc3	6	0	0	0	0	22	0	1	23	12	43	1413
Bbc3_170770_3_PC	Bbc3	1183	1085	731	722	266	437	652	1940	170	225	278	475
Bbc3_170770_4_fillup_PC	Bbc3	5092	2696	2202	694	1187	981	1887	8025	3520	1950	3830	9472
BC003331_226499_10_PC	BC003331	433	608	83	684	1	212	206	18	90	6	8	39
BC003331_226499_12_PC	BC003331	1317	1095	409	798	21	429	389	2840	709	362	180	3260
BC003331_226499_2_PC	BC003331	1892	597	6	840	14	294	563	207	416	1166	530	566
BC003331_226499_5_PC	BC003331	5877	3267	6092	831	344	1453	1651	4083	1973	1839	5239	1699
BC003331_226499_6_PC	BC003331	4414	2959	1327	593	221	1188	2078	2773	2825	2236	873	2472
BC003331_226499_9_PC	BC003331	6043	2217	3125	1432	695	1520	1737	6229	3038	3972	1288	593
BC030307_103220_11_PB	BC030307	5965	3548	3804	6232	1670	1328	2342	8909	3386	4292	3544	4036
BC030307_103220_13_PB	BC030307	5061	3036	934	5205	581	723	1656	3741	3339	9938	2326	5351
BC030307_103220_15_PB	BC030307	5494	2313	4256	4817	2842	933	848	9422	3368	7157	4139	2736
BC030307_103220_2_PB	BC030307	7813	4931	1555	3575	1912	1414	1465	4672	5601	4412	9050	2131
BC030307_103220_4_PB	BC030307	3875	1703	2744	543	1716	728	558	2438	1330	531	2123	957
BC030307_103220_5_PB	BC030307	4517	2587	2093	2281	831	754	1126	3330	4367	2331	2910	2797
BC051628_332713_11_PC	BC051628	22090	14603	12158	10981	5415	4550	6814	19128	13998	16393	15459	25423
BC051628_332713_13_PC	BC051628	2464	2366	5261	2571	2636	925	1847	7786	1237	4473	6597	1619
BC051628_332713_15_PC	BC051628	10712	9039	3261	3878	1604	3055	3996	11958	6681	8114	14699	19507
BC051628_332713_19_PC	BC051628	12771	7510	4157	4838	2078	2035	3268	8672	6672	7643	7670	9093
BC051628_332713_23_PC	BC051628	13989	4903	6740	2147	2483	1995	4374	8236	6066	8270	5309	10735
BC051628_332713_7_PC	BC051628	4977	1964	1832	815	1100	866	1257	5110	3638	5473	4422	1955
BC061194_381350_13_PC	BC061194	254	204	0	5	72	70	46	1	261	527	24	18
BC061194_381350_20_PC	BC061194	9003	4843	3098	10497	1209	2251	3495	5833	5980	3681	6683	7482
BC061194_381350_22_PC	BC061194	5937	3775	6329	3411	1681	1312	1048	3964	2769	4237	4633	7379
BC061194_381350_26_PC	BC061194	1626	266	106	5	7	282	265	1081	1144	2414	712	131
BC061194_381350_30_PC	BC061194	13970	5087	3777	4147	2101	2211	2315	23298	7975	9928	6308	3372
BC061194_381350_35_PC	BC061194	0	0	0	0	0	2	0	0	0	0	0	0
Bcar1_12927_1_PC	Bcar1	913	1135	273	538	51	402	960	4220	1509	1712	205	1564
Bcar1_12927_11_PC	Bcar1	9350	3390	5014	8381	1644	1533	3414	5321	2718	9330	4132	6346
Bcar1_12927_26_PC	Bcar1	7287	3089	1497	548	1159	1293	4161	7739	2511	6091	4099	2335
Bcar1_12927_30_PC	Bcar1	3598	1643	7792	1251	1166	682	2570	3066	997	3072	1824	7495
Bcar1_12927_50_PC	Bcar1	142	79	52	13	0	33	64	2023	2	54	13	0
Bcar1_12927_56_PC	Bcar1	2151	319	1248	74	192	252	641	784	1735	262	933	6668
Bcl2l15_229672_1_PC	Bcl2l15	4288	1821	713	1796	284	970	969	3247	1836	1563	827	788
Bcl2l15_229672_4_PC	Bcl2l15	3288	2973	3051	5015	2188	1098	1047	4597	5122	6567	4859	4543
Bcl2l15_229672_5_PC	Bcl2l15	2098	1536	1449	1541	502	618	1019	1958	794	3548	3628	780
Bcl2l15_229672_6_PC	Bcl2l15	3439	1264	149	2021	364	740	932	3518	1886	3540	3062	2366
Bcl2l15_229672_7_PC	Bcl2l15	8392	2946	7866	2553	2115	1332	2212	5359	3294	6824	4172	10039
Bcl2l15_229672_8_PC	Bcl2l15	5233	2767	3583	1772	2021	998	1797	949	3199	1025	8229	3188
Bgn_12111_11_PB	Bgn	1602	572	596	177	368	345	360	3617	2462	1436	298	2357
Bgn_12111_15_PB	Bgn	6168	3310	2643	1659	1563	1451	1919	10654	2756	2613	7576	5234
Bgn_12111_20_PB	Bgn	10525	6068	8435	2361	2667	1752	2781	10779	3820	9138	8799	8014
Bgn_12111_3_PB	Bgn	12588	5577	13224	2807	2976	2441	3591	16300	6894	5693	10761	12625
Bgn_12111_5_PB	Bgn	7678	1965	924	1694	777	1279	1756	8573	1879	5162	4846	4107
Bgn_12111_9_PB	Bgn	3997	1039	3997	5017	1865	745	2079	4091	1899	978	2615	768
Bhlha15_17341_1_PB	Bhlha15	4552	1919	445	1517	612	745	738	757	2140	4790	2793	3371
Bhlha15_17341_3_PB	Bhlha15	2312	333	1712	904	1217	567	1153	3485	932	2248	4409	2226
Bhlha15_17341_4_PB	Bhlha15	6798	4062	2187	4685	1033	1303	2276	2565	2164	4229	3062	1984
Bhlha15_17341_5_PB	Bhlha15	768	328	0	127	15	53	16	1	89	12	337	0
Bhlha15_17341_7_PB	Bhlha15	6691	2879	2497	1287	2093	1562	3958	6477	2804	5199	4802	5808
Bhlha15_17341_8_PB	Bhlha15	4521	2510	2535	866	1269	889	1142	1560	1882	5174	5146	10202
Bhlhe41_79362_1_PC	Bhlhe41	4977	2467	2235	1558	711	792	1783	3679	3264	2927	2391	2739
Bhlhe41_79362_2_PC	Bhlhe41	1973	1327	2656	306	2572	373	739	236	1275	306	4178	985
Bhlhe41_79362_3_PC	Bhlhe41	2027	869	5033	479	816	496	1568	1576	2052	3460	4230	1543
Bhlhe41_79362_4_PC	Bhlhe41	3518	1977	325	9	78	667	851	1165	1303	1097	2003	320
Bhlhe41_79362_7_PC	Bhlhe41	4808	1706	853	1331	436	746	2302	2357	1638	2667	3856	2346
Bhlhe41_79362_8_PC	Bhlhe41	3563	1898	4176	1251	2089	658	581	4261	3516	4214	2621	3194
Bik_12124_2_PC	Bik	3752	2080	2914	1284	491	911	767	3790	2267	3652	2946	3015
Bik_12124_3_PC	Bik	6413	2973	1411	3080	416	1166	1788	3232	2419	1192	8654	3324
Bik_12124_4_PC	Bik	4829	3506	5984	3927	1147	1025	1062	2057	1904	3247	2347	2126
Bik_12124_7_PC	Bik	8462	4568	3216	1257	1599	1131	3285	5098	3176	2690	2905	5195
Bik_12124_8_PC	Bik	9958	5864	1641	3809	1120	1480	2733	13397	4655	10177	5825	8077
Bik_12124_9_PC	Bik	4439	1859	687	1639	838	764	1698	6883	1956	2900	2656	2246
Bmp6_12161_10_PC	Bmp6	1742	2387	260	307	325	1052	1036	1204	1144	1767	1366	943
Bmp6_12161_12_PC	Bmp6	63	0	0	1	0	46	0	3	1	0	2	29
Bmp6_12161_13_PC	Bmp6	12404	7331	4448	7961	2266	2425	5185	7098	6984	4667	16271	12471
Bmp6_12161_14_PC	Bmp6	1967	2955	1144	343	806	575	1327	1969	1464	2007	1453	3276
Bmp6_12161_21_PC	Bmp6	10604	3712	5919	2894	3241	1823	3431	7205	7173	6894	8686	11602
Bmp6_12161_23_PC	Bmp6	12070	5985	8122	4771	1715	2451	6778	10465	7255	6732	5171	12658
Bmpr1a_12166_12_PC	Bmpr1a	2031	680	259	40	266	333	278	123	1267	488	462	201
Bmpr1a_12166_13_PC	Bmpr1a	3216	1393	1645	0	157	547	800	2816	677	3957	1788	2518
Bmpr1a_12166_17_PC	Bmpr1a	6778	2889	4588	3468	783	1121	1719	8778	3290	2285	3985	620
Bmpr1a_12166_24_PC	Bmpr1a	7580	4442	2849	1870	1325	1518	1242	5880	2847	4657	7807	1163
Bmpr1a_12166_27_PC	Bmpr1a	4267	2138	1707	3120	742	879	1029	3162	2411	821	1264	3770
Bmpr1a_12166_8_PC	Bmpr1a	19190	9972	16161	7478	3316	3307	7345	15116	10017	7748	14819	8719
Bub1b_12236_11_PC	Bub1b	1349	392	1510	370	287	990	619	728	23	674	285	148
Bub1b_12236_16_PC	Bub1b	438	167	62	0	210	846	117	1351	73	1602	1827	0
Bub1b_12236_19_PC	Bub1b	1122	1220	28	579	0	2624	863	2473	138	3703	2965	43
Bub1b_12236_23_PC	Bub1b	2267	805	267	320	97	1102	564	3120	664	1238	1369	1585
Bub1b_12236_27_PC	Bub1b	2270	1194	126	316	49	2519	1382	5271	1546	586	643	2556
Bub1b_12236_39_PC	Bub1b	1863	2155	639	2529	578	2135	1066	1751	2695	506	3732	2033
C1qa_12259_12_PC	C1qa	5669	3680	5018	2514	1984	1239	1449	4635	4715	2834	4182	2849
C1qa_12259_13_PC	C1qa	848	307	1139	61	474	191	771	2633	455	1027	2453	831
C1qa_12259_2_PC	C1qa	6455	3809	3274	2779	2092	1685	2158	3840	3886	3372	3290	2567
C1qa_12259_3_PC	C1qa	5125	2653	1248	265	694	649	2336	1123	2463	4230	2679	5388
C1qa_12259_6_PC	C1qa	11061	3863	2804	2426	1657	1726	2435	10587	4775	10071	7766	8749
C1qa_12259_7_PC	C1qa	1038	1128	746	81	295	305	38	542	339	1402	1253	207
C1qb_12260_13_PC	C1qb	7515	2309	2841	2429	1599	1236	1538	4010	2713	4897	3444	5711
C1qb_12260_14_PC	C1qb	2871	960	322	1973	338	688	746	1761	1337	1970	1433	235
C1qb_12260_3_PC	C1qb	5996	3836	2777	3598	1029	945	2141	2211	1425	4053	2316	4189
C1qb_12260_5_PC	C1qb	7609	4279	4631	1561	3111	1175	1957	5830	4495	3596	6144	2267
C1qb_12260_7_PC	C1qb	231	214	373	0	92	69	0	238	105	43	24	705
C1qb_12260_9_PC	C1qb	3718	1935	1150	3564	346	627	1852	5745	1621	1870	2943	658
C1qc_12262_1_PC	C1qc	4188	2259	3907	1277	1743	1099	1592	8055	1897	1757	4328	1920
C1qc_12262_2_PC	C1qc	487	18	232	0	1	60	102	2112	44	26	36	0
C1qc_12262_3_PC	C1qc	3325	1244	2830	1465	1373	927	647	2548	1896	3311	3892	5675
C1qc_12262_5_PC	C1qc	6155	3000	1455	3758	1113	1371	2574	5380	4111	6094	5506	5537
C1qc_12262_7_PC	C1qc	8284	2405	4004	5234	946	1124	2427	6211	2877	4035	2528	4562
C1qc_12262_9_PC	C1qc	4061	1958	4963	1557	1397	906	1618	12397	3021	6950	3898	3005
C1qtnf1_56745_1_PC	C1qtnf1	1461	343	526	1067	207	390	469	993	867	3659	930	472
C1qtnf1_56745_10_PC	C1qtnf1	5527	1390	3064	1515	1505	725	970	2336	1442	1863	3569	3414
C1qtnf1_56745_12_PC	C1qtnf1	2452	824	793	103	202	357	1864	186	1727	457	848	473
C1qtnf1_56745_14_PC	C1qtnf1	3059	1742	220	1437	346	780	1122	4604	2451	3197	5630	1230
C1qtnf1_56745_20_PC	C1qtnf1	8053	4704	3410	5486	1494	1816	2116	6556	3955	5595	7232	2400
C1qtnf1_56745_4_PC	C1qtnf1	4052	1283	2738	2360	768	719	990	1821	946	758	1571	1965
C1qtnf4_67445_10_PC	C1qtnf4	8486	3376	7296	3198	2813	2075	4963	8662	5770	10403	5942	10508
C1qtnf4_67445_2_PC	C1qtnf4	8750	6623	4694	4966	1859	2565	2476	15453	5873	6712	7679	6712
C1qtnf4_67445_3_PC	C1qtnf4	8196	3333	3126	7675	949	2317	2314	8510	3941	12740	8786	8625
C1qtnf4_67445_5_PC	C1qtnf4	11689	7475	9854	5547	3603	1818	3447	2651	5985	6305	7588	10577
C1qtnf4_67445_7_PC	C1qtnf4	10468	3778	1823	5209	687	1889	1442	4355	3641	5662	8454	3284
C1qtnf4_67445_9_PC	C1qtnf4	4723	3872	5907	2122	1572	1514	3789	2822	3129	2095	7745	1142
C1qtnf6_72709_11_PB	C1qtnf6	3421	2426	2757	1321	765	623	1384	4173	5064	1893	1336	405
C1qtnf6_72709_13_PB	C1qtnf6	175	37	0	0	4	30	1	4	420	12	41	1
C1qtnf6_72709_16_PB	C1qtnf6	5478	2868	1847	475	1271	1405	2856	1936	4389	4950	5033	6755
C1qtnf6_72709_3_PB	C1qtnf6	6224	2772	4021	3714	3352	1191	4992	7680	2589	8027	3498	2608
C1qtnf6_72709_6_PB	C1qtnf6	4362	1505	1648	2378	723	899	2042	2730	2100	2804	7464	3151
C1qtnf6_72709_8_PB	C1qtnf6	10144	5291	2948	2788	1753	1697	2750	5912	4557	8436	8885	12690
C1ra_50909_1_fillup_PB	C1ra	457	244	0	0	68	114	113	1	379	84	1012	97
C1ra_50909_1_PB	C1ra	8011	3823	10876	3122	2823	1285	3202	2709	3828	2868	2037	4915
C1ra_50909_2_fillup_PB	C1ra	6782	2092	4253	2963	1708	1228	1205	8335	6553	3340	3951	3134
C1ra_50909_2_PB	C1ra	5350	3507	5714	2913	1074	1298	1951	5747	1937	6350	5073	7681
C1ra_50909_3_fillup_PB	C1ra	7089	2858	4593	5301	2403	1569	1973	7158	4110	8242	7632	10445
C1rl_232371_18_PB	C1rl	3268	1784	162	2581	192	756	1303	837	1716	6588	339	5394
C1rl_232371_19_PB	C1rl	9040	3306	8624	1631	3077	1280	2931	4295	3372	9762	1794	4280
C1rl_232371_26_PB	C1rl	2947	2572	1218	2928	433	774	926	6049	1665	4172	2365	102
C1rl_232371_3_PB	C1rl	2218	1770	838	2798	776	624	496	5067	2162	2041	1227	764
C1rl_232371_30_PB	C1rl	4547	3198	3216	1391	1397	873	2351	4080	3550	3728	2644	4108
C1rl_232371_35_PB	C1rl	6255	3690	4239	3767	1768	956	1294	4372	5635	2033	6264	4330
C1s_50908_1_PB	C1s	9730	5365	15485	9036	6684	1542	3948	6887	5138	7781	8609	6343
C1s_50908_10_PB	C1s	4556	809	2602	2454	1674	928	2022	6801	1992	1614	2225	3734
C1s_50908_11_PB	C1s	5710	2815	1885	6582	1398	1329	1110	1167	2922	977	6927	10561
C1s_50908_12_PB	C1s	4286	2323	2522	1503	793	1066	1597	15669	1713	1991	7018	3105
C1s_50908_5_PB	C1s	6780	3023	3860	1655	2406	1346	2027	4572	3655	3804	3410	7897
C1s_50908_8_PB	C1s	9465	3734	5267	3237	2290	1435	2726	10889	5059	6651	14521	3303
C2_12263_17_PC	C2	1955	1397	1123	2382	441	687	1302	2906	799	2265	2622	2993
C2_12263_18_PC	C2	0	0	0	0	0	0	0	0	0	0	0	0
C2_12263_20_PC	C2	11827	6228	2311	5833	1237	1990	3162	7209	5890	9385	6103	10030
C2_12263_31_PC	C2	1803	660	600	737	362	301	777	1856	165	262	1206	1416
C2_12263_35_PC	C2	4431	1520	1345	1440	791	639	875	520	1957	2457	590	507
C2_12263_44_PC	C2	5462	6283	1768	2675	1026	1270	2618	7543	4701	2688	7667	4245
C3_12266_20_PB	C3	4384	1522	1809	1194	1031	897	1712	4386	1863	2413	5047	4010
C3_12266_23_PB	C3	4959	2271	2518	1245	873	660	1433	2063	1748	2762	940	3436
C3_12266_3_PB	C3	2338	1047	2131	517	1048	452	1364	1044	896	1120	283	6823
C3_12266_32_PB	C3	8650	5359	10264	5863	2692	1468	1745	6971	5660	6785	2796	6755
C3_12266_34_PB	C3	3910	2744	193	1416	438	759	325	3360	1237	1139	4093	2310
C3_12266_5_PB	C3	2585	796	455	542	243	483	1463	1746	1258	1690	1229	2939
Cacna1d_12289_2_PC	Cacna1d	477	296	178	0	214	154	353	10	1456	260	439	544
Cacna1d_12289_22_PC	Cacna1d	2482	573	417	1437	79	552	1087	4357	555	1978	4373	863
Cacna1d_12289_24_PC	Cacna1d	22177	12926	7067	10170	2649	3385	6190	20429	10837	17306	14239	9970
Cacna1d_12289_26_PC	Cacna1d	16932	8491	7947	3639	3582	2433	7187	15091	6694	6276	9521	6676
Cacna1d_12289_27_PC	Cacna1d	11328	7866	6843	8715	2263	2056	2791	6289	3455	14182	8502	8146
Cacna1d_12289_3_PC	Cacna1d	3695	5087	1343	7188	841	939	2763	7873	3863	4277	4543	5207
Cacna1e_12290_10_PB	Cacna1e	6979	4566	4041	7053	2547	1569	3585	9727	2227	2712	12205	5275
Cacna1e_12290_17_PB	Cacna1e	10320	2765	7402	4818	2214	1540	2818	8073	4825	8173	8089	3752
Cacna1e_12290_26_PB	Cacna1e	7609	4708	5629	2468	1662	1290	3685	4424	4035	4535	4277	3285
Cacna1e_12290_28_PB	Cacna1e	2979	1419	1278	293	1041	468	423	587	1066	330	1944	4821
Cacna1e_12290_4_PB	Cacna1e	4386	3006	405	944	224	701	669	1161	2281	4202	4756	4034
Cacna1e_12290_5_PB	Cacna1e	3461	1184	325	3624	579	505	702	594	2247	2044	2664	1399
Cacna1h_58226_1_PB	Cacna1h	4531	2462	4114	1542	1493	926	897	1638	905	3209	10477	7566
Cacna1h_58226_12_PB	Cacna1h	3157	1938	1551	2568	824	939	830	8158	2548	3832	1276	2638
Cacna1h_58226_14_PB	Cacna1h	8787	4425	5651	4519	2280	1563	2492	13165	3475	5409	6577	7163
Cacna1h_58226_21_PB	Cacna1h	6509	2635	2478	1070	1595	1067	1135	2654	2054	2900	1733	2331
Cacna1h_58226_4_PB	Cacna1h	7685	3589	6111	4696	2337	2087	3266	11898	4892	9587	10174	8180
Cacna1h_58226_9_PB	Cacna1h	13884	6122	9781	8924	3960	2178	2852	14786	4795	14234	6536	19532
Cacna1s_12292_16_PC	Cacna1s	11009	5204	8309	5903	3256	1675	2014	18885	5298	6837	7784	5366
Cacna1s_12292_17_PC	Cacna1s	55	158	125	16	127	50	15	738	8	15	0	0
Cacna1s_12292_40_PC	Cacna1s	1305	2145	2801	394	924	455	607	1286	2486	4516	961	2314
Cacna1s_12292_5_PC	Cacna1s	1136	639	1332	673	672	317	196	3678	624	760	678	473
Cacna1s_12292_50_PC	Cacna1s	1607	483	287	329	563	492	754	1421	743	2412	816	990
Cacna1s_12292_9_PC	Cacna1s	3340	2438	1989	2527	1081	662	569	1846	2432	4544	4854	5927
Cacna2d1_12293_1_PB	Cacna2d1	8306	4913	12689	7276	3735	1802	3414	6279	6688	6911	5410	13190
Cacna2d1_12293_13_PB	Cacna2d1	4505	1578	1695	1249	1235	876	1850	7631	1065	3797	4818	5378
Cacna2d1_12293_20_PB	Cacna2d1	4709	2219	207	1206	286	697	1083	1964	953	3149	906	2539
Cacna2d1_12293_4_PB	Cacna2d1	2874	1023	1728	1223	1518	687	500	2658	1788	1637	1222	3593
Cacna2d1_12293_7_PB	Cacna2d1	3309	2336	6319	2230	2166	947	1268	435	2992	2117	4336	1961
Cacna2d1_12293_9_PB	Cacna2d1	2750	660	800	750	429	514	521	2917	812	1483	1156	3245
Cacng6_54378_1_PC	Cacng6	870	273	1044	38	665	266	365	305	274	882	861	1497
Cacng6_54378_11_PC	Cacng6	7314	3006	7374	3369	3141	1101	2944	1834	3202	5169	7570	8349
Cacng6_54378_13_PC	Cacng6	3462	1186	3991	2558	1087	676	511	1479	2098	3427	3129	1278
Cacng6_54378_3_PC	Cacng6	5155	1901	982	3906	696	1184	3147	4946	2449	1370	4143	3382
Cacng6_54378_4_PC	Cacng6	51	0	1	422	0	49	2	10	7	1302	154	115
Cacng6_54378_9_PC	Cacng6	13177	7497	10091	7024	3647	2498	4889	18152	4277	9492	8373	13790
Cald1_109624_11_PB	Cald1	8212	3736	3307	3090	2255	1357	2841	4515	4441	3427	5076	3581
Cald1_109624_2_PB	Cald1	115	10	76	1	1	1301	1235	208	0	0	0	0
Cald1_109624_21_PB	Cald1	3914	3706	3436	2181	913	994	2959	3734	2976	4740	2886	4831
Cald1_109624_24_PB	Cald1	1697	1820	10	753	168	369	240	321	666	1505	1860	1396
Cald1_109624_28_PB	Cald1	5079	1668	5419	3607	1273	872	1509	4167	1777	8624	2613	3075
Cald1_109624_7_PB	Cald1	4746	4477	4347	1639	1462	1105	2658	6799	3275	3090	6934	2405
Camk1_52163_15_PB	Camk1	4383	2500	979	2934	517	886	698	1631	2736	2647	2998	2044
Camk1_52163_2_PB	Camk1	2831	654	1250	62	629	387	1054	2285	942	226	943	2480
Camk1_52163_3_PB	Camk1	3011	1845	1540	1263	685	565	1302	5821	795	483	1686	846
Camk1_52163_6_PB	Camk1	1873	961	2101	441	612	545	606	233	574	385	1914	2792
Camk1_52163_7_PB	Camk1	4169	2575	1131	2290	301	856	2003	972	2963	6116	3076	5391
Camk1_52163_8_PB	Camk1	5695	4077	3280	3651	2020	1102	1454	6452	3158	3116	5643	2745
Camk2b_12323_1_PC	Camk2b	1972	1336	374	767	709	448	365	880	369	1148	1989	1683
Camk2b_12323_20_PC	Camk2b	9972	3459	6416	2904	3896	1706	4779	3646	4689	6052	7387	8227
Camk2b_12323_21_PC	Camk2b	4511	2457	2218	3192	1168	744	1525	1229	1869	1879	2460	938
Camk2b_12323_26_PC	Camk2b	7854	4129	7454	3427	1686	1241	2218	5818	3228	7204	6623	7185
Camk2b_12323_39_PC	Camk2b	5232	3383	1304	1699	1536	897	1164	4822	1956	6379	1598	2195
Camk2b_12323_7_PC	Camk2b	492	536	1	1042	12	169	171	633	424	159	256	85
Camp_12796_1_PC	Camp	1642	901	458	23	367	324	656	2028	1670	809	224	1342
Camp_12796_12_PC	Camp	1687	365	810	234	189	283	402	1441	1020	4161	105	348
Camp_12796_4_PC	Camp	7261	5331	3741	4968	3221	2187	3527	5093	4837	7954	8066	6357
Camp_12796_6_PC	Camp	10651	5874	4518	8283	3896	2119	3978	11181	7286	10806	9180	11076
Camp_12796_7_PC	Camp	6123	2684	2695	4842	875	1254	1030	2385	3095	2143	5426	5465
Camp_12796_8_PC	Camp	9847	4812	6279	2372	2125	1604	3376	6825	6643	9131	9482	5805
Capn5_12337_13_PB	Capn5	11324	5185	3317	4908	2263	1965	2987	4286	4662	6114	8396	6437
Capn5_12337_25_PB	Capn5	2782	1133	2256	323	900	524	1576	195	1761	3324	2714	1332
Capn5_12337_27_PB	Capn5	3880	2038	2029	1423	619	807	924	1751	3716	2697	3144	3583
Capn5_12337_35_PB	Capn5	5485	2966	2716	6581	759	975	1602	3688	1914	4121	1798	2295
Capn5_12337_38_PB	Capn5	5760	5256	4392	4652	2055	1600	3091	6565	5381	4535	11253	5097
Capn5_12337_5_PB	Capn5	1851	1525	1593	446	591	518	1735	2913	2232	2147	662	2868
Car11_12348_10_PC	Car11	91	0	0	0	0	25	1	1	14	0	26	0
Car11_12348_11_PC	Car11	4372	2760	5285	2695	1018	1176	2685	5323	2882	4684	10990	5418
Car11_12348_16_PC	Car11	622	726	1339	58	1282	453	305	86	1747	2453	2380	51
Car11_12348_19_PC	Car11	5068	3287	1705	460	743	1233	2511	10051	2233	7241	3215	2025
Car11_12348_5_PC	Car11	9564	4187	1780	5407	938	1757	3410	16653	4263	3441	5316	10985
Car11_12348_7_PC	Car11	3828	2021	634	3098	537	1528	2093	9152	3139	3740	4236	6255
Car5b_56078_10_PC	Car5b	82	243	0	0	3	58	54	5	0	6	0	0
Car5b_56078_14_PC	Car5b	2432	2265	2727	1303	844	491	691	4876	1663	2685	1530	2782
Car5b_56078_15_PC	Car5b	3588	2070	1820	1624	413	812	1758	4963	2989	1956	969	1203
Car5b_56078_17_PC	Car5b	5255	2741	2170	1143	1345	815	1985	3917	4431	3633	4841	613
Car5b_56078_5_PC	Car5b	3955	1659	3368	530	992	825	337	2542	1547	4067	2068	1177
Car5b_56078_6_PC	Car5b	5293	3049	2955	1554	1708	1117	2726	4036	3678	3755	3539	3440
Cav1_12389_10_PB	Cav1	1771	1131	1111	910	128	553	451	1071	1923	3374	1861	695
Cav1_12389_11_PB	Cav1	7789	2848	3134	4124	1825	1607	2989	5118	5248	6550	5680	5057
Cav1_12389_12_PB	Cav1	7792	4022	4047	3657	1615	1392	4123	6071	5234	5667	6051	5967
Cav1_12389_4_PB	Cav1	4873	2052	4285	654	2021	917	1821	13213	1046	6013	1720	6584
Cav1_12389_8_PB	Cav1	6254	4283	8680	4882	2245	1579	3635	8569	3331	5566	7450	5181
Cav1_12389_9_PB	Cav1	15	61	0	0	0	54	188	5	102	3	865	5
Cav2_12390_1_fillup_PB	Cav2	7697	4738	3642	3961	777	1582	2360	5911	6369	5543	7108	3400
Cav2_12390_1_PB	Cav2	6712	6729	3239	4012	1325	1795	2047	6625	5240	3595	5547	5985
Cav2_12390_2_PB	Cav2	1731	1128	3513	5038	924	586	382	5782	2673	3832	2447	4459
Cav2_12390_3_PB	Cav2	1888	1413	1111	943	223	564	365	2772	1291	2008	361	2907
Cav2_12390_4_PB	Cav2	3578	1796	4085	1048	1709	702	2129	3429	1307	2613	3943	2792
Cav2_12390_5_PB	Cav2	6087	2911	5081	3243	2063	1050	1433	2974	3748	2929	6368	3347
Cbr2_12409_10_PB	Cbr2	5272	1990	3172	276	487	1200	1598	5402	1946	2729	1774	2799
Cbr2_12409_11_PB	Cbr2	6559	3899	4834	2854	1329	1416	1082	4204	4262	8114	5437	5538
Cbr2_12409_12_PB	Cbr2	4548	2294	6350	1236	1407	857	928	5348	2661	6221	4831	6764
Cbr2_12409_14_PB	Cbr2	6257	4329	4937	2946	1941	1390	2632	8477	4642	4589	2809	8014
Cbr2_12409_2_PB	Cbr2	10266	5717	1816	4776	1715	1482	5132	8265	3929	4368	2606	9667
Cbr2_12409_3_PB	Cbr2	7465	3744	3000	3296	1854	2226	2298	5187	3155	5406	5932	4123
Ccdc80_67896_21_PB	Ccdc80	7517	3633	2241	2411	2113	1378	2743	12767	2981	5640	1608	2267
Ccdc80_67896_27_PB	Ccdc80	9993	5647	4475	4692	2489	1542	2641	2565	5140	4927	6176	4846
Ccdc80_67896_28_PB	Ccdc80	17483	8165	14853	12814	7112	2640	4530	16615	9317	12592	20360	9399
Ccdc80_67896_42_PB	Ccdc80	6869	4455	3021	3231	1358	1098	2843	4684	3128	3128	6303	7494
Ccdc80_67896_61_PB	Ccdc80	6659	3603	3547	919	3183	1214	3343	4584	6172	5645	10815	6617
Ccdc80_67896_9_PB	Ccdc80	5813	3235	5579	1060	2119	988	1799	2759	2268	7696	5637	3944
Ccdc88a_108686_1_PC	Ccdc88a	88	0	0	0	0	9	0	1	6	50	696	0
Ccdc88a_108686_15_PC	Ccdc88a	10869	5319	4374	3455	2129	1974	3623	11439	5816	8473	7727	5392
Ccdc88a_108686_20_PC	Ccdc88a	14885	7428	5607	9050	2497	2485	4536	5132	4804	6710	7671	6259
Ccdc88a_108686_21_PC	Ccdc88a	9451	4267	2311	1163	1606	1303	2988	9441	2329	5498	2052	3605
Ccdc88a_108686_22_PC	Ccdc88a	3714	1432	1549	46	1316	544	1279	839	422	159	3834	3085
Ccdc88a_108686_25_PC	Ccdc88a	1518	1052	607	415	123	493	1608	2975	358	2558	2187	1387
Ccdc92_215707_1_PC	Ccdc92	6897	3538	3219	1602	1247	1588	3173	2417	4017	9633	4896	5042
Ccdc92_215707_10_PC	Ccdc92	4709	2263	1602	791	877	1036	1482	5195	2250	2640	3647	2958
Ccdc92_215707_11_PC	Ccdc92	1103	895	79	603	32	433	843	1636	435	1925	1221	768
Ccdc92_215707_13_PC	Ccdc92	5411	3449	2838	1597	1043	1359	2107	3296	3169	1779	2848	2145
Ccdc92_215707_14_PC	Ccdc92	6349	3040	3500	2395	1326	1115	3731	3776	2394	1491	3598	5350
Ccdc92_215707_8_PC	Ccdc92	3707	2504	581	3357	249	743	1168	2090	2622	3808	3582	7506
Ccl2_20296_1_PB	Ccl2	4895	2387	2482	2737	1703	869	2837	11742	1747	8673	5547	3818
Ccl2_20296_2_PB	Ccl2	13293	5065	5151	3376	1494	1639	3130	13408	5657	3564	3799	10765
Ccl2_20296_3_PB	Ccl2	400	315	8	0	106	91	20	1389	75	6	24	1
Ccl2_20296_6_PB	Ccl2	7664	3413	4869	8123	1697	1492	3052	8094	3666	8282	6885	8283
Ccl2_20296_7_PB	Ccl2	7118	2750	3237	5795	923	1277	2353	7512	3984	3296	3818	3222
Ccl2_20296_8_PB	Ccl2	9756	4653	7877	3687	3438	1568	2446	6379	4328	4168	5920	2464
Ccl5_20304_1_fillup_PB	Ccl5	1028	1243	627	504	103	499	437	1983	498	875	2644	639
Ccl5_20304_1_PB	Ccl5	7250	3853	2486	3076	2272	1335	1097	5431	4487	6587	3658	6919
Ccl5_20304_2_fillup_PB	Ccl5	6083	2054	3668	1849	1704	1054	2605	3875	3713	4141	4639	4053
Ccl5_20304_2_PB	Ccl5	7681	3765	4402	2202	1988	1136	1335	11638	1895	2861	5490	5311
Ccl5_20304_3_fillup_PB	Ccl5	4074	1675	1184	412	765	627	1345	2574	1576	3843	3614	2793
Ccl5_20304_4_fillup_PB	Ccl5	6036	5240	3914	5156	1317	1055	1489	1802	4077	6853	13866	2658
Ccl7_20306_1_fillup_PB	Ccl7	1603	1337	1724	1087	439	329	1253	846	1377	499	2835	526
Ccl7_20306_1_PB	Ccl7	5194	2854	2162	1632	1297	1006	1474	3390	2508	2949	2459	4042
Ccl7_20306_2_fillup_PB	Ccl7	2094	1833	985	303	530	470	855	1750	1274	811	3882	313
Ccl7_20306_2_PB	Ccl7	2157	684	1664	2924	274	291	283	496	441	183	1228	324
Ccl7_20306_3_fillup_PB	Ccl7	2300	1690	1000	3397	201	758	711	1790	2405	2077	4335	3611
Ccl7_20306_3_PB	Ccl7	11452	3072	5680	8360	2833	1505	2257	3968	5503	9732	6481	7081
Ccnd1_12443_1_PB	Ccnd1	3464	1495	409	2125	301	612	2048	2340	1639	2036	3799	2679
Ccnd1_12443_15_PB	Ccnd1	9956	4314	4553	8374	2491	1639	4088	10223	6805	7174	7955	6117
Ccnd1_12443_18_PB	Ccnd1	4086	2777	3732	1062	1452	724	1409	2019	2791	5540	2027	2263
Ccnd1_12443_19_PB	Ccnd1	2881	1702	3290	1302	696	666	729	1385	2457	3780	4939	4463
Ccnd1_12443_2_PB	Ccnd1	6590	2286	2712	3832	2205	996	1065	2998	2446	3196	5581	3021
Ccnd1_12443_6_PB	Ccnd1	11408	6045	6024	4053	3229	2027	3693	12022	7191	7294	12583	10528
Ccpg1_72278_15_PB	Ccpg1	3309	1292	2606	2944	647	817	1376	3348	2391	5885	5957	2226
Ccpg1_72278_19_PB	Ccpg1	1973	1046	1555	66	403	449	667	205	975	2043	1921	96
Ccpg1_72278_35_PB	Ccpg1	5133	2327	585	3706	933	931	1472	2290	1312	2197	885	1458
Ccpg1_72278_36_PB	Ccpg1	7339	3614	3713	3028	2149	1111	1330	4532	4951	4094	8133	6264
Ccpg1_72278_37_PB	Ccpg1	4272	1619	735	756	694	770	1879	1588	3439	807	4173	660
Ccpg1_72278_9_PB	Ccpg1	9694	3940	2609	3506	1080	1312	3574	10306	3240	7001	5210	4719
Ccr10_12777_1_PB	Ccr10	3182	2132	1315	738	364	552	628	5184	2297	1726	2176	396
Ccr10_12777_19_PB	Ccr10	5336	2354	4590	491	849	955	1149	4617	2163	4099	4539	5491
Ccr10_12777_24_PB	Ccr10	4661	1604	3009	2028	745	831	764	1658	3348	1685	2923	1155
Ccr10_12777_28_PB	Ccr10	6078	3014	2658	2106	1963	1211	2771	7957	3958	2249	6266	3411
Ccr10_12777_3_PB	Ccr10	7235	2939	934	2810	630	1187	2416	4977	5054	2342	12409	4590
Ccr10_12777_8_PB	Ccr10	821	532	46	231	159	279	78	217	878	572	66	586
Ccr9_12769_11_PC	Ccr9	10233	5616	2407	2694	1591	1565	1438	4624	3311	6760	3725	5505
Ccr9_12769_12_PC	Ccr9	3433	2621	2458	2920	1275	802	1985	3517	2808	2465	2240	6840
Ccr9_12769_15_PC	Ccr9	319	726	0	0	0	37	65	32	318	13	644	5
Ccr9_12769_2_PC	Ccr9	5197	2170	2958	2156	1761	1257	2863	5723	1419	3207	5382	3470
Ccr9_12769_4_PC	Ccr9	5210	2697	189	2461	226	1398	1317	4282	4141	6453	2030	5107
Ccr9_12769_5_PC	Ccr9	2918	1461	913	989	426	594	653	1521	1872	662	2177	417
Cd101_630146_14_PC	Cd101	2462	1033	2067	8	762	405	1419	650	664	2259	2658	442
Cd101_630146_16_PC	Cd101	3500	2076	2930	4016	1178	709	967	4906	1125	1258	231	4311
Cd101_630146_18_PC	Cd101	5497	4136	1997	1923	742	1162	4063	10419	3030	4272	6689	2761
Cd101_630146_21_PC	Cd101	541	15	4	1886	1	30	19	1488	20	324	2	0
Cd101_630146_24_PC	Cd101	2384	1935	1082	1639	817	689	779	2260	1652	878	3449	1704
Cd101_630146_37_PC	Cd101	12085	4594	2966	2977	2629	1656	3572	9641	5663	5703	7941	4962
Cd109_235505_21_PB	Cd109	6611	3700	4315	3868	1184	1141	2666	5182	2731	8174	3593	8990
Cd109_235505_22_PB	Cd109	3148	2078	858	1444	499	702	1969	1687	1960	837	2503	1756
Cd109_235505_25_PB	Cd109	3213	1278	1877	1835	387	763	994	1991	2974	1184	2419	1422
Cd109_235505_3_PB	Cd109	11577	3535	5281	5198	2767	1834	3980	14819	5676	6933	4207	5888
Cd109_235505_30_PB	Cd109	9139	3419	3468	1516	1223	1398	2106	5159	5672	4409	6754	7188
Cd109_235505_35_PB	Cd109	5520	3987	3303	1621	1635	1021	974	6269	3779	2089	4959	7040
Cd151_12476_10_PB	Cd151	2910	1851	194	354	304	516	213	4100	650	2050	811	1488
Cd151_12476_3_PB	Cd151	5609	2658	2262	2933	555	906	1550	1852	2676	2825	5649	4235
Cd151_12476_5_PB	Cd151	7453	2033	1502	1793	640	957	3099	4089	2354	849	4769	4042
Cd151_12476_6_PB	Cd151	6481	2173	2221	3601	911	1278	2564	4754	4061	2862	5412	3671
Cd151_12476_7_PB	Cd151	3237	2008	343	1402	72	660	1065	5295	1675	3179	1867	582
Cd151_12476_8_PB	Cd151	6051	4523	6806	2055	2613	1169	2263	4007	3088	2930	5747	7231
Cd276_102657_1_PB	Cd276	3694	1468	560	1430	284	795	2675	892	2336	2463	3849	2433
Cd276_102657_14_PB	Cd276	3646	993	714	1307	1797	605	687	3586	1347	3839	1146	1975
Cd276_102657_18_PB	Cd276	5588	2625	818	662	816	828	1367	1895	3228	1184	3076	948
Cd276_102657_20_PB	Cd276	4949	1400	1348	1427	902	750	2365	942	2828	2322	3476	2577
Cd276_102657_3_PB	Cd276	3065	1930	2640	1763	1931	915	1880	5962	2703	2030	6065	8543
Cd276_102657_7_PB	Cd276	8084	3036	2750	3913	1266	1402	2446	6647	3258	5041	2923	11751
Cd28_12487_1_PB	Cd28	9437	4730	4226	5223	2847	2008	2001	6917	4242	5711	6480	2038
Cd28_12487_10_PB	Cd28	9722	3556	3051	877	1138	1204	1723	3009	4135	6273	6080	4057
Cd28_12487_11_PB	Cd28	1102	1352	201	103	41	189	602	126	625	249	288	114
Cd28_12487_3_PB	Cd28	12270	6287	2505	1919	3201	1926	2299	5632	3114	4955	8589	9762
Cd28_12487_4_PB	Cd28	7185	4810	4900	4877	3078	1721	5249	6095	4712	8236	9664	11096
Cd28_12487_8_PB	Cd28	5642	2102	630	1501	876	814	1647	3827	1717	1027	3094	1028
Cd4_12504_13_PC	Cd4	4563	1567	2027	1311	579	1507	970	2914	1828	2218	3377	4802
Cd4_12504_17_PC	Cd4	9016	4978	3899	5735	2194	2317	2330	12969	3895	3093	1480	3774
Cd4_12504_21_PC	Cd4	0	28	0	0	0	791	109	3	1	261	576	1531
Cd4_12504_23_PC	Cd4	12053	5610	4321	4138	1952	2164	5868	7913	4412	4121	7454	8990
Cd4_12504_5_PC	Cd4	115	158	63	0	31	74	0	17	331	6	82	0
Cd4_12504_7_PC	Cd4	12808	7284	8584	4691	3439	2087	4110	8617	8039	5091	15271	4859
Cd40lg_21947_1_PB	Cd40lg	5536	2636	4629	3394	1912	1250	1137	4923	4775	3747	3783	3833
Cd40lg_21947_2_PB	Cd40lg	10138	6291	6924	5730	2021	1871	1873	11160	4115	3264	6828	9918
Cd40lg_21947_3_PB	Cd40lg	9053	4808	2006	3083	588	1166	1762	4643	3358	4556	2735	5815
Cd40lg_21947_5_PB	Cd40lg	6653	3120	2193	2004	659	1345	1614	14033	3393	3977	5111	4310
Cd40lg_21947_6_PB	Cd40lg	7588	3292	3235	1451	776	983	2743	3622	2406	4452	5336	2359
Cd40lg_21947_8_PB	Cd40lg	4952	2749	1567	1894	159	936	1840	1298	2003	846	2453	4051
Cd44_12505_1_PC	Cd44	35371	15428	5785	16230	3643	1840	18699	40683	17251	21065	15660	19038
Cd44_12505_15_PC	Cd44	12412	5754	788	3103	1146	623	7119	23891	6687	4368	7965	5379
Cd44_12505_18_PC	Cd44	16383	9479	7958	11044	2789	1126	15496	32718	14929	16812	10551	25982
Cd44_12505_20_PC	Cd44	6473	2282	473	1464	1232	437	3661	9448	4154	5271	2995	3355
Cd44_12505_3_PC	Cd44	34425	17475	7917	15818	3446	1630	21883	54239	21095	27781	23097	19746
Cd44_12505_8_PC	Cd44	47651	25224	7919	21373	2696	2150	17487	59777	21858	36671	27458	22617
Cd59a_12509_1_fillup_PC	Cd59a	52	0	0	0	0	6	0	0	0	0	0	7
Cd59a_12509_1_PC	Cd59a	2872	1519	624	4086	782	635	725	5216	1805	807	4304	7860
Cd59a_12509_2_fillup_PC	Cd59a	10884	4375	3722	3584	1433	1606	3248	10209	6197	5861	7397	7731
Cd59a_12509_2_PC	Cd59a	3122	1385	1594	1347	1543	587	2605	3519	2865	2634	2648	9223
Cd59a_12509_3_fillup_PC	Cd59a	8370	3155	2140	3459	1663	1608	2931	4421	5066	4661	7874	4880
Cd59a_12509_3_PC	Cd59a	9540	5834	4641	3313	902	1251	2442	15548	4234	6553	4669	4647
Cd63_12512_1_PB	Cd63	5683	2826	3311	4051	1498	1652	2140	6912	2799	4779	5083	9939
Cd63_12512_10_PB	Cd63	7815	5060	5355	550	1464	1525	4023	11474	7234	3546	6938	4440
Cd63_12512_2_PB	Cd63	988	1857	1207	148	140	543	318	1990	3717	924	2316	537
Cd63_12512_4_PB	Cd63	8672	4083	2395	3086	1472	1204	3612	5988	3160	3649	3436	2152
Cd63_12512_6_PB	Cd63	2469	939	2243	970	812	608	1228	569	922	3818	2681	860
Cd63_12512_7_PB	Cd63	4628	3427	3567	1454	639	935	2189	4967	1189	3878	1879	2629
Cd68_12514_1_PC	Cd68	2470	617	43	2320	131	339	1200	1820	1048	1662	1150	1365
Cd68_12514_12_PC	Cd68	3347	2895	3362	6592	1760	1203	1931	4103	3688	4253	4344	8458
Cd68_12514_17_PC	Cd68	2032	815	1116	217	617	440	1787	2125	764	1499	221	392
Cd68_12514_19_PC	Cd68	3199	1297	257	3337	309	800	1534	3058	1581	4645	3719	6936
Cd68_12514_23_PC	Cd68	5546	2025	4354	1464	933	628	898	1913	3182	4924	3034	5146
Cd68_12514_8_PC	Cd68	12582	6915	8135	7291	3820	2439	3023	10993	4545	6707	6219	4781
Cd9_12527_10_PB	Cd9	13829	4353	5096	5437	2887	2008	3216	9146	4475	11681	12170	7390
Cd9_12527_11_PB	Cd9	6410	2766	6213	1961	1959	1301	4049	6304	6189	3980	5977	5508
Cd9_12527_3_PB	Cd9	12033	6029	3397	1768	889	1954	4279	9616	5124	4818	6839	9631
Cd9_12527_6_PB	Cd9	6560	4955	3392	1997	2542	1306	3011	3905	3273	4668	4584	9269
Cd9_12527_8_PB	Cd9	4025	3393	2529	2097	696	1037	1579	1549	2361	1876	4992	2708
Cd9_12527_9_PB	Cd9	1429	845	356	1812	607	379	52	568	507	1271	754	110
Cd93_17064_13_PB	Cd93	7410	4205	1717	2640	575	1171	1621	8818	4026	6418	4838	5952
Cd93_17064_14_PB	Cd93	5179	3454	1595	1062	845	1004	1821	2645	1244	3108	1680	2276
Cd93_17064_21_PB	Cd93	10086	5571	8564	2307	2337	2077	2362	8719	4427	11982	9229	14917
Cd93_17064_4_PB	Cd93	5724	3151	6619	851	1250	1062	2589	9494	3558	3837	3717	4195
Cd93_17064_41_PB	Cd93	2887	1931	1874	956	621	903	1320	2118	1424	3029	1416	1047
Cd93_17064_49_PB	Cd93	3107	2939	783	768	336	650	1008	3886	1694	1079	1861	4686
Cda_72269_1_PB	Cda	6328	2758	3564	1277	1398	797	907	4723	1781	2783	1595	2683
Cda_72269_2_PB	Cda	9849	5564	2855	10829	2074	2074	4888	5684	5512	10948	5165	7181
Cda_72269_3_PB	Cda	7026	5274	7130	3244	2756	1601	2717	4947	5470	13713	2469	3501
Cda_72269_4_PB	Cda	7079	4123	1719	2019	2319	1081	1770	7148	1785	2048	5697	7579
Cda_72269_5_PB	Cda	2836	1763	920	3497	687	602	2321	3340	2135	3588	1670	3650
Cda_72269_6_PB	Cda	6902	3002	5870	1961	3299	1419	1937	4417	3438	1647	6727	3142
Cdc14b_218294_1_PC	Cdc14b	4149	2360	440	1114	122	826	488	6669	1518	1626	1194	2691
Cdc14b_218294_2_PC	Cdc14b	1599	872	437	528	307	344	367	2095	476	3524	3154	1046
Cdc14b_218294_4_PC	Cdc14b	4972	1617	4018	943	932	1195	1160	5308	3025	5264	2742	10966
Cdc14b_218294_6_PC	Cdc14b	3950	1163	1237	1003	514	603	671	901	1130	2504	4465	4223
Cdc14b_218294_7_PC	Cdc14b	8528	3457	5244	1345	1927	1502	3245	8170	4664	8028	5768	9841
Cdc14b_218294_9_PC	Cdc14b	10229	3956	2843	2831	1679	1565	3893	3451	4089	7280	5081	8062
Cdc42bpb_217866_19_PC	Cdc42bpb	6864	4863	9459	6722	2606	1735	4132	12378	4311	5664	9714	6270
Cdc42bpb_217866_29_PC	Cdc42bpb	16078	8676	10575	6361	4006	2652	6462	14395	7605	12888	12798	11891
Cdc42bpb_217866_3_PC	Cdc42bpb	7633	3822	4171	3078	1475	1244	2441	3293	4900	3775	4630	9459
Cdc42bpb_217866_36_PC	Cdc42bpb	5500	1852	2511	162	2003	1168	2021	5242	2022	3995	6933	2932
Cdc42bpb_217866_40_PC	Cdc42bpb	6509	2645	892	3831	1175	1320	1752	2993	3848	3824	5764	13169
Cdc42bpb_217866_7_PC	Cdc42bpb	1132	348	406	207	416	310	1072	1618	519	1373	366	2024
Cdc42ep1_104445_11_PB	Cdc42ep1	5132	1271	2242	872	843	673	1040	2635	1621	2067	2603	1662
Cdc42ep1_104445_13_PB	Cdc42ep1	9490	3829	3765	791	975	1902	4654	8052	3281	7204	3866	4804
Cdc42ep1_104445_17_PB	Cdc42ep1	8916	3445	4224	1908	1671	1601	3396	8096	3062	7028	6570	6568
Cdc42ep1_104445_23_PB	Cdc42ep1	4830	2051	3389	4810	1238	830	906	2047	5511	2775	1136	1926
Cdc42ep1_104445_5_PB	Cdc42ep1	5303	3101	1883	791	599	1270	1835	6656	2229	5594	3025	2742
Cdc42ep1_104445_9_PB	Cdc42ep1	5640	2764	5398	2221	1097	891	1767	6493	2643	2657	1872	9022
Cdc42ep2_104252_10_PB	Cdc42ep2	6671	3445	3368	1292	1710	1303	2461	8992	4401	5954	5802	4273
Cdc42ep2_104252_11_PB	Cdc42ep2	7460	3323	2966	1319	743	1442	2217	4324	4372	3808	7076	5529
Cdc42ep2_104252_17_PB	Cdc42ep2	4056	3213	2316	2957	417	1043	1209	1399	1247	1336	2597	4781
Cdc42ep2_104252_18_PB	Cdc42ep2	4112	1596	387	747	206	854	1471	436	1615	1982	1286	394
Cdc42ep2_104252_19_PB	Cdc42ep2	3433	1255	704	1819	55	713	419	7172	1228	571	2258	4263
Cdc42ep2_104252_7_PB	Cdc42ep2	2493	529	30	562	9	390	630	4094	203	376	257	745
Cdh2_12558_14_PB	Cdh2	5792	4271	4578	4435	749	1192	2833	1842	3540	3074	5306	4031
Cdh2_12558_18_PB	Cdh2	8812	3587	4448	2189	1171	1257	2811	7716	3080	4706	13078	5448
Cdh2_12558_31_PB	Cdh2	3206	2140	2882	2761	1891	841	2141	7933	1987	4906	3259	2483
Cdh2_12558_6_PB	Cdh2	2929	1225	1666	4286	925	716	1515	1168	1448	4631	3729	1455
Cdh2_12558_7_PB	Cdh2	4272	2614	716	2597	569	680	2755	3572	3660	788	1084	358
Cdh2_12558_9_PB	Cdh2	8024	5189	3500	4359	1528	1653	2323	4274	4775	2179	10004	2092
Cdh23_22295_11_PC	Cdh23	3250	1149	1079	1215	427	657	1929	428	1550	1302	1086	1577
Cdh23_22295_16_PC	Cdh23	7982	4653	3555	2238	2369	1168	2586	7233	2700	5731	4309	9940
Cdh23_22295_27_PC	Cdh23	4746	2219	2013	4279	531	639	2992	3377	2067	936	3708	1378
Cdh23_22295_35_PC	Cdh23	803	507	11	294	1	200	194	154	433	135	878	168
Cdh23_22295_36_PC	Cdh23	0	0	0	0	0	11	61	4	1	0	318	0
Cdh23_22295_39_PC	Cdh23	3100	1108	3624	1918	1322	764	1131	3177	3058	823	1751	3450
Cdk18_18557_15_PC	Cdk18	12643	6696	4681	5713	1466	1799	4320	14127	4814	4126	8096	10340
Cdk18_18557_19_PC	Cdk18	3914	1463	1902	823	461	659	641	3796	1370	303	123	488
Cdk18_18557_22_PC	Cdk18	6624	2467	7210	2692	1086	1085	2334	1172	2581	7915	5883	7146
Cdk18_18557_25_PC	Cdk18	2329	1225	1503	370	1047	485	2305	736	1074	744	1251	1934
Cdk18_18557_6_PC	Cdk18	3769	2739	4008	1853	1361	1108	1590	5067	2547	5687	5333	2754
Cdk18_18557_8_PC	Cdk18	11030	4944	10762	5603	3376	2651	4122	5123	7553	10744	12388	13415
Cdkn2a_12578_1_fillup_PC	Cdkn2a	852	568	3798	173	2396	248	345	2061	562	223	6861	3315
Cdkn2a_12578_1_PC	Cdkn2a	1920	59	3	2387	3	107	74	61	310	2	31	0
Cdkn2a_12578_2_fillup_PC	Cdkn2a	3882	1835	1772	2274	929	838	1194	5934	3048	1032	2095	1255
Cdkn2a_12578_2_PC	Cdkn2a	7979	3600	4012	4265	2752	1384	2025	5787	3582	7864	6556	2790
Cdkn2a_12578_3_fillup_PC	Cdkn2a	1258	72	19	345	1	64	74	3	127	1126	50	16
Cdkn2b_12579_2_fillup_PC	Cdkn2b	1426	719	684	262	241	512	595	2813	1475	2044	1704	371
Cdkn2b_12579_3_fillup_PC	Cdkn2b	5142	3349	2578	2203	1577	837	1799	5800	3485	3806	2184	1503
Cdkn2b_12579_4_fillup_PC	Cdkn2b	4620	2620	1356	1304	613	918	1617	1330	2506	2674	1679	4005
Cdkn2b_12579_5_fillup_PC	Cdkn2b	1068	732	91	93	246	199	204	55	492	476	797	528
Cdkn2b_12579_6_fillup_PC	Cdkn2b	5566	3108	4530	1549	915	1004	1864	3117	1939	4744	3826	1633
Cdkn2b_12579_7_fillup_PC	Cdkn2b	60	8	0	153	0	27	7	133	0	0	1	5
Cdsn_386463_22_PB	Cdsn	1464	999	1390	266	500	105	861	1524	2094	4934	958	4325
Cdsn_386463_23_PB	Cdsn	3368	3318	741	2772	876	623	2334	1748	2168	2711	1227	4096
Cdsn_386463_27_PB	Cdsn	4072	2187	561	597	175	851	906	1332	2135	3511	4850	5164
Cdsn_386463_33_PB	Cdsn	9855	4966	2058	5947	1697	1941	3139	5181	4097	3584	5600	11330
Cdsn_386463_37_PB	Cdsn	516	617	215	217	16	211	93	1029	82	315	849	33
Cdsn_386463_6_PB	Cdsn	5646	2269	4365	1833	1491	1195	1626	6310	1599	9883	1665	4262
Cenpv_73139_1_fillup_PC	Cenpv	2892	3537	3000	2193	803	1297	1310	7981	3340	2852	3867	1976
Cenpv_73139_1_PC	Cenpv	8863	5560	14423	3758	5876	2129	2008	7334	5713	10591	4526	7306
Cenpv_73139_2_fillup_PC	Cenpv	1262	1572	439	558	183	684	889	3108	1812	1028	702	1411
Cenpv_73139_2_PC	Cenpv	3491	2305	848	677	277	815	756	2856	1116	1874	4806	328
Cenpv_73139_3_fillup_PC	Cenpv	3773	1143	1481	4249	514	828	1248	943	1252	1074	3808	1937
Cenpv_73139_4_fillup_PC	Cenpv	3644	2200	1930	697	250	659	1200	1938	1335	1257	531	938
Cep290_216274_11_PC	Cep290	1124	1134	928	420	301	258	1100	3492	1068	582	3322	143
Cep290_216274_14_PC	Cep290	7340	4279	3648	2715	1164	1228	3689	8774	3904	4460	2072	6972
Cep290_216274_4_PC	Cep290	8895	4737	12742	3678	2911	2040	4465	8574	5447	11470	4651	17387
Cep290_216274_5_PC	Cep290	6130	3217	6688	1176	1818	1574	3051	5745	2075	3254	3099	6373
Cep290_216274_7_PC	Cep290	14	0	0	8	0	12	0	2	104	17	0	0
Cep290_216274_8_PC	Cep290	9713	2856	560	2119	1390	1163	2420	7457	4760	2548	5563	4012
Cers6_241447_10_PC	Cers6	12307	8114	8682	6384	3938	3366	5769	12035	8522	8118	10916	17393
Cers6_241447_12_PC	Cers6	5635	4240	2038	2303	863	1012	1948	3216	2878	3412	4499	424
Cers6_241447_21_PC	Cers6	8122	3994	2933	3632	2629	1544	2540	3588	3346	7668	3772	6141
Cers6_241447_22_PC	Cers6	84	226	1196	0	114	37	22	1	3	761	8	0
Cers6_241447_24_PC	Cers6	3579	1743	1873	2963	414	770	692	6326	2730	7918	6305	2425
Cers6_241447_5_PC	Cers6	18702	10136	6839	6780	4229	3452	5476	11329	13799	16868	13826	14537
Ces2e_234673_11_PB	Ces2e	2354	1153	1875	3085	825	843	990	330	324	1078	3106	2574
Ces2e_234673_12_PB	Ces2e	7651	4861	7966	1353	1801	1327	2797	1677	5231	7863	7623	6290
Ces2e_234673_16_PB	Ces2e	1696	760	66	1	47	503	44	723	525	1332	247	160
Ces2e_234673_19_PB	Ces2e	4592	2264	2381	1112	571	906	618	4257	2662	1307	1713	1058
Ces2e_234673_28_PB	Ces2e	4942	3075	4144	1008	545	1452	2760	4935	2888	6800	6101	8780
Ces2e_234673_5_PB	Ces2e	887	384	0	1	19	784	283	3	643	69	40	30
Ces2g_72361_1_PB	Ces2g	2804	2230	3912	1136	645	1154	1940	2972	2358	4343	4777	4248
Ces2g_72361_14_PB	Ces2g	5110	1452	3572	8442	792	604	1318	3059	3063	293	10329	4370
Ces2g_72361_15_PB	Ces2g	5061	2168	1701	4287	1132	800	1660	2466	1941	3349	6915	2050
Ces2g_72361_17_PB	Ces2g	12620	4978	3433	5357	1605	1958	3547	14490	4607	6760	11344	8976
Ces2g_72361_18_PB	Ces2g	4699	2186	1467	2966	294	914	1048	2429	2167	2792	2456	2785
Ces2g_72361_3_PB	Ces2g	6645	4954	3204	1967	761	1206	2087	1838	3673	5783	3137	4913
Chac1_69065_18_PC	Chac1	9487	6303	9004	8471	3275	1926	3829	11037	5750	10340	12706	15671
Chac1_69065_2_PC	Chac1	4619	1486	870	2495	380	836	1169	4516	1599	2622	2606	2721
Chac1_69065_21_PC	Chac1	3019	1200	2342	1729	936	553	1300	1504	1652	865	1058	722
Chac1_69065_4_PC	Chac1	6039	1871	1357	1339	880	714	684	2220	1632	5016	2634	3065
Chac1_69065_8_PC	Chac1	2401	845	701	925	288	700	894	138	2454	2497	2311	2128
Chac1_69065_9_PC	Chac1	12624	7300	6641	1621	1970	1849	4274	9644	6657	5438	4770	10593
Chpf_74241_1_PC	Chpf	887	527	1700	758	177	172	169	906	845	715	1306	28
Chpf_74241_17_PC	Chpf	6554	3230	1766	3645	1010	2150	3038	7389	3809	3763	3635	5684
Chpf_74241_2_PC	Chpf	6041	2740	422	3740	259	1095	2549	6024	1908	1749	2162	461
Chpf_74241_23_PC	Chpf	7124	3614	3172	3089	1362	2119	5337	4943	1951	6736	8355	4156
Chpf_74241_27_PC	Chpf	9463	4250	4793	2811	1669	1432	1942	6551	3956	6452	6837	2092
Chpf_74241_9_PC	Chpf	2429	2213	1791	892	357	663	925	5985	2485	2607	4198	713
Chrnb4_108015_10_PC	Chrnb4	2209	654	609	590	235	541	768	585	1717	1036	5253	227
Chrnb4_108015_21_PC	Chrnb4	4855	1645	1902	1275	610	612	2107	7221	1876	4884	1715	3216
Chrnb4_108015_22_PC	Chrnb4	4051	1760	988	3584	534	754	977	1672	3131	6498	2299	1071
Chrnb4_108015_3_PC	Chrnb4	2690	1170	69	12	44	354	404	1315	773	1141	691	252
Chrnb4_108015_6_PC	Chrnb4	10482	7334	9095	6154	3386	2158	3289	9870	6874	6524	6637	3518
Chrnb4_108015_9_PC	Chrnb4	2132	2172	1028	783	601	911	1205	2308	2188	1898	2490	1232
Chst1_76969_15_PB	Chst1	6894	4608	5732	2786	1449	837	1558	4112	3192	5353	5117	5894
Chst1_76969_22_PB	Chst1	1607	1792	1761	2162	169	752	650	807	3486	1898	1160	4064
Chst1_76969_24_PB	Chst1	5694	4205	1455	2074	884	1310	3084	2397	4482	4994	4106	3843
Chst1_76969_25_PB	Chst1	4210	3378	1806	1296	769	690	809	1185	2306	823	2644	614
Chst1_76969_30_PB	Chst1	4019	1982	2160	222	927	579	1383	2801	1729	2129	4340	3739
Chst1_76969_36_PB	Chst1	0	0	0	0	0	2	0	0	134	0	0	0
Chst15_77590_12_PB	Chst15	5072	3881	712	1616	957	812	2312	2895	1555	3578	2516	1586
Chst15_77590_26_PB	Chst15	9552	4544	11895	2911	5712	1408	4128	10118	8841	8877	7611	21636
Chst15_77590_27_PB	Chst15	7998	4423	5340	4041	2261	1505	3773	10136	2684	5654	3789	8271
Chst15_77590_38_PB	Chst15	7821	4040	6647	1878	4563	1388	1949	5122	4995	3456	8476	5049
Chst15_77590_45_PB	Chst15	4544	2236	10938	812	2559	784	2163	6182	3036	7529	5534	3197
Chst15_77590_47_PB	Chst15	2674	479	1714	290	1232	411	928	583	1482	2737	438	3632
Cib2_56506_1_PC	Cib2	3014	2553	769	47	679	581	1116	1219	1951	2316	2710	2094
Cib2_56506_2_PC	Cib2	6729	2396	1725	1627	565	1035	2772	5197	5224	921	8231	3142
Cib2_56506_3_PC	Cib2	8785	2384	1520	2243	934	1383	3506	12475	3826	2432	3712	5189
Cib2_56506_5_PC	Cib2	5729	2382	2607	3222	590	991	2076	7476	2281	3334	1674	5659
Cib2_56506_7_PC	Cib2	7652	4854	4490	4047	2768	1669	2683	7754	3938	8859	5141	7666
Cib2_56506_9_PC	Cib2	9472	3251	5169	4226	2866	1795	3557	5362	6129	4845	5770	6213
Cish_12700_1_PC	Cish	2687	1699	318	2293	223	545	772	1725	1375	2001	843	1418
Cish_12700_2_PC	Cish	0	45	0	0	0	4	152	0	0	0	1	0
Cish_12700_4_PC	Cish	3928	2059	1849	422	638	781	622	3121	1059	3112	1689	890
Cish_12700_5_PC	Cish	5578	1842	2730	561	1022	900	768	4606	2107	7221	5313	3254
Cish_12700_7_PC	Cish	2922	832	1325	2210	1024	583	324	496	1244	1135	5579	309
Cish_12700_9_PC	Cish	7680	5006	5219	2554	2848	1527	2194	5724	6636	9261	7127	4241
Cited2_17684_1_PC	Cited2	3293	1512	1240	1290	118	972	1069	807	2075	1836	5812	2029
Cited2_17684_2_PC	Cited2	4821	1258	3561	55	506	838	1493	909	2023	3292	1807	2460
Cited2_17684_3_PC	Cited2	4044	1748	390	1327	58	923	338	1075	875	223	3962	1113
Cited2_17684_4_PC	Cited2	1104	646	685	331	270	172	223	1183	409	786	691	18
Cited2_17684_5_PC	Cited2	1853	543	473	1760	166	421	730	240	1006	493	197	3
Cited2_17684_7_PC	Cited2	5224	2987	3095	1014	870	1134	2059	3449	3469	4388	4070	6572
Cited4_56222_1_fillup_PC	Cited4	6006	2603	3550	2596	2187	1396	3153	5451	3012	6018	5139	2500
Cited4_56222_1_PC	Cited4	19164	12753	5997	8355	2889	3221	5946	18268	8380	13523	18005	10498
Cited4_56222_2_fillup_PC	Cited4	4899	2477	2323	3472	506	1201	1509	5101	3619	4859	3993	1580
Cited4_56222_4_fillup_PC	Cited4	0	0	0	0	0	13	309	2	0	1035	7	0
Ckap4_216197_1_PC	Ckap4	5650	3328	2014	1336	1594	1283	2120	5450	2095	5761	3468	2268
Ckap4_216197_13_PC	Ckap4	4111	2396	1057	1292	1027	885	2049	9534	2198	3155	3533	3330
Ckap4_216197_15_PC	Ckap4	5807	3575	2539	3455	868	1068	3643	5677	3851	5879	2657	4708
Ckap4_216197_18_PC	Ckap4	4280	1967	1136	1125	1281	590	1001	2530	1229	3570	6436	3440
Ckap4_216197_20_PC	Ckap4	8650	4534	3395	3585	2056	1748	2677	10748	4476	6801	6689	7194
Ckap4_216197_5_PC	Ckap4	199	37	1	0	103	36	650	293	40	16	5	1960
Ckb_12709_10_PC	Ckb	1847	152	207	282	315	503	329	2681	431	3701	1072	1133
Ckb_12709_11_PC	Ckb	4549	1910	3704	2545	774	1287	2303	5860	2985	1293	5684	6307
Ckb_12709_16_PC	Ckb	970	458	1133	0	460	182	218	990	359	8	301	177
Ckb_12709_3_PC	Ckb	1	59	0	151	1	25	55	0	38	8	7	0
Ckb_12709_5_PC	Ckb	0	0	0	0	0	3	0	0	0	0	0	38
Ckb_12709_8_PC	Ckb	5522	2681	656	2093	345	1439	1278	3489	2908	2972	2562	3669
Cldn7_53624_1_PC	Cldn7	3410	2205	3328	724	579	636	1578	2501	1557	1835	862	1720
Cldn7_53624_12_PC	Cldn7	3489	1700	144	1697	241	985	1075	4417	2505	3407	3528	4210
Cldn7_53624_13_PC	Cldn7	6275	1926	2821	1483	770	827	531	1093	2221	1895	1499	950
Cldn7_53624_2_PC	Cldn7	16998	8305	9836	11768	2687	2658	5208	12740	7978	13482	14391	8901
Cldn7_53624_6_PC	Cldn7	8978	4286	2832	1224	1283	1019	2495	4841	1619	3430	3288	1380
Cldn7_53624_7_PC	Cldn7	5064	1565	3383	398	1724	912	1044	3383	1539	12846	3673	3877
Clec2g_70809_1_PC	Clec2g	727	105	116	18	16	2134	529	1482	933	1814	410	1821
Clec2g_70809_2_PC	Clec2g	11306	3722	2962	5895	1275	1421	4123	12390	4424	5531	4945	7808
Clec2g_70809_3_PC	Clec2g	1540	1553	1698	1094	84	283	627	652	1038	1617	109	945
Clec2g_70809_4_PC	Clec2g	12944	7002	5243	4310	2658	2128	3088	7612	7468	9402	5682	3293
Clec2g_70809_6_PC	Clec2g	7182	3710	2281	4209	599	2368	2009	8643	3347	5087	4663	10272
Clec2g_70809_7_PC	Clec2g	10559	5592	2842	4528	2220	1402	3381	6388	3828	3740	3317	16421
Clic5_224796_10_PC	Clic5	4857	2940	1950	373	1775	738	1488	3771	2819	1103	3661	3745
Clic5_224796_2_PC	Clic5	1683	544	985	338	446	376	525	418	804	2149	414	987
Clic5_224796_3_PC	Clic5	6019	2640	1495	2896	801	1231	2522	6590	3012	4014	4552	3231
Clic5_224796_4_PC	Clic5	393	153	324	323	138	281	365	176	293	74	692	1832
Clic5_224796_8_PC	Clic5	679	437	232	343	44	214	1126	25	333	575	1399	94
Clic5_224796_9_PC	Clic5	4011	2078	4226	2064	1630	644	735	5038	1735	1980	4543	8879
Clip3_76686_12_PB	Clip3	1580	2032	615	1644	280	454	939	577	1253	1751	2642	1975
Clip3_76686_16_PB	Clip3	12445	7301	8454	1607	2961	2411	2690	14805	5757	5278	12226	16547
Clip3_76686_23_PB	Clip3	5150	1620	639	697	374	729	2236	1574	3629	2941	4449	705
Clip3_76686_25_PB	Clip3	6478	4841	3074	3603	2825	1617	2908	6781	3350	3662	10050	6332
Clip3_76686_27_PB	Clip3	5820	2127	1384	1013	501	1219	2542	9223	2717	2542	3121	3431
Clip3_76686_5_PB	Clip3	0	0	0	0	0	0	0	0	0	0	0	0
Cln8_26889_11_PC	Cln8	440	425	48	0	179	199	615	370	176	902	477	31
Cln8_26889_3_PC	Cln8	2273	532	306	232	205	382	373	846	2071	1050	434	2137
Cln8_26889_4_PC	Cln8	10277	3893	7017	5670	2116	1976	2823	12303	7078	8322	6681	3932
Cln8_26889_5_PC	Cln8	12063	7198	6588	6914	3003	1856	5242	13576	6173	12909	7842	6895
Cln8_26889_6_PC	Cln8	10475	5664	5137	3759	1516	1507	5520	5975	3999	6523	9180	2595
Cln8_26889_8_PC	Cln8	9692	6670	5023	3833	2335	2117	3873	10932	5553	9584	12745	5930
Cmtm4_97487_2_PC	Cmtm4	1239	594	81	53	116	406	312	218	639	176	889	407
Cmtm4_97487_3_PC	Cmtm4	5611	3074	3489	2439	1179	1350	2363	10587	2307	3060	5146	2644
Cmtm4_97487_5_PC	Cmtm4	8481	4286	2601	5613	1993	2233	3274	5385	4335	6590	5765	3449
Cmtm4_97487_6_PC	Cmtm4	6152	2152	3037	1108	1113	1272	2527	8478	4444	7428	2953	6266
Cmtm4_97487_7_PC	Cmtm4	5980	4145	2894	4943	1385	1162	1593	5615	2307	2533	5986	2076
Cmtm4_97487_8_PC	Cmtm4	7194	5229	2369	1107	1531	1882	3213	6736	3523	5778	2832	3661
Cnksr1_194231_14_PC	Cnksr1	2263	875	262	89	37	319	170	3734	534	805	1547	1191
Cnksr1_194231_24_PC	Cnksr1	71	59	0	0	0	11	0	0	0	7	0	0
Cnksr1_194231_30_PC	Cnksr1	453	8	3	15	99	23	53	10	342	876	7	0
Cnksr1_194231_42_PC	Cnksr1	8975	3619	855	502	455	1231	1702	2896	2500	1368	5841	6530
Cnksr1_194231_6_PC	Cnksr1	7687	2508	5225	2800	969	1093	2232	6031	5384	4999	4421	5381
Cnksr1_194231_9_PC	Cnksr1	14139	6389	3567	5014	2390	2697	4803	5473	7910	6851	8762	12129
Cnpy2_56530_1_PC	Cnpy2	13235	5305	4764	3984	2177	1680	2923	14344	3934	10138	10240	10976
Cnpy2_56530_11_PC	Cnpy2	7757	4045	2791	3614	1474	1354	2430	10535	3754	1278	2685	6258
Cnpy2_56530_2_PC	Cnpy2	9146	4187	2089	2708	1239	1119	2208	3200	4865	5353	5269	2219
Cnpy2_56530_4_PC	Cnpy2	7074	3449	5101	3147	1927	1539	3462	4429	5561	5066	8472	7548
Cnpy2_56530_5_PC	Cnpy2	5966	5345	2557	5637	1269	1294	2701	10842	3462	4301	4397	3498
Cnpy2_56530_8_PC	Cnpy2	10749	5307	7432	8574	1547	1896	6367	8416	4910	10106	6350	9890
Cntnap1_53321_19_PC	Cntnap1	7691	3140	6598	2822	4492	1188	2228	7806	3222	6985	8136	2661
Cntnap1_53321_20_PC	Cntnap1	1618	786	984	697	230	263	258	889	345	281	835	56
Cntnap1_53321_22_PC	Cntnap1	4254	1772	1720	736	1183	649	1082	4036	1208	1343	3162	2424
Cntnap1_53321_28_PC	Cntnap1	3248	1791	2195	1868	332	740	2574	694	1887	169	1324	4967
Cntnap1_53321_38_PC	Cntnap1	59	10	0	45	0	57	162	5	6	9	1392	0
Cntnap1_53321_8_PC	Cntnap1	6113	2333	2307	3107	1079	961	937	5890	2007	7184	813	1848
Cobl_12808_22_PC	Cobl	1750	654	276	655	252	317	525	240	975	447	1696	862
Cobl_12808_25_PC	Cobl	4505	3432	1810	1525	1081	1176	1742	9398	4295	3298	5413	2835
Cobl_12808_26_PC	Cobl	5825	3749	7184	6117	1982	1985	3415	7989	4424	4691	9354	2292
Cobl_12808_30_PC	Cobl	1692	1145	1625	401	553	294	414	1311	1372	1920	2045	786
Cobl_12808_31_PC	Cobl	684	663	349	123	388	213	242	825	648	98	832	287
Cobl_12808_4_PC	Cobl	5144	3118	1374	1016	951	1147	2364	4258	3853	2222	3560	3589
Cobll1_319876_11_PB	Cobll1	7417	3160	8241	5246	3982	1293	2038	3921	3359	5445	3439	4962
Cobll1_319876_13_PB	Cobll1	4140	3911	502	2505	346	907	753	2180	2472	4854	3318	2544
Cobll1_319876_15_PB	Cobll1	5707	4280	1748	1498	1190	1093	3206	7639	5273	5435	4727	1975
Cobll1_319876_2_PB	Cobll1	6033	4805	2914	1106	1242	1168	2520	3323	3574	4449	4550	4795
Cobll1_319876_21_PB	Cobll1	1997	2167	130	767	90	570	1995	4410	1184	1741	497	2755
Cobll1_319876_23_PB	Cobll1	7287	2806	4479	3202	2575	1152	966	6874	3415	6347	5217	10652
Col16a1_107581_13_PB	Col16a1	3244	1401	5815	130	1505	487	1162	1816	3201	608	2356	4296
Col16a1_107581_15_PB	Col16a1	4705	1337	3209	520	518	627	742	2276	2153	4512	2687	623
Col16a1_107581_19_PB	Col16a1	4532	2370	182	654	114	821	1847	3836	1534	2658	1200	3416
Col16a1_107581_28_PB	Col16a1	7263	3683	11272	4026	6875	1576	2722	10265	5745	14964	11671	10141
Col16a1_107581_5_PB	Col16a1	11524	3899	7546	5228	1551	1434	2952	5024	3654	8593	2998	2904
Col16a1_107581_6_PB	Col16a1	3399	2650	2687	2146	944	865	1271	10173	1630	1197	2891	4613
Col1a1_12842_14_PB	Col1a1	3724	3906	2857	809	1021	1183	2004	6544	1042	1862	5627	1983
Col1a1_12842_16_PB	Col1a1	4063	1580	823	1065	206	572	1640	1676	1289	3007	1290	1236
Col1a1_12842_19_PB	Col1a1	2467	781	2655	1768	852	747	1012	1168	909	1070	3251	1767
Col1a1_12842_21_PB	Col1a1	7227	4098	4347	1203	1565	1344	2700	7530	2994	6538	3370	11270
Col1a1_12842_24_PB	Col1a1	6077	2994	3943	825	1416	1175	1130	4826	3166	6407	1821	10378
Col1a1_12842_6_PB	Col1a1	15809	9980	4204	10576	2269	2402	3386	6653	6544	7995	5787	10415
Col1a2_12843_13_PB	Col1a2	8047	4024	6511	4406	1623	1741	3155	6018	4501	9634	2026	9018
Col1a2_12843_15_PB	Col1a2	8969	4707	7773	4757	2366	1479	3247	5948	4606	7023	7553	8781
Col1a2_12843_18_PB	Col1a2	5837	2345	232	2133	385	706	1490	6720	2123	3003	3087	3288
Col1a2_12843_2_PB	Col1a2	4835	2744	859	2104	267	1443	2157	6941	3333	5971	3786	2920
Col1a2_12843_22_PB	Col1a2	5024	2203	1954	3295	1710	874	1783	2204	2068	4185	3879	9436
Col1a2_12843_4_PB	Col1a2	1244	419	407	250	226	263	132	2660	653	550	772	395
Col20a1_73368_13_PB	Col20a1	2200	1150	767	2596	533	634	1840	2617	1273	2936	1855	649
Col20a1_73368_18_PB	Col20a1	7716	4274	2760	6275	1531	1564	2267	5534	4721	3746	8360	2387
Col20a1_73368_22_PB	Col20a1	5656	2198	3314	4583	889	805	1660	1539	2139	8133	3064	3265
Col20a1_73368_3_PB	Col20a1	3921	1763	1412	2659	736	824	941	4299	1588	2331	2463	4332
Col20a1_73368_41_PB	Col20a1	7559	2433	875	2454	966	1192	2054	14450	3256	2890	6175	4476
Col20a1_73368_7_PB	Col20a1	8231	2827	3112	5075	2752	993	2017	3892	2376	7322	2370	4077
Col3a1_12825_11_PB	Col3a1	3555	1890	590	2943	249	800	777	3980	1948	2812	3557	2707
Col3a1_12825_17_PB	Col3a1	2947	3173	4471	1736	834	1103	1843	6929	3186	2651	3944	3066
Col3a1_12825_19_PB	Col3a1	7291	4155	1471	3226	677	1306	2003	6508	1873	3309	5796	4289
Col3a1_12825_23_PB	Col3a1	6062	2564	2444	3334	682	1429	2590	6068	3818	10771	3392	3569
Col3a1_12825_25_PB	Col3a1	9100	3848	1964	2438	1063	1480	2169	4622	5280	3576	4521	8161
Col3a1_12825_8_PB	Col3a1	6569	2867	3196	2605	1791	1019	3371	9498	4226	4224	5511	6621
Col4a1_12826_12_PB	Col4a1	9885	4036	4144	3415	1358	1347	3095	4324	2597	2964	3140	2305
Col4a1_12826_13_PB	Col4a1	6100	2650	577	3122	543	645	2592	6486	2302	1494	3200	1389
Col4a1_12826_14_PB	Col4a1	6946	3630	5513	2270	2210	1143	2997	4059	4419	3844	1586	3129
Col4a1_12826_18_PB	Col4a1	3916	3386	849	392	408	696	1488	5192	2050	472	472	7379
Col4a1_12826_19_PB	Col4a1	6337	3596	6365	1536	2077	1098	1949	1904	2958	6052	3115	6926
Col4a1_12826_2_PB	Col4a1	6963	3108	5547	2251	1870	1214	1962	3319	5049	5524	4889	6354
Col4a2_12827_11_PB	Col4a2	7035	1628	2105	3315	1335	1382	3987	7529	3441	3866	6340	4108
Col4a2_12827_29_PB	Col4a2	4315	1570	2689	1738	583	797	1761	1589	1962	5504	2222	2004
Col4a2_12827_32_PB	Col4a2	9338	3544	6168	2225	1650	1617	5461	10068	6590	5016	4392	3533
Col4a2_12827_4_PB	Col4a2	2410	1946	2267	1470	868	781	1645	7866	1439	1076	3732	1539
Col4a2_12827_6_PB	Col4a2	6205	2956	2627	2487	1735	1429	2405	6517	3894	8615	5838	1395
Col4a2_12827_7_PB	Col4a2	5859	1787	2612	1088	959	717	764	2038	1257	8036	1607	1543
Col4a5_12830_10_PB	Col4a5	3083	1388	678	482	1125	538	156	3026	1566	4771	1936	3760
Col4a5_12830_11_PB	Col4a5	2827	813	7051	1758	605	469	1898	253	1558	5000	715	3511
Col4a5_12830_12_PB	Col4a5	2506	1223	2160	57	772	501	1071	2413	4163	1247	954	5615
Col4a5_12830_3_PB	Col4a5	5264	2427	342	3944	545	1056	2153	6762	3560	2357	4953	959
Col4a5_12830_6_PB	Col4a5	4289	3380	840	3416	327	800	3696	4129	1674	3517	2959	540
Col4a5_12830_9_PB	Col4a5	3063	1646	755	1689	181	499	567	2849	1653	2239	4451	1121
Col5a1_12831_11_PB	Col5a1	3624	967	936	1559	1080	483	601	1268	1233	1846	766	3400
Col5a1_12831_18_PB	Col5a1	10633	3825	3225	3636	2378	2179	2234	3322	7187	4070	8496	8411
Col5a1_12831_22_PB	Col5a1	636	823	1	889	2	162	649	843	324	44	90	1731
Col5a1_12831_23_PB	Col5a1	4228	3880	3660	5137	1232	1288	1119	4608	1941	3828	2918	5362
Col5a1_12831_34_PB	Col5a1	5278	2223	1973	1416	251	957	1622	1584	3757	5224	5581	4162
Col5a1_12831_4_PB	Col5a1	2735	1417	829	541	524	635	784	362	1396	2453	5261	645
Col5a2_12832_1_PB	Col5a2	5945	2740	1490	5111	1243	1233	1281	4975	1503	3617	3320	5093
Col5a2_12832_10_PB	Col5a2	5590	2027	388	1187	99	828	2059	2080	2476	1004	7485	607
Col5a2_12832_13_PB	Col5a2	10925	5048	4836	6353	1530	1780	2035	8465	4970	6734	7485	10083
Col5a2_12832_15_PB	Col5a2	3323	682	2681	3019	454	291	702	2930	1016	70	3582	1319
Col5a2_12832_16_PB	Col5a2	4902	3429	1598	1005	637	912	2296	4342	3282	5277	3733	4311
Col5a2_12832_25_PB	Col5a2	4031	2485	1099	1912	799	658	1803	4280	884	3952	1830	2441
Col6a1_12833_12_PB	Col6a1	2265	1162	1783	859	908	301	413	2064	835	2075	1451	876
Col6a1_12833_15_PB	Col6a1	7081	3165	3172	5001	2374	1368	2018	3903	2701	6128	5162	3299
Col6a1_12833_18_PB	Col6a1	5447	3222	4344	2451	971	1150	1544	4576	4923	4611	6708	1014
Col6a1_12833_24_PB	Col6a1	5909	2494	6907	895	1266	1409	1782	14357	4006	4332	8079	2858
Col6a1_12833_32_PB	Col6a1	1530	1236	1048	1487	231	648	510	2157	1136	1338	131	548
Col6a1_12833_40_PB	Col6a1	3341	2725	1650	1330	859	971	3839	3083	1785	4076	2464	1467
Col6a2_12834_10_PB	Col6a2	8840	4396	3987	2829	1896	1327	3375	9161	2936	6882	2287	1412
Col6a2_12834_11_PB	Col6a2	10282	5986	6156	4023	2914	1933	2672	3735	5893	4092	7153	8146
Col6a2_12834_15_PB	Col6a2	195	186	311	1	124	54	133	896	43	893	590	0
Col6a2_12834_16_PB	Col6a2	4788	2978	1496	2762	1183	1100	2573	5953	4930	4379	3914	1359
Col6a2_12834_3_PB	Col6a2	8165	3800	4225	2071	813	1378	1413	12406	3427	6662	3528	11372
Col6a2_12834_34_PB	Col6a2	4239	2245	2552	2224	455	805	2731	3061	2310	3581	1407	7266
Col8a1_12837_21_PB	Col8a1	6224	2223	1578	2775	896	1540	1690	6982	2710	4251	5824	3111
Col8a1_12837_26_PB	Col8a1	5825	4847	2789	3477	680	1726	2550	7750	4994	9674	7900	6082
Col8a1_12837_4_PB	Col8a1	8220	2972	3916	6236	1184	1082	2600	4047	4271	4884	3284	3629
Col8a1_12837_5_PB	Col8a1	5004	1990	1298	73	907	895	3417	1626	1467	4939	998	2771
Col8a1_12837_58_PB	Col8a1	3664	1926	1855	2049	345	725	1410	1834	2519	2075	1161	1553
Col8a1_12837_59_PB	Col8a1	7323	6053	5377	2999	1775	1242	2733	5047	3660	7104	8714	5442
Colec12_140792_13_PB	Colec12	607	136	1145	527	338	120	180	76	43	2650	155	1282
Colec12_140792_17_PB	Colec12	8107	5207	3294	3652	1903	1028	2137	3190	2752	4405	6370	1660
Colec12_140792_22_PB	Colec12	13126	4321	9171	3385	2685	2198	3267	16314	8612	13201	8974	7981
Colec12_140792_32_PB	Colec12	2767	1934	606	805	370	555	418	6149	1244	1055	2410	5985
Colec12_140792_4_PB	Colec12	11962	5254	4701	1401	2472	1731	2418	4352	5320	5244	4683	9402
Colec12_140792_5_PB	Colec12	9512	3674	4358	4810	2347	1695	3781	7167	4717	7887	9260	8356
Coprs_66423_12_PC	Coprs	3233	2123	476	193	701	913	1647	4274	2108	2498	8232	615
Coprs_66423_14_PC	Coprs	10464	5508	2209	3209	1508	1586	3503	10504	5402	9508	2894	6719
Coprs_66423_16_PC	Coprs	10557	4357	4670	4369	2273	1991	1734	6934	4569	1667	9499	3219
Coprs_66423_17_PC	Coprs	9996	5864	9708	6471	3908	2105	3350	8177	5265	12402	9654	5841
Coprs_66423_18_PC	Coprs	7278	3230	3233	4048	1574	1103	2290	7137	3170	7299	10026	3700
Coprs_66423_2_PC	Coprs	19454	9456	8320	8775	4728	3485	8410	18887	9565	21899	14731	13629
Copz2_56358_1_PC	Copz2	6708	3640	5025	4810	2699	1772	3872	24831	5032	5040	6190	10835
Copz2_56358_2_PC	Copz2	6775	786	4168	872	556	655	973	2026	1382	3735	2240	5778
Copz2_56358_3_PC	Copz2	7088	4083	2291	1981	858	1346	1686	3047	3237	6530	5533	4718
Copz2_56358_4_PC	Copz2	7252	2427	4987	847	2250	1571	2311	5903	3630	6014	6887	2350
Copz2_56358_5_PC	Copz2	11433	5900	11223	4617	1979	1434	2361	5950	4979	4654	5438	10929
Copz2_56358_6_PC	Copz2	191	753	2	1150	3	164	145	715	9	111	54	8
Coro2b_235431_2_PC	Coro2b	10067	2779	2213	1205	2616	1167	1471	6158	3954	6889	3171	2029
Coro2b_235431_23_PC	Coro2b	2008	2325	7613	876	2632	338	221	2981	3351	3652	1499	6091
Coro2b_235431_24_PC	Coro2b	7973	2467	1651	1155	254	1304	822	4762	3875	4726	2710	3114
Coro2b_235431_29_PC	Coro2b	3525	2664	6029	749	1797	660	1842	2110	2541	9234	3009	1926
Coro2b_235431_4_PC	Coro2b	1153	1594	1	103	23	283	439	3758	1469	79	2468	2526
Coro2b_235431_7_PC	Coro2b	10802	7309	5565	5940	2063	2435	3511	6914	7091	5125	9202	8501
Cox6a2_12862_1_fillup_PC	Cox6a2	14255	8703	4625	4078	1115	2606	4174	9417	6472	8752	9107	8032
Cox6a2_12862_1_PC	Cox6a2	7583	5568	2561	4805	1226	1179	2033	3929	5684	6078	6015	1227
Cox6a2_12862_2_fillup_PC	Cox6a2	56	95	0	0	0	26	0	0	0	19	0	0
Cox6a2_12862_2_PC	Cox6a2	5965	2597	1661	2983	916	1195	2614	3015	1941	4703	3372	2366
Cox6a2_12862_3_fillup_PC	Cox6a2	6553	2932	4781	1790	1508	1379	2601	7960	3688	5963	5462	4168
Cox6a2_12862_3_PC	Cox6a2	12228	5065	8585	5679	1146	1687	1787	4647	4381	6995	9919	11846
Cpe_12876_10_PB	Cpe	2701	1148	3360	1546	1042	639	422	2030	1085	2320	2740	6051
Cpe_12876_15_PB	Cpe	5297	2993	1339	6397	1301	863	2468	3614	4257	7442	3524	2717
Cpe_12876_20_PB	Cpe	2584	3699	2172	248	775	875	1387	1897	848	1588	1791	2665
Cpe_12876_22_PB	Cpe	4448	1096	1316	983	1022	999	1311	4816	1848	2625	3203	1133
Cpe_12876_3_PB	Cpe	4236	2944	1201	1130	1040	1027	2760	1954	2681	3250	5003	2484
Cpe_12876_4_PB	Cpe	1499	1375	139	478	161	318	140	1478	381	1402	2580	631
Cpeb2_231207_12_PB	Cpeb2	3921	1553	1794	423	534	673	1583	747	1589	1960	2609	1227
Cpeb2_231207_13_PB	Cpeb2	3815	2586	4308	3301	1654	988	2325	7080	1754	2421	4050	5262
Cpeb2_231207_17_PB	Cpeb2	8630	4513	2185	4546	1405	1230	860	5633	2195	2710	4652	2850
Cpeb2_231207_5_PB	Cpeb2	10146	5894	4767	2967	2737	2059	2166	5319	5299	2886	6959	7601
Cpeb2_231207_6_PB	Cpeb2	2463	1546	297	173	497	719	2082	1323	334	2201	1185	1029
Cpeb2_231207_7_PB	Cpeb2	5524	2670	1605	1884	1266	803	1537	3257	2529	2522	3344	6966
Cpeb3_208922_1_PB	Cpeb3	2987	3714	5312	2129	657	688	1679	4199	3435	4148	1863	2414
Cpeb3_208922_13_PB	Cpeb3	711	732	1108	110	212	239	298	1216	593	2761	597	1746
Cpeb3_208922_14_PB	Cpeb3	1351	1415	1132	818	635	437	404	1990	990	1692	370	759
Cpeb3_208922_26_PB	Cpeb3	3146	1514	1846	361	562	546	2409	2983	1081	3409	1994	3209
Cpeb3_208922_33_PB	Cpeb3	3859	2190	2243	1074	643	1573	1712	3251	3065	3046	3514	1064
Cpeb3_208922_36_PB	Cpeb3	4227	2872	4029	2817	711	944	2332	4066	2750	4251	3203	1314
Cped1_214642_11_PC	Cped1	1898	724	5	251	20	319	249	542	1524	2414	635	69
Cped1_214642_18_PC	Cped1	8836	4561	7346	3544	1414	1344	3037	13103	3960	6366	13121	4457
Cped1_214642_29_PC	Cped1	4385	1955	2270	1446	1436	848	1006	1285	2190	1562	1358	4895
Cped1_214642_37_PC	Cped1	4326	2436	2187	401	374	730	1231	3035	1719	2704	830	973
Cped1_214642_44_PC	Cped1	3004	1144	278	67	282	434	275	231	2572	1946	2416	2661
Cped1_214642_5_PC	Cped1	8780	4375	7723	4546	3501	1691	2870	11751	4718	10357	12414	6301
Cpne2_234577_11_PC	Cpne2	6387	2438	2855	1152	785	828	2464	5302	693	2645	2606	2205
Cpne2_234577_17_PC	Cpne2	15250	7732	5869	4573	2868	2172	3676	7568	5478	5815	6139	14763
Cpne2_234577_25_PC	Cpne2	8954	3584	3420	3686	754	1388	4330	4628	3597	2973	5512	5251
Cpne2_234577_30_PC	Cpne2	10929	7447	7422	7281	2543	2771	2265	16173	6045	13644	8038	9011
Cpne2_234577_35_PC	Cpne2	8548	3186	1675	3214	853	1398	2369	10000	2482	1974	6795	4444
Cpne2_234577_38_PC	Cpne2	5397	4127	5951	2227	2026	1561	2684	4493	5756	7551	5156	7154
Cpq_54381_12_PB	Cpq	6323	4431	4528	2008	2303	1073	2011	2244	3257	6063	4139	4547
Cpq_54381_18_PB	Cpq	5138	2005	1361	1282	528	828	1565	3984	1237	1218	2919	6428
Cpq_54381_20_PB	Cpq	2614	1708	1530	2334	1356	759	1108	6255	1903	1441	2883	1664
Cpq_54381_4_PB	Cpq	8180	4290	5850	1148	2157	1165	3864	3859	4889	3872	6563	3205
Cpq_54381_7_PB	Cpq	5394	2142	2677	2834	1984	978	1947	2100	4006	2446	3509	10548
Cpq_54381_9_PB	Cpq	6863	4233	2696	6606	2010	1364	3216	11814	5709	3545	8486	8733
Cpt1c_78070_1_PB	Cpt1c	4578	1971	13712	438	572	986	1244	3648	1540	3417	6266	4639
Cpt1c_78070_12_PB	Cpt1c	3044	2394	2058	3083	945	803	1417	1669	2430	3476	4413	1985
Cpt1c_78070_14_PB	Cpt1c	1851	1163	193	191	75	443	1649	5005	1944	755	2193	933
Cpt1c_78070_20_PB	Cpt1c	9245	4181	4008	2173	2057	1339	3304	6288	5475	3895	3605	6214
Cpt1c_78070_5_PB	Cpt1c	8282	3705	8146	1970	3058	2447	3191	10091	6206	4435	7094	6819
Cpt1c_78070_8_PB	Cpt1c	6879	3313	3006	2376	1760	1097	1940	2435	3482	6816	4179	5841
Creb3l1_26427_15_PB	Creb3l1	7509	4232	5186	3154	416	1581	2755	12073	6557	6701	9533	6644
Creb3l1_26427_16_PB	Creb3l1	6441	3214	4724	3384	1769	1359	2024	3363	4175	6782	5237	7742
Creb3l1_26427_21_PB	Creb3l1	4306	2027	1210	3496	123	676	968	6527	1905	1255	3663	1865
Creb3l1_26427_23_PB	Creb3l1	7837	6207	9604	3446	2151	1434	2372	13633	7263	9284	6270	6759
Creb3l1_26427_25_PB	Creb3l1	6640	4176	4998	2016	1356	1174	3883	2801	2214	6426	4565	5954
Creb3l1_26427_5_PB	Creb3l1	9497	4107	7674	5173	3194	1433	3532	11500	4621	7193	11809	6260
Creb3l2_208647_10_PB	Creb3l2	6274	4319	1444	1542	819	973	1958	5143	2310	3011	2309	6277
Creb3l2_208647_12_PB	Creb3l2	8545	4251	5975	3328	1783	1664	2562	5803	2026	5494	9311	5082
Creb3l2_208647_14_PB	Creb3l2	6362	4169	3652	5969	2562	1715	2536	10104	4867	3316	7405	1627
Creb3l2_208647_29_PB	Creb3l2	13837	6820	8066	4208	2049	1695	4417	11141	5104	8257	9746	8172
Creb3l2_208647_30_PB	Creb3l2	4491	2822	2243	1233	1096	979	996	4794	2741	5070	3842	5240
Creb3l2_208647_5_PB	Creb3l2	4916	3057	1911	2974	808	794	2876	4812	877	1295	3396	453
Creld2_76737_13_PB	Creld2	5831	2176	399	2875	318	881	2601	1347	1982	3053	3931	2012
Creld2_76737_19_PB	Creld2	4375	2788	229	1125	417	1428	2471	4878	2729	1421	5932	1949
Creld2_76737_3_PB	Creld2	4741	2405	4858	1049	2059	857	1991	1179	1483	3116	1491	2273
Creld2_76737_4_PB	Creld2	8065	4655	4353	4480	1498	1800	2645	5805	4204	7483	5622	4224
Creld2_76737_5_PB	Creld2	3456	1309	1169	1264	848	660	888	6571	820	483	1207	2470
Creld2_76737_6_PB	Creld2	3054	1678	5744	1685	2836	1063	1432	5210	1109	2951	5147	3970
Crim1_50766_1_PB	Crim1	3642	2355	4020	2786	1375	594	653	1982	1731	1131	4364	4950
Crim1_50766_16_PB	Crim1	11962	6992	6075	7644	3938	1867	2184	10655	7317	7181	6848	9860
Crim1_50766_17_PB	Crim1	5223	2397	936	3722	239	669	1253	4289	2493	2572	1061	2906
Crim1_50766_29_PB	Crim1	4911	1469	3751	2989	1337	713	1752	1915	2726	1977	3126	1980
Crim1_50766_3_PB	Crim1	9525	3530	2568	3269	1010	1543	2933	7380	5191	6344	4188	5722
Crim1_50766_4_PB	Crim1	2458	1283	134	1121	77	958	1058	1331	2373	1203	1267	48
Crisp3_11572_1_PB	Crisp3	6995	4646	725	3552	1416	1294	1365	3400	4740	4149	3735	7458
Crisp3_11572_10_PB	Crisp3	4717	2484	280	4562	476	1131	2847	1949	3512	1498	3070	4357
Crisp3_11572_3_PB	Crisp3	6587	1730	2675	4114	1095	1210	2596	10774	2634	5072	5882	3265
Crisp3_11572_4_PB	Crisp3	6219	3220	542	5939	161	1067	1921	1500	2165	721	3539	2918
Crisp3_11572_6_PB	Crisp3	1391	842	246	225	251	103	10	26	717	142	75	123
Crisp3_11572_8_PB	Crisp3	1818	671	931	988	153	330	1004	1655	1186	385	2325	3913
Crlf1_12931_14_PC	Crlf1	5572	2793	3029	1452	1321	1183	1579	7680	2530	4000	4733	4582
Crlf1_12931_16_PC	Crlf1	3930	2419	3818	2065	1078	1011	1199	2948	4544	1222	1827	6163
Crlf1_12931_2_PC	Crlf1	6379	2645	1283	1169	439	4364	3896	7999	1743	5785	3603	4790
Crlf1_12931_27_PC	Crlf1	1657	574	1365	451	521	382	311	8441	567	2252	2010	1778
Crlf1_12931_4_PC	Crlf1	1387	663	212	262	235	184	197	911	45	693	773	435
Crlf1_12931_7_PC	Crlf1	7703	3011	6207	2576	4554	1191	2153	1586	2607	3430	2516	4322
Cryab_12955_1_PB	Cryab	7183	2784	3466	2940	1560	1184	2196	11865	3422	2377	1707	4785
Cryab_12955_10_PB	Cryab	3016	2128	321	204	260	671	1012	1281	3324	1028	1482	2059
Cryab_12955_12_PB	Cryab	5914	3610	5587	1191	1986	907	938	5404	2194	4266	1543	5360
Cryab_12955_13_PB	Cryab	79	0	0	0	0	970	15	4	603	1891	14	0
Cryab_12955_6_PB	Cryab	6236	3085	1319	705	347	867	2918	4095	1265	4462	1330	5156
Cryab_12955_8_PB	Cryab	331	95	96	0	8	921	172	1620	992	2877	61	203
Cryba4_12959_1_PC	Cryba4	383	248	709	437	719	127	98	136	18	20	282	168
Cryba4_12959_2_PC	Cryba4	539	92	1	463	18	55	85	1	173	3	10	0
Cryba4_12959_3_PC	Cryba4	8713	5274	3119	3029	1492	2178	3084	5107	2756	6275	4761	8797
Cryba4_12959_4_PC	Cryba4	16320	10203	6880	6028	1779	3011	4772	8021	6686	10514	17254	7707
Cryba4_12959_5_PC	Cryba4	1969	2294	6582	1404	676	695	642	5264	3934	4302	3295	2806
Cryba4_12959_6_PC	Cryba4	376	50	29	488	73	95	196	1716	17	113	107	51
Crybb1_12960_1_PC	Crybb1	3599	2099	3221	2797	1510	937	1894	4214	1607	5316	5251	1219
Crybb1_12960_2_PC	Crybb1	16551	9663	11852	10235	4184	2850	4587	12539	10289	14501	19217	14129
Crybb1_12960_3_PC	Crybb1	10548	5671	3460	3733	1863	2248	4009	10713	4486	4382	9408	8627
Crybb1_12960_6_PC	Crybb1	1948	1161	4	796	12	411	770	557	1200	3995	626	998
Crybb1_12960_8_PC	Crybb1	5447	2392	2526	2031	635	946	2193	2037	3306	1874	2168	3400
Crybb1_12960_9_PC	Crybb1	0	0	0	0	0	1	10	0	0	0	0	0
Csf2rb_12983_10_PC	Csf2rb	7638	2709	2215	2643	842	1581	2689	15271	2007	5710	5776	7616
Csf2rb_12983_15_PC	Csf2rb	2409	1787	1994	990	1163	926	411	1784	1483	2931	926	188
Csf2rb_12983_19_PC	Csf2rb	5000	1592	1346	3528	301	864	1051	1286	2095	2326	4083	5573
Csf2rb_12983_23_PC	Csf2rb	3004	741	913	2360	1296	618	766	1742	1177	1898	4710	3728
Csf2rb_12983_8_PC	Csf2rb	4921	3186	1745	1609	1632	1006	690	1307	2029	2205	4231	1633
Csf2rb_12983_9_PC	Csf2rb	986	709	129	209	307	241	1190	1478	120	567	619	652
Csn3_12994_1_PB	Csn3	4736	1880	474	2009	203	673	1667	969	2460	1780	4392	1762
Csn3_12994_2_PB	Csn3	1797	867	849	371	712	450	368	2364	1037	375	381	916
Csn3_12994_3_PB	Csn3	2079	1257	1056	527	1090	419	234	968	698	2382	3026	875
Csn3_12994_4_PB	Csn3	5946	2591	4160	1767	840	914	2284	7903	2191	2370	7134	3065
Cspg5_29873_19_PC	Cspg5	7358	3424	3971	3287	872	1623	2347	17830	4559	4509	3538	8703
Cspg5_29873_4_PC	Cspg5	6335	2420	786	2463	615	759	725	2251	2026	1154	1949	2292
Cspg5_29873_41_PC	Cspg5	11334	5875	3669	2652	1528	1946	4071	9757	6763	9579	3170	7096
Cspg5_29873_44_PC	Cspg5	3251	1814	1170	1347	625	852	2299	3722	2186	1984	3542	691
Cspg5_29873_46_PC	Cspg5	9743	3894	2778	3237	1301	1663	3790	3628	6022	7063	9185	7450
Cspg5_29873_5_PC	Cspg5	36	0	0	0	0	290	696	0	1	1117	8	0
Cst6_73720_1_fillup_PC	Cst6	3649	1206	1243	4143	297	945	603	3280	931	1728	2654	3372
Cst6_73720_1_PC	Cst6	5935	1984	1959	1501	705	913	1921	2611	4352	5220	2877	1360
Cst6_73720_2_fillup_PC	Cst6	2373	558	1492	367	223	265	269	470	764	704	172	168
Cst6_73720_2_PC	Cst6	12257	6482	8119	12856	3766	2538	3593	21508	6169	9904	9079	12758
Cst6_73720_3_PC	Cst6	3729	3812	1369	2768	1062	900	1378	3000	4153	1835	1305	3647
Cst6_73720_4_PC	Cst6	0	0	0	0	0	10	0	0	0	0	0	0
Cst7_13011_1_PC	Cst7	4558	2102	1634	2373	1005	680	2271	4203	2327	1572	2347	7687
Cst7_13011_2_fillup_PC	Cst7	23840	11060	11233	10132	4173	2694	6369	13646	13006	19006	17358	8191
Cst7_13011_2_PC	Cst7	1350	2056	4	314	1	301	391	1339	312	143	1353	251
Ctf1_13019_1_PB	Ctf1	3867	1858	3672	540	1558	624	853	5187	2747	2033	6441	6439
Ctf1_13019_12_PB	Ctf1	4717	2369	3532	3379	2074	1029	2618	6553	3674	5617	4783	5722
Ctf1_13019_13_PB	Ctf1	9598	4193	5747	3825	1847	1576	2706	12918	5577	7083	4975	4495
Ctf1_13019_2_PB	Ctf1	2525	1699	767	806	499	748	942	1674	2431	1138	2625	3101
Ctf1_13019_3_PB	Ctf1	4003	1789	310	1682	625	687	521	2840	1411	1112	883	3537
Ctf1_13019_5_PB	Ctf1	3785	2404	933	784	353	627	1079	7776	2396	1730	1197	106
Ctla4_12477_1_PC	Ctla4	6527	4022	5336	5051	1813	1686	2939	6970	3856	4941	5391	7396
Ctla4_12477_10_PC	Ctla4	2138	885	18	92	65	318	507	1939	665	768	1410	364
Ctla4_12477_13_PC	Ctla4	330	100	0	18	0	89	127	1910	41	551	60	165
Ctla4_12477_3_PC	Ctla4	8470	3076	2941	2090	2392	1386	1812	2782	3457	3486	1641	2804
Ctla4_12477_6_PC	Ctla4	1060	1077	236	609	51	362	1098	74	1449	214	727	1084
Ctla4_12477_9_PC	Ctla4	10875	5255	4957	1654	1428	2037	3833	5021	5289	8726	9743	5823
Ctnna1_12385_11_PB	Ctnna1	4213	1256	2558	3630	1019	726	1221	6145	1003	2199	3604	888
Ctnna1_12385_13_PB	Ctnna1	3059	1752	2506	300	625	763	1727	2804	2466	6387	957	7748
Ctnna1_12385_20_PB	Ctnna1	3583	1607	8889	1889	1861	690	2583	4679	3689	1814	2547	1287
Ctnna1_12385_23_PB	Ctnna1	5110	1792	930	733	1455	775	2642	3260	1831	2519	2169	1632
Ctnna1_12385_25_PB	Ctnna1	9407	5685	5594	4791	2975	1705	2845	6456	4686	6153	11789	8469
Ctnna1_12385_3_PB	Ctnna1	6154	2492	2451	515	1639	713	1939	2021	1910	5859	1071	3379
Ctnnd1_12388_18_PB	Ctnnd1	10976	5632	3809	6193	1872	2121	2915	13357	6540	7954	9465	6594
Ctnnd1_12388_21_PB	Ctnnd1	5136	1814	6779	5203	1268	862	2004	3038	4341	3650	4549	3696
Ctnnd1_12388_23_PB	Ctnnd1	4936	2343	1351	2535	407	783	2271	1750	4278	2737	3876	3919
Ctnnd1_12388_28_PB	Ctnnd1	4807	4029	1205	2699	624	786	1137	9838	2695	2236	3057	3853
Ctnnd1_12388_35_PB	Ctnnd1	4424	1497	1421	682	947	560	2277	8545	794	645	2117	118
Ctnnd1_12388_39_PB	Ctnnd1	7271	2920	4037	2813	1125	1186	3221	4969	2488	4053	8850	1447
Ctsb_13030_12_PC	Ctsb	10315	3272	7303	4210	2297	1307	2427	2508	4404	8289	8314	3593
Ctsb_13030_14_PC	Ctsb	3615	483	1319	0	823	389	225	406	4393	2657	2461	155
Ctsb_13030_19_PC	Ctsb	10275	3882	6098	5737	2079	1956	4496	3117	4436	7330	7012	12775
Ctsb_13030_3_PC	Ctsb	7693	2497	3882	1478	1763	1729	4830	7253	6176	7536	6960	5519
Ctsb_13030_7_PC	Ctsb	8593	5292	2204	1400	1877	1639	1802	7631	2417	10299	4273	5016
Ctsb_13030_8_PC	Ctsb	210	273	0	13	2	88	32	19	21	11	5	124
Ctse_13034_11_PC	Ctse	2185	1251	1462	120	372	605	412	1637	2093	471	2438	1410
Ctse_13034_13_PC	Ctse	3730	2526	331	2641	269	1115	1089	6477	1977	3546	2093	1928
Ctse_13034_18_PC	Ctse	1202	197	205	500	164	99	75	157	254	827	1008	1310
Ctse_13034_2_PC	Ctse	8740	3716	5844	2218	1891	1258	2129	5488	2027	8206	3586	11305
Ctse_13034_22_PC	Ctse	1161	337	156	562	196	215	894	9	194	951	601	170
Ctse_13034_26_PC	Ctse	3015	1268	24	231	66	452	419	2223	1571	2372	1815	255
Ctsl_13039_1_PB	Ctsl	6342	2339	4484	3677	1783	1259	2045	3993	3183	4346	3072	5368
Ctsl_13039_12_PB	Ctsl	14100	5375	4132	5892	3124	2152	6010	6012	7446	8146	5513	14573
Ctsl_13039_15_PB	Ctsl	9262	4144	3324	3964	2634	1571	1997	3933	5301	8204	3565	1626
Ctsl_13039_19_PB	Ctsl	15384	4627	5465	3474	3735	1942	4809	13712	6157	6942	5371	6144
Ctsl_13039_5_PB	Ctsl	737	443	117	745	57	296	598	1030	551	335	1630	1850
Ctsl_13039_8_PB	Ctsl	2969	1925	109	3967	134	641	1156	119	1903	1816	1335	1678
Ctsw_13041_13_PC	Ctsw	3546	1293	280	447	295	639	1023	1949	1057	1056	2174	445
Ctsw_13041_17_PC	Ctsw	8466	4362	3101	2127	1915	1914	5103	6017	6252	3622	4302	6367
Ctsw_13041_19_PC	Ctsw	2213	1411	589	1102	641	407	872	2314	1428	557	399	790
Ctsw_13041_4_PC	Ctsw	4158	1962	1367	1054	814	923	1567	4802	1927	4276	1421	3087
Ctsw_13041_5_PC	Ctsw	6389	4105	6694	2635	955	1979	2775	18680	6033	12523	4154	5688
Ctsw_13041_9_PC	Ctsw	2128	362	77	295	139	283	390	200	1050	254	297	1
Cttn_13043_13_PB	Cttn	2857	947	1605	1450	475	719	1939	1639	1536	1469	3257	5045
Cttn_13043_17_PB	Cttn	5434	3022	3438	2507	1787	922	2031	10824	1565	6504	5212	6236
Cttn_13043_32_PB	Cttn	4056	2695	3799	2404	1371	991	1355	8141	2620	3912	3240	5749
Cttn_13043_34_PB	Cttn	5076	1573	2238	854	674	750	1663	1746	2021	1490	3944	2075
Cttn_13043_35_PB	Cttn	5217	2537	1920	1525	1103	1146	1849	1247	3983	3200	5047	2522
Cttn_13043_5_PB	Cttn	1424	1639	545	2888	174	614	770	825	1439	332	1636	3045
Cxcl1_14825_1_fillup_PB	Cxcl1	205	109	25	0	29	70	140	87	10	0	1433	2
Cxcl1_14825_1_PB	Cxcl1	1235	532	192	334	142	436	164	849	467	956	788	465
Cxcl1_14825_2_PB	Cxcl1	3625	1060	2679	370	927	732	1641	3309	3250	2990	4923	4084
Cxcl1_14825_3_PB	Cxcl1	766	435	0	6	0	74	61	33	46	173	0	40
Cxcl1_14825_4_PB	Cxcl1	3361	3012	2919	4420	1326	771	3083	6009	2302	3074	1030	5837
Cxcl1_14825_5_PB	Cxcl1	4568	2411	1149	1969	972	845	1624	792	1876	5564	2218	513
Cxcl12_20315_1_fillup_PB	Cxcl12	8830	3874	5871	4254	2802	1660	3941	7960	4182	10318	6760	9133
Cxcl12_20315_1_PB	Cxcl12	4874	2761	3477	2226	942	1000	1526	5471	4447	2859	8272	1055
Cxcl12_20315_2_fillup_PB	Cxcl12	5163	2239	311	1522	194	641	1011	2098	1191	1807	2659	3032
Cxcl12_20315_2_PB	Cxcl12	2530	1003	1552	185	463	471	484	4121	1777	1320	1314	4242
Cxcl12_20315_3_fillup_PB	Cxcl12	6648	3235	947	652	436	1048	1506	5368	4358	2115	6215	2906
Cxcl12_20315_3_PB	Cxcl12	10459	5171	11882	3024	3490	2345	4148	2994	6756	13552	8196	11807
Cxcr3_12766_1_PC	Cxcr3	9293	5034	9867	4778	3605	1862	4747	6844	5990	16794	7924	5147
Cxcr3_12766_12_PC	Cxcr3	0	0	0	0	0	2	0	0	0	0	0	0
Cxcr3_12766_13_PC	Cxcr3	15881	7404	4823	8172	2626	2425	4972	15219	10381	9745	11540	14756
Cxcr3_12766_2_PC	Cxcr3	4475	2220	2524	1513	726	803	2131	2316	2189	3574	1411	2253
Cxcr3_12766_23_PC	Cxcr3	10426	5247	3440	2969	1752	2012	3508	20316	3721	7526	4533	4553
Cxcr3_12766_24_PC	Cxcr3	569	56	0	0	0	56	31	216	32	8	3	0
Cxx1c_72865_1_fillup_PC	Cxx1c	5718	3064	5027	1503	1793	1282	1967	5501	5228	5504	4084	4847
Cxx1c_72865_1_PC	Cxx1c	8925	3780	1197	6427	751	2299	2263	5653	4083	4694	1338	2773
Cxx1c_72865_2_fillup_PC	Cxx1c	7469	2768	1102	1328	410	1675	3548	5246	4055	3143	5858	2584
Cxx1c_72865_2_PC	Cxx1c	4227	3262	3755	1644	1332	889	964	3007	2260	4582	6443	3595
Cxx1c_72865_3_fillup_PC	Cxx1c	5076	1866	741	1482	333	940	2160	3595	2027	2736	1979	2322
Cyb561_13056_1_PC	Cyb561	9053	3766	4305	4724	2219	1848	1617	8307	3598	5809	6125	9357
Cyb561_13056_13_PC	Cyb561	8	0	0	0	0	7	0	0	0	0	0	0
Cyb561_13056_15_PC	Cyb561	8745	4965	5832	6872	3125	1816	4698	10278	4482	6772	4450	11240
Cyb561_13056_3_PC	Cyb561	4948	2031	7525	1512	2878	814	613	5033	2289	2711	3857	4221
Cyb561_13056_4_PC	Cyb561	1920	1797	275	598	596	335	1128	1279	491	1236	341	2871
Cyb561_13056_5_PC	Cyb561	4109	2467	712	267	183	571	951	3330	1276	4873	2811	751
Cyp1b1_13078_16_PB	Cyp1b1	4826	4050	4297	3452	1210	1175	2202	4355	3744	2222	3606	3128
Cyp1b1_13078_2_PB	Cyp1b1	5443	2157	1770	4132	600	809	1249	1973	3235	4317	1509	2324
Cyp1b1_13078_21_PB	Cyp1b1	6285	1630	1724	1897	784	763	325	2421	2054	2648	4211	1636
Cyp1b1_13078_23_PB	Cyp1b1	4608	3097	4871	2190	1586	1223	1685	5570	2007	3195	3556	4073
Cyp1b1_13078_4_PB	Cyp1b1	12077	8182	5819	5487	2798	2602	3842	12329	4294	6258	12862	4688
Cyp1b1_13078_7_PB	Cyp1b1	9511	5060	1879	2921	913	1609	2694	3649	4418	6673	3352	7828
Cyp26b1_232174_1_PB	Cyp26b1	3639	1443	1874	253	1459	771	1314	2751	2595	2120	3609	3612
Cyp26b1_232174_10_PB	Cyp26b1	1066	286	1042	1	299	770	185	130	257	501	2333	934
Cyp26b1_232174_19_PB	Cyp26b1	6156	2784	412	2778	710	1154	2907	6728	1948	5237	6134	7562
Cyp26b1_232174_22_PB	Cyp26b1	10173	8134	6093	4627	2674	1965	4291	10866	5249	7116	7616	6757
Cyp26b1_232174_23_PB	Cyp26b1	6992	2588	2871	2476	1552	1359	4220	9580	4814	7105	8650	3069
Cyp26b1_232174_25_PB	Cyp26b1	4443	1366	2176	2000	1980	528	1657	462	1623	2145	1556	1901
Cyp2c55_72082_11_PB	Cyp2c55	2823	883	1815	3844	298	545	1061	456	1219	2426	3742	5614
Cyp2c55_72082_13_PB	Cyp2c55	5277	3527	4696	10307	1307	766	2208	2414	3399	6505	4338	6066
Cyp2c55_72082_14_PB	Cyp2c55	9277	6265	9557	6677	4162	1870	4764	3421	6728	4039	4839	11020
Cyp2c55_72082_23_PB	Cyp2c55	1930	1356	260	1333	117	573	1242	4211	1672	927	1511	1213
Cyp2c55_72082_24_PB	Cyp2c55	2919	1809	855	1352	756	575	1397	335	1501	1358	3315	1743
Cyp2c55_72082_6_PB	Cyp2c55	8852	4307	4220	2143	1775	1600	3334	6927	3777	7871	5563	3057
Cyr61_16007_10_PB	Cyr61	4737	1247	1124	1781	1227	423	1138	615	2831	4088	1117	2696
Cyr61_16007_2_PB	Cyr61	6301	2480	4327	1839	1130	1140	1572	8252	3673	7866	5018	4136
Cyr61_16007_23_PB	Cyr61	10836	5327	1447	8763	1586	1658	3522	6196	4967	5972	8615	1947
Cyr61_16007_24_PB	Cyr61	6725	3382	1918	1170	1862	938	2736	8277	2873	2788	4177	2136
Cyr61_16007_3_PB	Cyr61	3266	1434	240	335	106	446	667	452	1615	2193	662	2709
Cyr61_16007_7_PB	Cyr61	1416	520	54	764	244	386	493	272	1537	266	813	1615
Cysltr2_70086_10_PB	Cysltr2	7517	4783	1897	5581	625	1200	2183	5865	4619	2800	2957	4189
Cysltr2_70086_12_PB	Cysltr2	7185	5111	3926	3072	1251	1161	1917	3688	3826	2537	7037	4570
Cysltr2_70086_13_PB	Cysltr2	4114	3078	2616	2351	569	875	2903	3866	2223	2870	1126	2410
Cysltr2_70086_4_PB	Cysltr2	2354	1433	1512	1992	940	412	745	1653	1632	1379	3206	249
Cysltr2_70086_6_PB	Cysltr2	7295	3077	4851	914	1513	1183	1737	5920	2616	5280	1472	5378
Cysltr2_70086_9_PB	Cysltr2	3777	3279	25	3566	268	829	2005	1662	3691	1940	2044	1146
Cytip_227929_4_PB	Cytip	6475	2774	2660	2108	789	1084	2250	2404	2310	4855	2914	5227
Cytip_227929_5_PB	Cytip	0	0	323	0	37	4	229	0	0	0	0	65
Cytip_227929_6_PB	Cytip	8101	4285	5152	2683	1727	1532	1552	4669	4818	4993	4715	7780
Cytip_227929_7_PB	Cytip	8402	3075	2592	1856	882	1395	1602	4761	3434	8618	5076	3578
Cytip_227929_8_PB	Cytip	4285	1384	1694	1340	521	568	1483	1738	2946	4371	4255	2035
Cytip_227929_9_PB	Cytip	5197	2829	5020	1656	2905	997	1604	1140	1435	6063	3690	9986
D6Ertd527e_52372_15_PC	D6Ertd527e	7617	4114	9277	1893	3954	1369	2933	4677	2564	10578	8936	6171
D6Ertd527e_52372_17_PC	D6Ertd527e	16617	4969	9018	4080	3167	2692	3975	13485	6647	16644	8862	9979
D6Ertd527e_52372_2_PC	D6Ertd527e	255	658	1	617	2	36	9	0	20	0	0	0
D6Ertd527e_52372_23_PC	D6Ertd527e	3453	746	17	560	76	461	1223	331	1819	2007	871	2837
D6Ertd527e_52372_5_PC	D6Ertd527e	2725	1921	1775	2566	1100	542	1400	3386	2687	2329	531	198
D6Ertd527e_52372_7_PC	D6Ertd527e	5800	2914	5380	2471	1034	982	1809	7890	1821	3501	7345	3276
Dapk2_13143_1_PC	Dapk2	9034	2891	4277	4151	2109	1520	3124	5195	2317	5941	5630	4588
Dapk2_13143_12_PC	Dapk2	5701	2937	4104	2564	1495	1105	2868	6670	3384	3202	4972	3621
Dapk2_13143_2_PC	Dapk2	10503	4828	12297	7068	2018	2021	2648	9543	5918	10419	8868	11489
Dapk2_13143_4_PC	Dapk2	800	568	1267	403	519	182	255	306	436	500	327	551
Dapk2_13143_5_PC	Dapk2	1292	1603	114	210	125	258	323	1174	1560	214	421	772
Dapk2_13143_8_PC	Dapk2	325	86	31	18	20	35	94	1	23	364	658	9
Ddr1_12305_18_PB	Ddr1	5747	2411	13733	3964	1854	943	1497	1286	3103	10087	5423	4330
Ddr1_12305_24_PB	Ddr1	2810	1217	410	405	717	619	1230	2495	1398	613	4464	1216
Ddr1_12305_27_PB	Ddr1	7898	3765	830	1455	837	1628	5094	4136	5650	2560	4771	2577
Ddr1_12305_36_PB	Ddr1	11401	6524	2738	4589	1523	1979	4818	20351	4327	5974	9381	8119
Ddr1_12305_5_PB	Ddr1	8645	5052	3697	3978	2122	1130	3548	7852	5387	1677	7823	2341
Ddr1_12305_6_PB	Ddr1	5833	3126	4189	2972	1223	1328	2459	1269	2592	3268	7537	2959
Ddr2_18214_22_PB	Ddr2	8495	4184	5298	214	2136	1134	3045	6560	2571	5530	2690	4150
Ddr2_18214_3_PB	Ddr2	7824	4601	5872	2729	2336	1227	4417	3483	3410	9007	4018	3137
Ddr2_18214_30_PB	Ddr2	5087	2390	1117	1658	445	1212	1504	3146	2944	3492	3261	3038
Ddr2_18214_42_PB	Ddr2	13598	4620	2134	4216	2125	1985	2864	12161	6075	7103	8118	3024
Ddr2_18214_43_PB	Ddr2	6801	2921	2611	1177	839	944	1342	5172	1708	600	2328	9648
Ddr2_18214_6_PB	Ddr2	1995	1637	1374	548	488	817	830	9459	1548	6369	663	670
Derl3_70377_1_PB	Derl3	5333	3062	4640	2138	1226	1026	846	6354	4235	3098	4431	5772
Derl3_70377_11_PB	Derl3	7024	3347	992	5673	623	856	1723	2399	2977	3926	3523	1229
Derl3_70377_3_PB	Derl3	589	266	57	0	10	1099	399	163	12	1513	2408	0
Derl3_70377_5_PB	Derl3	5726	5603	3292	2374	1320	1594	2168	3848	3270	6850	7321	3815
Derl3_70377_8_PB	Derl3	6149	3248	2505	1388	979	1215	3645	3238	2985	2894	4355	1757
Derl3_70377_9_PB	Derl3	5421	3064	2779	1929	316	882	1233	7765	2501	3080	3916	5259
Des_13346_12_PB	Des	10756	5026	6598	2927	2510	2083	2734	7069	5802	13755	10629	14665
Des_13346_2_PB	Des	8633	4813	7083	3118	2886	1874	2020	4596	8138	8112	2818	5033
Des_13346_3_PB	Des	7083	4337	6409	1909	667	1428	1711	3184	3077	5549	3887	4974
Des_13346_4_PB	Des	2102	1204	1643	2212	496	521	1003	3360	1788	414	1111	1190
Des_13346_5_PB	Des	8567	4446	7306	1846	2171	1788	4475	7189	5587	5103	5466	10421
Des_13346_8_PB	Des	3064	1367	1746	1678	1090	492	1806	3612	2226	1086	1907	1305
Dgkg_110197_1_PC	Dgkg	5356	3021	1676	586	1308	1172	1305	5013	3041	3897	4585	3685
Dgkg_110197_11_PC	Dgkg	8435	3533	1480	3466	1677	1606	2207	4148	4027	4366	6169	2537
Dgkg_110197_2_PC	Dgkg	5819	2974	1484	1911	873	967	1163	2598	3025	1513	3906	2273
Dgkg_110197_27_PC	Dgkg	11761	7568	5968	3954	2783	2063	5805	12859	6193	9015	7064	6572
Dgkg_110197_33_PC	Dgkg	6564	4587	10643	6261	6806	1239	1461	3549	4465	8740	6918	5268
Dgkg_110197_4_PC	Dgkg	3632	2306	1962	4428	526	454	801	2857	3385	1828	1165	2680
Dlg5_71228_15_PB	Dlg5	6124	1866	3515	1392	988	828	1944	3210	3963	3897	1885	2290
Dlg5_71228_18_PB	Dlg5	4997	2358	2307	360	737	954	1681	8802	1910	5192	5579	2076
Dlg5_71228_23_PB	Dlg5	3847	2125	2226	172	671	749	1056	4730	2119	5966	2678	1052
Dlg5_71228_25_PB	Dlg5	8069	5036	3951	9592	903	1619	3243	7169	4289	4306	2618	10166
Dlg5_71228_27_PB	Dlg5	4756	1469	1728	368	432	616	1102	4288	2593	741	1269	471
Dlg5_71228_4_PB	Dlg5	1678	1091	1012	536	420	681	644	576	1133	1181	1081	6814
Dll4_54485_12_PC	Dll4	5584	4727	1122	2450	2146	1005	3456	3465	3104	6703	2448	2001
Dll4_54485_19_PC	Dll4	1520	800	538	92	381	274	878	6293	1290	792	1294	1368
Dll4_54485_20_PC	Dll4	4892	3432	4379	3694	942	1402	2393	5120	1868	5640	3410	7146
Dll4_54485_21_PC	Dll4	2751	1621	578	2407	179	614	507	8586	1521	857	1690	1880
Dll4_54485_33_PC	Dll4	8814	4903	3197	2682	1926	2036	3614	6005	4113	5323	7644	5351
Dll4_54485_7_PC	Dll4	9905	3486	7119	2893	2429	1471	3042	6636	3964	6275	8675	971
Dmkn_73712_1_fillup_PB	Dmkn	60	174	651	0	476	29	24	20	446	164	92	148
Dmkn_73712_2_fillup_PB	Dmkn	5952	2655	1144	3477	854	1181	3579	3498	2646	3164	2810	4790
Dmkn_73712_3_fillup_PB	Dmkn	3482	1713	1232	942	547	724	532	2282	1168	680	7038	6622
Dmpk_13400_1_PB	Dmpk	5457	3063	1597	3046	772	861	2678	696	2500	1572	2431	1733
Dmpk_13400_11_PB	Dmpk	6535	3008	3988	2859	1694	1374	3018	5761	3539	2793	8134	4533
Dmpk_13400_12_PB	Dmpk	2293	2612	1406	1071	673	545	830	2311	2942	2394	1316	600
Dmpk_13400_21_PB	Dmpk	6567	2382	4071	1122	1449	845	868	8328	1659	4394	1697	6999
Dmpk_13400_23_PB	Dmpk	5979	5426	1972	2991	1835	1469	3110	7484	3121	6386	3829	4129
Dmpk_13400_29_PB	Dmpk	5264	3117	292	1541	260	1238	1871	8641	2539	2623	3960	1727
Dnaja4_58233_11_PC	Dnaja4	4073	1180	94	2493	486	583	1103	2157	2665	595	1981	492
Dnaja4_58233_14_PC	Dnaja4	7796	4624	11243	3722	3225	1437	1660	5754	4808	10047	3640	4907
Dnaja4_58233_15_PC	Dnaja4	7095	2451	2224	1509	1726	1265	4099	3121	4412	6331	3040	2420
Dnaja4_58233_16_PC	Dnaja4	15438	8396	8298	8940	1906	2705	4234	14085	6068	11738	6512	7029
Dnaja4_58233_17_PC	Dnaja4	7173	2630	1493	8203	691	1413	476	1217	2688	4284	6052	3755
Dnaja4_58233_8_PC	Dnaja4	5567	2882	2655	3359	1189	930	1233	6336	2231	7388	4066	1271
Dnajb9_27362_1_PB	Dnajb9	2687	1588	1707	2473	626	684	1509	5153	2472	2370	2575	1964
Dnajb9_27362_3_PB	Dnajb9	3806	2381	671	1629	544	1284	3150	3749	4976	2349	3644	1421
Dnajb9_27362_4_PB	Dnajb9	3571	2165	451	1017	269	804	668	2345	1550	860	2901	1134
Dnajb9_27362_5_PB	Dnajb9	2090	306	1891	566	405	454	165	866	440	2610	2084	340
Dnajb9_27362_6_PB	Dnajb9	3445	2838	345	712	453	969	1125	3695	1264	5133	6314	4334
Dnajb9_27362_9_PB	Dnajb9	6739	4570	1915	1974	1537	1249	1637	6034	3576	2233	3861	6140
Dnajc3_100037258_12_PB	Dnajc3	881	413	361	1822	26	341	976	1027	1057	526	5	3
Dnajc3_100037258_18_PB	Dnajc3	6699	2609	347	848	60	1114	2642	6294	3060	3898	2821	1458
Dnajc3_100037258_21_PB	Dnajc3	4410	1586	7	2974	6	587	852	1886	721	1713	2055	1778
Dnajc3_100037258_25_PB	Dnajc3	9301	5558	7624	3343	671	1800	2879	8977	3039	8156	1267	2031
Dnajc3_100037258_28_PB	Dnajc3	391	422	72	102	0	136	56	936	38	3	400	43
Dnajc3_100037258_4_PB	Dnajc3	4066	3502	4107	1749	293	1046	2280	7415	1947	745	1166	70
Dnm3_103967_11_PC	Dnm3	2086	975	1423	267	434	349	988	2886	580	1371	1064	479
Dnm3_103967_12_PC	Dnm3	12841	5767	4734	3835	2398	2748	4406	8013	12000	11289	8479	20806
Dnm3_103967_37_PC	Dnm3	7909	3864	5988	6568	1565	1643	3103	7525	4965	10770	6183	3478
Dnm3_103967_40_PC	Dnm3	1347	204	706	0	193	152	46	458	97	8	854	25
Dnm3_103967_6_PC	Dnm3	4402	2515	2379	2260	1287	954	1472	2315	3399	2311	2051	2374
Dnm3_103967_9_PC	Dnm3	6810	2238	866	2191	1056	605	831	3159	1160	1537	6765	1372
Dpysl3_22240_16_PB	Dpysl3	5849	4788	3457	2133	1008	1111	2404	4027	3035	2503	2933	1711
Dpysl3_22240_17_PB	Dpysl3	1541	791	287	2032	251	499	715	1841	940	1079	1256	1620
Dpysl3_22240_20_PB	Dpysl3	1631	816	277	2106	269	581	710	1950	920	1139	1269	1592
Dpysl3_22240_5_PB	Dpysl3	5916	3383	2631	1033	608	1009	2689	11842	2140	3739	7317	3778
Dpysl3_22240_6_PB	Dpysl3	2967	1499	1969	642	1027	778	687	2874	2295	4281	964	3449
Dpysl3_22240_9_PB	Dpysl3	1652	1436	707	1015	715	432	553	497	1221	1745	1017	181
Dusp14_56405_11_PC	Dusp14	5746	4247	6827	2724	1947	1371	1582	4636	5331	5813	6019	2330
Dusp14_56405_2_PC	Dusp14	4104	2409	955	2522	284	844	672	5239	951	2131	3010	1346
Dusp14_56405_4_PC	Dusp14	1309	192	0	0	0	167	194	217	198	16	761	0
Dusp14_56405_5_PC	Dusp14	7560	3142	3958	3417	2082	1742	1907	5317	5700	3968	4913	7400
Dusp14_56405_7_PC	Dusp14	5043	2888	496	820	461	1049	2313	6820	2218	6010	3157	7558
Dusp14_56405_8_PC	Dusp14	3846	3014	1750	1574	630	983	3283	4300	4155	4603	3020	1037
Dusp26_66959_10_PC	Dusp26	312	135	0	0	0	61	30	3	121	54	3	0
Dusp26_66959_2_PC	Dusp26	89	118	0	0	0	62	6	368	899	284	104	0
Dusp26_66959_5_PC	Dusp26	7966	4013	1821	2443	1155	1284	1510	4265	3349	3596	2574	1912
Dusp26_66959_6_PC	Dusp26	12931	4200	5867	9242	2793	3023	3636	13781	5532	10639	11718	9070
Dusp26_66959_7_PC	Dusp26	3065	1982	3836	907	996	938	1546	1376	2531	3586	1156	8076
Dusp26_66959_8_PC	Dusp26	10206	4502	7810	5624	2618	1786	4648	2808	4833	9107	4807	3232
Dync2li1_213575_10_PC	Dync2li1	2563	2541	1102	749	1785	1172	2697	1069	2913	2402	3000	3720
Dync2li1_213575_14_PC	Dync2li1	442	615	45	166	44	191	34	52	273	4278	960	0
Dync2li1_213575_17_PC	Dync2li1	9261	6870	2008	3559	561	1638	2196	6871	4496	7892	4627	4403
Dync2li1_213575_4_PC	Dync2li1	0	0	0	0	0	6	0	0	0	0	0	0
Dync2li1_213575_7_PC	Dync2li1	2020	1077	894	1744	559	595	381	256	2300	4169	610	763
Dync2li1_213575_8_PC	Dync2li1	10620	5590	10109	4142	2665	2274	2806	12642	8157	8863	5853	5573
Ear11_93726_1_PC	Ear11	7386	4361	2370	11372	949	1775	3876	13351	4041	6826	3671	12610
Ear11_93726_2_PC	Ear11	5989	2812	1427	1052	949	1656	3178	7731	4600	4194	9058	3139
Ear11_93726_3_PC	Ear11	6332	2752	3488	3313	1899	908	2299	10070	2249	2704	2769	5798
Ear11_93726_4_PC	Ear11	4042	2187	529	2152	236	834	1823	1441	3453	2729	4118	1911
Ear11_93726_5_PC	Ear11	32	289	53	299	19	118	2	175	37	1	894	98
Ear11_93726_6_PC	Ear11	4405	1509	4016	1198	844	825	2111	4832	2845	2953	10299	4537
Ecm1_13601_15_PB	Ecm1	6000	2549	3984	4523	3553	991	1473	4485	3792	4578	3661	9478
Ecm1_13601_17_PB	Ecm1	2376	2797	680	1571	34	624	862	2288	1544	2861	845	673
Ecm1_13601_20_PB	Ecm1	9005	3427	712	4026	710	1495	3576	9146	6781	5330	5273	7795
Ecm1_13601_21_PB	Ecm1	5367	1905	2840	6360	1648	1033	5324	1295	4264	2873	8262	2964
Ecm1_13601_23_PB	Ecm1	5542	2290	2216	2602	3105	1156	2283	5482	3709	2921	4710	4315
Ecm1_13601_9_PB	Ecm1	9858	4005	3551	7094	1244	1919	1620	2274	4212	8334	6416	4578
Edem1_192193_14_PB	Edem1	3820	3495	825	1017	411	1086	1393	3681	3729	3959	5636	3362
Edem1_192193_19_PB	Edem1	3067	2538	810	726	543	902	588	5600	3846	1285	2448	1833
Edem1_192193_24_PB	Edem1	3731	1685	1787	1185	789	796	876	7820	3476	4832	3423	3991
Edem1_192193_4_PB	Edem1	6988	5098	5820	3682	2658	1743	1706	5358	6708	9721	7027	9523
Edem1_192193_6_PB	Edem1	5344	2284	4404	2538	1219	962	1956	2110	3243	5496	2871	3911
Edem1_192193_7_PB	Edem1	9823	3842	4150	2125	1179	1211	2819	8012	3056	4483	4227	1278
Edem2_108687_18_PB	Edem2	9487	4976	3611	1381	1703	1622	2634	3552	4703	5536	5542	5775
Edem2_108687_24_PB	Edem2	3943	2586	329	1663	384	671	1062	4702	1278	1890	1802	2599
Edem2_108687_29_PB	Edem2	2966	966	861	1489	312	651	230	661	422	665	2731	2536
Edem2_108687_3_PB	Edem2	5798	2195	1075	3660	845	918	1700	1391	2065	6379	6399	8759
Edem2_108687_32_PB	Edem2	6411	2824	969	4420	342	1160	2479	4347	3203	4444	3347	8010
Edem2_108687_8_PB	Edem2	11240	6642	2101	5264	2116	2084	3635	8322	8559	8960	6512	9724
Edem3_66967_11_PB	Edem3	22076	12722	9281	7994	3692	2889	4968	17717	10153	12727	13954	16362
Edem3_66967_15_PB	Edem3	3383	1371	236	561	331	465	1229	2095	1925	501	2813	61
Edem3_66967_18_PB	Edem3	9983	2102	1517	1745	1458	818	809	8778	1738	4104	6240	3841
Edem3_66967_19_PB	Edem3	2973	1452	1298	1230	334	519	997	5272	814	1886	2797	2321
Edem3_66967_20_PB	Edem3	12047	6261	4981	5203	963	1810	4616	5410	5755	9427	4262	7512
Edem3_66967_7_PB	Edem3	13861	6925	5751	2745	1539	1272	4517	5041	4192	6306	9849	8934
Efemp1_216616_10_PB	Efemp1	6006	3000	4991	1919	973	1228	3455	6742	3917	8519	6751	2766
Efemp1_216616_13_PB	Efemp1	7027	4753	6482	3378	2993	1232	1904	10640	2624	6955	7203	2820
Efemp1_216616_15_PB	Efemp1	9485	2424	5198	4237	1246	1100	3212	5615	4698	4098	4290	5515
Efemp1_216616_19_PB	Efemp1	2944	896	3252	31	2198	798	1062	4063	2864	6311	2293	5075
Efemp1_216616_21_PB	Efemp1	7495	3174	15968	3864	1817	1129	1756	4608	3388	4409	9083	7128
Efemp1_216616_23_PB	Efemp1	4431	1419	1185	1848	313	615	392	4104	1889	1091	2861	4864
Efemp2_58859_1_PB	Efemp2	10409	6578	2700	3359	1455	1642	2195	5812	5578	7054	7779	4804
Efemp2_58859_17_PB	Efemp2	4547	1174	541	768	379	857	1477	2232	1965	2153	858	1532
Efemp2_58859_5_PB	Efemp2	7445	3149	9888	2826	2174	1660	3265	8358	4128	3956	6966	9166
Efemp2_58859_7_PB	Efemp2	3395	2083	1512	1234	1414	610	613	2541	2469	2029	2791	1490
Efemp2_58859_8_PB	Efemp2	4414	1969	1221	3048	395	1432	1608	2205	3543	683	4173	791
Efemp2_58859_9_PB	Efemp2	4678	1349	1627	796	935	620	1200	3953	996	3610	950	1457
Ehd2_259300_16_PB	Ehd2	3836	2406	520	1913	93	743	601	1431	2002	1320	6197	1413
Ehd2_259300_17_PB	Ehd2	6832	3257	2443	391	1314	1186	2925	4455	3510	7363	3096	2616
Ehd2_259300_26_PB	Ehd2	5092	3593	5504	3434	1367	1065	1279	6572	4662	5190	8250	2771
Ehd2_259300_35_PB	Ehd2	4591	1647	1636	2177	483	915	398	4374	1785	2108	5800	3692
Ehd2_259300_39_PB	Ehd2	7387	5036	2452	6991	1402	1775	3172	8667	3891	5518	7805	6098
Ehd2_259300_6_PB	Ehd2	10004	3225	3092	3569	1231	1366	1329	6275	1942	6738	6223	5593
Ehd4_98878_13_PB	Ehd4	6101	2700	1901	2473	1312	1188	2369	1044	2881	2647	5335	3223
Ehd4_98878_17_PB	Ehd4	3568	1224	1745	617	391	549	1323	4378	1891	3820	1358	1309
Ehd4_98878_20_PB	Ehd4	0	0	0	0	0	0	0	0	0	0	0	0
Ehd4_98878_23_PB	Ehd4	3834	2165	2819	913	708	881	1699	3586	3529	2846	4043	4502
Ehd4_98878_27_PB	Ehd4	6492	1674	1114	386	567	1008	267	6603	2687	2682	4453	1158
Ehd4_98878_31_PB	Ehd4	1438	1552	3324	742	1069	705	544	2452	2527	3631	2959	5157
Elane_50701_13_PC	Elane	4922	2032	2882	366	1065	756	1495	7232	1362	1807	2395	1931
Elane_50701_15_PC	Elane	7392	4853	1056	3444	774	1117	1792	5236	2393	3361	3999	4167
Elane_50701_17_PC	Elane	22469	13654	8993	5946	4669	4084	6046	14891	13000	11170	11987	8792
Elane_50701_6_PC	Elane	5374	2490	2563	1599	1307	1678	1201	4456	2366	3865	9681	4705
Elane_50701_7_PC	Elane	16173	9003	7551	3576	3925	3355	6148	12616	7155	9885	12557	15878
Elane_50701_8_PC	Elane	5978	3252	3758	1048	859	1203	1243	3128	2985	2104	4205	1632
Ell2_192657_15_PB	Ell2	3850	2939	400	3679	310	565	2109	1504	1303	2497	3066	2438
Ell2_192657_16_PB	Ell2	4369	3197	1211	1183	798	870	2199	7792	1772	1271	4624	2880
Ell2_192657_18_PB	Ell2	4791	1919	1659	904	1462	657	663	4294	2565	3580	2517	5609
Ell2_192657_22_PB	Ell2	7599	5436	4073	2352	2832	1406	3721	24755	4179	2833	6110	7682
Ell2_192657_7_PB	Ell2	18414	9234	13953	5433	7503	2209	4445	20320	8066	11963	19990	17361
Ell2_192657_8_PB	Ell2	2553	787	1445	1255	352	1287	1431	1119	1222	1762	2199	3836
Emilin1_100952_16_PB	Emilin1	4248	4307	4118	2080	1393	908	2104	8557	2986	2051	2631	2369
Emilin1_100952_24_PB	Emilin1	10810	4499	6748	3373	2249	1951	2561	11344	2618	8478	4037	5808
Emilin1_100952_31_PB	Emilin1	2943	1396	673	1918	1209	641	1164	4052	1617	5060	1491	666
Emilin1_100952_47_PB	Emilin1	2498	782	1087	2211	366	593	1178	2008	1185	1279	1716	2141
Emilin1_100952_55_PB	Emilin1	9383	4533	3494	3817	1881	1752	2949	15373	5389	6449	4906	5960
Emilin1_100952_8_PB	Emilin1	5188	2696	2870	3627	1679	912	2509	1660	1139	4263	4605	2824
Eml6_237711_1_PC	Eml6	10509	5604	5535	1359	3366	1891	4597	9567	5056	4122	9750	6376
Eml6_237711_16_PC	Eml6	869	193	0	70	0	85	5	668	334	38	1	0
Eml6_237711_20_PC	Eml6	8703	4361	6432	3343	2744	1845	2531	8923	4869	7941	4586	3698
Eml6_237711_23_PC	Eml6	3014	1122	1164	438	338	426	358	424	857	1360	1798	1949
Eml6_237711_3_PC	Eml6	4996	3035	1931	1151	1184	2356	1527	7995	3758	5665	6970	6295
Eml6_237711_7_PC	Eml6	95	321	0	0	0	90	8	1348	16	911	809	0
Emp1_13730_1_PB	Emp1	6701	2529	2682	775	1157	1518	2290	2711	3373	3341	2819	1270
Emp1_13730_2_PB	Emp1	8315	5103	3959	7462	2419	1797	3069	7030	3513	7330	6067	1564
Emp1_13730_3_PB	Emp1	6942	4727	2994	2687	1383	1405	2359	8889	4341	4664	3955	7581
Emp1_13730_4_PB	Emp1	4175	2001	5000	518	1936	1077	2808	4905	2779	3231	4896	2515
Emp1_13730_5_PB	Emp1	3756	2338	897	3278	327	498	1861	1041	879	1564	2634	923
Emp1_13730_6_PB	Emp1	7305	3029	3522	5766	1354	1171	3856	9009	3314	4056	4100	10364
Emp2_13731_1_PB	Emp2	2105	784	738	10	192	468	544	1956	907	931	1801	244
Emp2_13731_2_PB	Emp2	1412	641	430	841	207	974	1182	192	798	320	173	506
Emp2_13731_3_PB	Emp2	8830	1848	3306	3070	1220	1100	1075	5221	3933	8493	5749	2099
Emp2_13731_4_PB	Emp2	1378	1159	738	398	385	1672	908	685	1623	1429	87	1812
Emp2_13731_5_PB	Emp2	5471	3398	3405	3697	1703	1370	2463	12224	4321	5726	4298	5647
Emp2_13731_6_PB	Emp2	6251	2273	3148	1101	1099	945	1924	8189	2804	2067	2382	2787
Enah_13800_17_PC	Enah	2513	842	463	157	433	598	1566	1172	854	1589	1945	1989
Enah_13800_22_PC	Enah	6642	4036	1781	5931	475	1375	703	8563	3540	3596	2287	1346
Enah_13800_25_PC	Enah	8759	4494	3088	6446	2174	1699	2931	11151	4747	11351	10598	3861
Enah_13800_4_PC	Enah	4851	2286	3377	2996	1310	1015	2137	3260	2183	5918	2083	7420
Enah_13800_7_PC	Enah	342	432	66	924	78	857	201	27	423	2031	53	12
Enah_13800_9_PC	Enah	11390	5873	3242	5098	1752	1956	2370	3927	4201	5651	20062	7698
Enam_13801_12_PB	Enam	7816	3220	1753	1842	1303	896	1929	6417	3479	4798	6286	4717
Enam_13801_17_PB	Enam	7339	3412	1310	1819	847	883	1331	2707	3179	2404	1618	4719
Enam_13801_22_PB	Enam	4473	2983	1381	2624	1721	639	1007	4245	1344	2003	2459	4600
Enam_13801_33_PB	Enam	4428	2949	3283	1910	921	851	3078	10889	2886	7843	4313	3271
Enam_13801_43_PB	Enam	7156	3583	5283	1533	1054	1056	1793	5494	2275	4910	6341	6600
Enam_13801_9_PB	Enam	3560	797	1195	1420	1476	542	623	1352	1615	2352	3642	1746
Endou_19011_1_PC	Endou	6177	2351	3486	1480	332	886	2491	3567	2261	1448	4106	4988
Endou_19011_14_PC	Endou	5617	5064	3820	2075	1752	1344	2542	6989	4174	12575	3817	5754
Endou_19011_15_PC	Endou	9682	4797	8866	2011	2361	2169	2400	10324	4763	9759	10713	7853
Endou_19011_19_PC	Endou	2304	2330	3618	4444	1543	630	650	5585	835	5189	245	3792
Endou_19011_3_PC	Endou	8799	4348	2906	2594	1492	1572	2608	11168	4422	3966	6192	6801
Endou_19011_5_PC	Endou	6869	4234	8227	2610	1271	1299	3003	2819	3755	9906	7811	7839
Enpp5_83965_21_PB	Enpp5	8936	6761	3773	3312	1474	1999	4127	8302	6339	7602	8581	7656
Enpp5_83965_23_PB	Enpp5	10466	6473	6237	4323	2795	1755	4700	6214	5718	6076	6244	9379
Enpp5_83965_28_PB	Enpp5	4313	2774	1630	1241	311	583	722	1321	2093	5064	7283	1673
Enpp5_83965_3_PB	Enpp5	11527	7727	8959	3811	4605	1740	4900	6146	6220	7282	7256	8049
Enpp5_83965_4_PB	Enpp5	10966	4820	5707	3642	2396	1540	3376	7377	6162	15433	6403	7011
Enpp5_83965_5_PB	Enpp5	7745	2576	4037	4684	1657	954	1439	3498	4937	3861	1300	4521
Entpd1_12495_14_PB	Entpd1	2884	2592	858	1150	801	752	939	1750	2626	3825	4474	1272
Entpd1_12495_15_PB	Entpd1	3648	721	3583	565	555	819	972	2989	1447	1441	2551	1923
Entpd1_12495_18_PB	Entpd1	8773	3806	619	2674	536	1349	3459	7355	3467	4481	7295	2810
Entpd1_12495_24_PB	Entpd1	5652	1599	2400	5307	854	971	2150	5502	2596	5709	6023	5152
Entpd1_12495_29_PB	Entpd1	1847	1202	880	335	171	512	1210	548	1083	1097	1568	1854
Entpd1_12495_31_PB	Entpd1	3628	1731	2091	1298	495	749	446	3895	1804	2951	1163	1363
Eomes_13813_12_PB	Eomes	4055	2099	2577	1909	1016	678	2411	1878	2126	2615	3630	7884
Eomes_13813_14_PB	Eomes	2647	1410	901	807	279	588	994	302	1128	1688	729	2941
Eomes_13813_17_PB	Eomes	5505	2943	2232	2175	1346	769	511	4163	2232	2853	4002	2147
Eomes_13813_3_PB	Eomes	5231	3165	11730	2304	1807	1025	840	6925	7426	11179	5419	3017
Eomes_13813_5_PB	Eomes	6277	4952	2017	7953	994	1423	1820	6971	2737	3151	3288	3592
Eomes_13813_7_PB	Eomes	1621	798	1955	162	793	361	1055	869	1582	2891	922	5405
Epb4.1l1_13821_1_PB	Epb4.1l1	1844	1364	2245	537	506	458	275	4162	1176	2793	359	500
Epb4.1l1_13821_12_PB	Epb4.1l1	4471	2683	1778	2373	1063	744	1881	5726	1765	1480	1876	826
Epb4.1l1_13821_15_PB	Epb4.1l1	12330	4037	10539	539	3105	1747	3071	9284	4957	6622	4242	8660
Epb4.1l1_13821_18_PB	Epb4.1l1	4183	953	1604	1235	346	964	693	4530	3286	1514	1372	2656
Epb4.1l1_13821_25_PB	Epb4.1l1	8135	5661	6604	5172	1155	1740	1582	5034	6681	7470	6088	6935
Epb4.1l1_13821_31_PB	Epb4.1l1	5365	2655	1912	2561	661	937	1812	4955	2570	1037	3005	4518
Epb4.1l3_13823_17_PB	Epb4.1l3	2710	1519	3772	2549	913	899	1704	3830	2114	2894	3029	2684
Epb4.1l3_13823_19_PB	Epb4.1l3	8271	2670	3454	4750	1275	1286	1909	18733	4108	2973	3090	3362
Epb4.1l3_13823_2_PB	Epb4.1l3	9741	4858	8010	10049	2290	1408	3711	4204	3849	13549	5217	7386
Epb4.1l3_13823_22_PB	Epb4.1l3	7963	5741	3967	4149	2250	1713	2609	6962	5530	8528	10619	6459
Epb4.1l3_13823_4_PB	Epb4.1l3	9838	5758	6834	5282	1851	1729	3742	3645	3522	9600	6999	8561
Epb4.1l3_13823_6_PB	Epb4.1l3	1048	82	83	221	0	81	2	586	269	6	11	10
Epcam_17075_1_PC	Epcam	12740	6242	3675	4161	1449	2443	2765	5374	4865	5441	4273	3690
Epcam_17075_10_PC	Epcam	6184	2750	1330	1980	791	797	1636	3335	1365	2756	1751	2828
Epcam_17075_12_PC	Epcam	3638	2974	569	426	392	713	1480	5855	1914	433	1863	1398
Epcam_17075_13_PC	Epcam	3718	1763	1047	304	566	588	1088	5454	2914	858	379	76
Epcam_17075_2_PC	Epcam	3554	1927	2375	3150	820	727	1315	8951	2087	1963	4054	103
Epcam_17075_8_PC	Epcam	3992	2331	1729	1103	657	544	714	2893	1982	3205	2002	1422
Ephb3_13845_23_PB	Ephb3	8032	3732	2564	4728	2138	1058	1673	4155	4051	4385	3831	3116
Ephb3_13845_26_PB	Ephb3	3390	1924	1556	2526	579	835	930	1977	2918	4435	2730	2228
Ephb3_13845_3_PB	Ephb3	4369	3272	351	658	383	850	3582	1810	1900	434	1582	1312
Ephb3_13845_33_PB	Ephb3	5211	3152	3365	2117	1011	1115	1368	6583	1741	3989	4385	2468
Ephb3_13845_7_PB	Ephb3	3983	1668	1171	302	907	874	1557	1456	2172	3360	2133	3177
Ephb3_13845_8_PB	Ephb3	3393	1975	806	1614	454	724	3611	1547	3153	1474	2665	2316
Ephb4_13846_11_PB	Ephb4	6952	5719	6846	5118	2446	1482	3355	4797	4307	6023	5056	6110
Ephb4_13846_14_PB	Ephb4	3530	1070	1581	2525	485	698	1020	3195	2811	2254	3278	726
Ephb4_13846_19_PB	Ephb4	1999	951	1300	23	1185	471	763	1362	1581	116	554	920
Ephb4_13846_2_PB	Ephb4	3468	2354	752	1998	414	602	1013	6090	1465	927	2252	5891
Ephb4_13846_30_PB	Ephb4	7323	3914	2508	4572	1654	1308	2777	6239	3336	6482	6100	9034
Ephb4_13846_4_PB	Ephb4	1961	503	3947	233	1584	384	1272	1126	2090	2393	1724	2490
Ephx1_13849_14_PB	Ephx1	2378	1675	811	1032	332	503	242	1113	204	284	1213	3190
Ephx1_13849_25_PB	Ephx1	5719	5306	2614	2921	1596	873	3406	7071	4106	4355	1203	797
Ephx1_13849_28_PB	Ephx1	0	0	0	0	0	5	0	0	0	0	0	0
Ephx1_13849_3_PB	Ephx1	8745	5513	1915	2979	1315	1311	3740	4338	4578	4717	4170	3899
Ephx1_13849_30_PB	Ephx1	1826	1273	390	173	327	406	412	209	1414	430	1732	1984
Ephx1_13849_6_PB	Ephx1	7407	5153	15086	7261	2663	1165	3044	9023	7162	2873	6121	10222
Epn3_71889_1_PB	Epn3	4753	2816	5708	2529	3178	1504	1609	4091	5592	8572	7540	3815
Epn3_71889_13_PB	Epn3	8273	3475	1143	2819	988	1295	2399	10014	2065	1817	3776	3326
Epn3_71889_21_PB	Epn3	6	21	0	0	1	1003	28	596	14	2714	2220	0
Epn3_71889_23_PB	Epn3	7572	3300	2976	2415	1322	1668	2130	7757	6536	3220	9823	3954
Epn3_71889_34_PB	Epn3	66	2	0	0	1	1559	19	4	10	18	1996	2649
Epn3_71889_42_PB	Epn3	14700	5710	4710	2835	2248	1897	3096	9485	4740	6735	7248	8088
Eps8_13860_1_PB	Eps8	7989	1889	6801	2192	4234	1186	2361	4114	4275	4858	6897	11092
Eps8_13860_2_PB	Eps8	4866	2651	2840	3613	1087	1200	1543	5163	4459	4668	3927	5579
Eps8_13860_4_PB	Eps8	3157	2765	1917	602	1569	662	1830	2095	2247	1707	4325	2596
Eps8_13860_5_PB	Eps8	6581	2342	1710	3380	913	1012	2681	4872	3793	2919	3057	3637
Eps8_13860_8_PB	Eps8	1761	2163	1202	567	376	516	584	2773	1433	2123	1010	4678
Eps8_13860_9_PB	Eps8	5669	2072	2863	1570	495	832	851	4470	3453	2355	8429	5313
Eps8l2_98845_18_PB	Eps8l2	516	159	0	0	1	1255	33	573	190	940	366	1
Eps8l2_98845_20_PB	Eps8l2	3628	2463	1606	1378	678	939	1240	1928	3169	1069	4008	1915
Eps8l2_98845_21_PB	Eps8l2	752	964	149	182	102	1508	625	776	480	2372	197	336
Eps8l2_98845_25_PB	Eps8l2	8911	4885	3860	5662	3215	1749	2772	8661	5676	4873	5128	7296
Eps8l2_98845_7_PB	Eps8l2	3695	1512	2891	441	498	601	1740	8551	1534	1495	3085	1626
Eps8l2_98845_9_PB	Eps8l2	8945	3622	3007	2619	1516	1427	2306	9757	2742	4334	4791	2074
Ergic1_67458_1_PC	Ergic1	14202	7033	6277	5424	4552	2389	3847	8988	7120	6311	6960	9046
Ergic1_67458_10_PC	Ergic1	8195	5260	4431	6685	1861	1607	3732	6799	2474	6400	6236	4265
Ergic1_67458_18_PC	Ergic1	5571	2270	4686	2441	2475	1033	862	3296	2487	3794	3853	8636
Ergic1_67458_4_PC	Ergic1	9948	4472	7274	5267	2535	1635	2532	16651	4725	6371	6945	14016
Ergic1_67458_5_PC	Ergic1	8118	3754	3775	2381	1225	1394	1360	2760	2229	3042	4964	7163
Ergic1_67458_6_PC	Ergic1	4994	3884	1646	4820	769	1036	1327	6583	3722	2780	6086	5277
Erlec1_66753_10_PB	Erlec1	3043	1636	635	683	450	736	1032	2432	1577	730	1418	3269
Erlec1_66753_11_PB	Erlec1	1669	2509	822	494	273	734	1000	1187	1191	1420	1598	374
Erlec1_66753_4_PB	Erlec1	1337	893	187	1347	25	430	123	2478	489	860	486	643
Erlec1_66753_5_PB	Erlec1	3529	1989	1583	1054	227	891	654	521	1668	2363	3852	488
Erlec1_66753_7_PB	Erlec1	6035	2572	1400	1582	600	884	1608	2149	2303	1174	4083	2064
Erlec1_66753_8_PB	Erlec1	7717	3537	5893	1882	2297	1396	1666	5085	3435	4656	4113	9521
Ern1_78943_12_PB	Ern1	3036	628	4048	1855	500	842	736	692	2221	3911	201	75
Ern1_78943_22_PB	Ern1	10582	3377	8072	2511	1029	1663	2613	13104	1923	5663	5253	439
Ern1_78943_26_PB	Ern1	5104	4130	6730	1055	290	1266	3466	3924	4793	5075	303	2582
Ern1_78943_28_PB	Ern1	7000	3479	6477	2595	502	1346	2037	6809	2600	10954	3481	5743
Ern1_78943_34_PB	Ern1	4617	2413	4678	3394	1570	1192	1134	2894	2296	3194	499	2233
Ern1_78943_35_PB	Ern1	2434	1954	1557	2124	541	543	403	2902	1058	1741	1898	775
Etl4_208618_11_PC	Etl4	10350	6655	5505	3921	2195	2151	5217	7442	7290	6724	7350	6586
Etl4_208618_12_PC	Etl4	2945	1504	2316	1786	637	447	236	3029	1141	443	1377	3000
Etl4_208618_25_PC	Etl4	7516	2173	5688	3162	2428	1548	3753	6334	2916	4205	6612	3866
Etl4_208618_26_PC	Etl4	393	337	858	93	220	1722	241	2050	687	563	169	2374
Etl4_208618_32_PC	Etl4	11065	6868	8594	4788	1989	2137	4476	4053	7512	5983	12504	9784
Etl4_208618_4_PC	Etl4	5114	2387	637	1555	474	1097	1159	1367	1701	3923	1779	4852
Ets2_23872_11_PB	Ets2	3803	2279	1846	2334	421	829	1415	1997	1602	3434	4589	6877
Ets2_23872_13_PB	Ets2	2874	2088	5626	1514	1336	660	863	1300	2627	2852	1301	7657
Ets2_23872_19_PB	Ets2	7407	4755	4242	4062	2764	1688	1486	8627	4259	4212	5250	6120
Ets2_23872_22_PB	Ets2	3417	2860	3561	1569	1813	628	729	2025	775	3995	3762	1300
Ets2_23872_3_PB	Ets2	15245	11448	5282	3889	2131	2573	5530	13924	8082	8563	10640	10811
Ets2_23872_5_PB	Ets2	5784	2885	1039	4645	1588	1033	1749	4380	3746	3237	3775	3310
Evc_59056_16_PC	Evc	8236	4657	2613	2909	1378	1928	4799	7209	5913	9297	7361	10053
Evc_59056_19_PC	Evc	250	303	0	283	1	49	0	2	250	89	326	4
Evc_59056_24_PC	Evc	3437	2417	3302	2049	982	1149	3186	682	3947	2979	5028	4242
Evc_59056_26_PC	Evc	6030	2513	3739	3030	1728	980	1454	3478	2761	3483	3823	789
Evc_59056_27_PC	Evc	12208	4090	5535	2467	2793	1833	3274	12801	4190	8953	4999	4690
Evc_59056_4_PC	Evc	5148	2194	2477	5529	1297	923	1318	1847	3227	3029	1245	4917
Evc2_68525_16_PB	Evc2	4750	2114	1828	1230	937	749	3159	7797	1512	1687	2040	6883
Evc2_68525_2_PB	Evc2	7652	3839	5539	3560	1815	1006	3837	8325	4315	4092	4021	2410
Evc2_68525_24_PB	Evc2	3547	2543	3720	4982	1004	840	866	3201	1496	2759	3997	2534
Evc2_68525_29_PB	Evc2	7699	2943	1952	761	1728	871	2028	4278	2892	5223	7339	2467
Evc2_68525_4_PB	Evc2	529	592	438	1177	346	288	869	1700	919	117	2009	971
Evc2_68525_8_PB	Evc2	10735	4759	1868	7543	1442	1662	2568	10397	2821	5893	5663	5260
Evi2a_14017_1_PB	Evi2a	1829	897	1262	467	756	602	763	2378	1026	2536	1006	2180
Evi2a_14017_13_PB	Evi2a	7936	2890	3010	4527	812	1138	3004	4170	3383	3059	7600	996
Evi2a_14017_3_PB	Evi2a	8953	6291	7053	7664	3961	1751	2843	10436	5871	8979	8686	15501
Evi2a_14017_4_PB	Evi2a	1868	1360	2916	541	1308	565	786	1370	1216	5258	2691	4593
Evi2a_14017_5_PB	Evi2a	6897	3367	3052	2366	1698	1217	5433	2192	3430	9937	4031	4430
Evi2a_14017_8_PB	Evi2a	7304	4332	2572	1968	747	1161	3091	4371	3156	3154	5291	4227
Evi5_14020_13_PB	Evi5	8632	3056	5632	4466	1862	1620	2575	2013	4494	3516	2983	6293
Evi5_14020_20_PB	Evi5	4883	2801	2722	2299	995	1076	2026	6580	2872	4423	5454	2627
Evi5_14020_22_PB	Evi5	7328	4129	2143	4435	1072	1295	2068	8379	4391	6579	5436	2827
Evi5_14020_25_PB	Evi5	133	280	2826	0	131	77	32	52	244	1731	36	35
Evi5_14020_3_PB	Evi5	7047	3379	788	916	251	1092	1326	1634	3741	3472	2566	6289
Evi5_14020_8_PB	Evi5	4223	1721	905	3192	223	656	359	2076	1430	1882	3012	1439
F11r_16456_10_PB	F11r	7034	2432	2637	1379	787	977	1654	8047	2505	3374	4873	6306
F11r_16456_15_PB	F11r	8265	2468	1415	1230	985	1100	2528	6069	2751	5609	3746	3573
F11r_16456_16_PB	F11r	7921	4124	4608	8000	1650	1122	1739	1693	4561	5049	7077	3926
F11r_16456_4_PB	F11r	5896	3972	2910	1585	2071	1123	2720	2493	1702	3788	10986	11115
F11r_16456_5_PB	F11r	6719	2622	5179	565	1330	1153	2437	4487	3325	2303	4874	5967
F11r_16456_8_PB	F11r	2192	1601	2037	1460	417	416	277	6154	1777	2751	3644	2717
F2r_14062_1_PB	F2r	3165	2849	3526	1704	1186	641	2764	2849	1165	1072	3715	5295
F2r_14062_10_PB	F2r	5976	1936	2863	782	1079	1130	1392	8335	3600	3707	2931	921
F2r_14062_12_PB	F2r	5003	2626	2213	655	3254	738	1147	3302	3139	2317	3182	3952
F2r_14062_18_PB	F2r	7955	2980	2375	475	1174	1424	2396	6809	3940	4706	10026	2956
F2r_14062_25_PB	F2r	4652	1884	1167	2823	1162	875	1717	2659	1896	4578	5430	1858
F2r_14062_7_PB	F2r	4363	2265	1276	1470	456	704	1094	543	1701	1579	4292	5997
F2rl1_14063_11_PC	F2rl1	4804	1632	894	1969	671	927	972	9529	2305	5941	2103	3518
F2rl1_14063_16_PC	F2rl1	4180	1600	9197	996	1390	969	632	5883	4683	8022	5835	5474
F2rl1_14063_22_PC	F2rl1	3372	1431	2270	3539	661	673	474	2294	1127	3854	2126	577
F2rl1_14063_24_PC	F2rl1	5181	2735	3457	1566	1277	633	1684	10470	2316	3151	3682	3773
F2rl1_14063_26_PC	F2rl1	9313	3638	8494	2795	2233	1621	2701	9623	5868	10454	2074	6199
F2rl1_14063_6_PC	F2rl1	4366	2886	1832	959	2372	782	2408	1271	1094	4467	4560	3561
F9_14071_10_PC	F9	6200	4213	2254	2738	1068	1181	2460	5812	3808	4597	1802	3961
F9_14071_11_PC	F9	8428	4175	3546	3534	2643	1474	1821	5754	5711	5207	7503	1973
F9_14071_13_PC	F9	14410	5885	10562	2127	2534	2006	4267	13083	6918	6290	12540	10298
F9_14071_2_PC	F9	28054	14277	20304	12597	10496	4736	6747	24186	16045	25215	24683	23981
F9_14071_7_PC	F9	37	52	304	451	16	38	389	0	156	261	38	0
F9_14071_9_PC	F9	11226	6202	3276	2658	1648	1754	3883	15840	6333	7296	5576	8729
Faah_14073_1_PC	Faah	86	0	0	0	0	5	0	0	0	0	0	0
Faah_14073_12_PC	Faah	0	1	1	0	0	0	0	0	0	0	0	0
Faah_14073_23_PC	Faah	4462	3349	2078	684	1194	1235	2697	5956	2376	2459	2694	3393
Faah_14073_32_PC	Faah	1041	572	278	27	13	118	24	96	86	2	393	112
Faah_14073_48_PC	Faah	11085	5011	3935	3713	1169	1953	2950	9179	4214	3435	6160	3576
Faah_14073_9_PC	Faah	114	32	0	0	0	6	0	0	0	0	0	0
Fabp4_11770_1_fillup_PC	Fabp4	7923	5040	3830	1586	1487	1718	2815	14140	3050	4688	12848	3790
Fabp4_11770_1_PC	Fabp4	5775	2579	4343	2242	890	1302	446	7971	2563	5911	5159	9433
Fabp4_11770_2_fillup_PC	Fabp4	2930	1679	3789	1810	1256	931	1261	2692	2612	4780	1947	5470
Fabp4_11770_2_PC	Fabp4	18498	9492	9493	5999	4309	3079	6099	13295	11326	8588	23157	11556
Fabp4_11770_3_PC	Fabp4	6223	4530	1928	6443	1084	1071	3006	5346	2812	3350	2800	1245
Fabp4_11770_4_fillup_PC	Fabp4	26002	14302	22196	15841	9399	3758	7225	22957	10845	15446	24484	15942
Fads1_76267_1_PC	Fads1	14057	5260	5710	3902	2664	1827	5029	10756	5947	6071	5222	7560
Fads1_76267_19_PC	Fads1	7982	2715	2305	2591	2111	1071	1830	4668	3601	5434	7240	3882
Fads1_76267_21_PC	Fads1	814	414	1	262	1	124	260	44	215	89	295	2
Fads1_76267_22_PC	Fads1	4811	3102	2719	3362	715	1013	1382	2370	3071	3632	2693	3945
Fads1_76267_24_PC	Fads1	6614	3590	1787	1734	1194	1304	2290	4855	2041	1874	3424	4357
Fads1_76267_26_PC	Fads1	3308	1498	1155	778	737	693	1655	1884	724	1536	1913	1485
Fads2_56473_10_PC	Fads2	277	500	423	535	236	81	295	0	97	61	333	1
Fads2_56473_14_PC	Fads2	6521	2649	2236	4337	1181	1372	700	2556	2492	5410	3196	5448
Fads2_56473_19_PC	Fads2	1130	536	1635	158	333	284	131	102	616	61	162	132
Fads2_56473_29_PC	Fads2	166	282	1152	1	292	142	743	882	442	20	203	1407
Fads2_56473_33_PC	Fads2	4766	3899	1611	2389	801	1084	2388	9184	3149	4892	5533	9241
Fads2_56473_9_PC	Fads2	8166	3229	2645	1748	1453	1201	2325	4353	4081	2667	1457	3309
Fads3_60527_17_PC	Fads3	4415	2990	125	4443	571	1055	2093	2059	2653	3875	2995	683
Fads3_60527_18_PC	Fads3	10951	3325	3489	2969	2490	1436	2478	8748	4889	6265	7123	2301
Fads3_60527_19_PC	Fads3	400	25	271	0	11	34	91	0	37	42	848	6
Fads3_60527_22_PC	Fads3	2692	2410	1462	2904	250	586	834	1161	1051	1208	3193	557
Fads3_60527_23_PC	Fads3	6573	2747	3869	5572	1175	1124	3452	4872	3123	3004	5028	3511
Fads3_60527_6_PC	Fads3	2454	1520	141	0	155	516	918	1345	1778	1722	5525	2340
Fam114a1_68303_11_PB	Fam114a1	275	203	129	211	49	966	455	2153	59	17	1	1927
Fam114a1_68303_17_PB	Fam114a1	10631	3828	3970	5432	1873	1762	4823	8555	3281	6678	2260	2789
Fam114a1_68303_19_PB	Fam114a1	2029	844	70	412	101	336	1996	4984	2078	562	2324	244
Fam114a1_68303_22_PB	Fam114a1	3441	1283	297	646	75	483	633	2033	1148	1201	1698	1011
Fam114a1_68303_4_PB	Fam114a1	3312	2689	2565	1833	1686	468	943	1302	2067	495	6081	4562
Fam114a1_68303_8_PB	Fam114a1	5197	4680	7189	2412	2923	972	461	3559	4755	9619	2022	4765
Fam129a_63913_10_PC	Fam129a	4401	2856	598	1590	134	429	634	6019	739	2861	856	946
Fam129a_63913_11_PC	Fam129a	8496	7047	2341	3606	1070	1705	1682	5626	2856	2260	5772	11271
Fam129a_63913_15_PC	Fam129a	10666	5172	10962	3467	4337	2217	3482	10563	8469	11770	9838	13148
Fam129a_63913_22_PC	Fam129a	3314	870	1477	4963	445	819	1093	6708	1271	368	1943	1586
Fam129a_63913_4_PC	Fam129a	5658	3187	1455	4827	1728	872	1695	2139	1589	725	3146	2060
Fam129a_63913_44_PC	Fam129a	4187	2473	2521	3259	1116	755	2506	3633	2796	6203	4162	4942
Fam129b_227737_11_PB	Fam129b	6969	2441	4130	5026	2135	1133	1306	4156	2826	4800	4717	3468
Fam129b_227737_13_PB	Fam129b	2572	1358	3725	1097	1015	733	2196	451	936	3835	2182	713
Fam129b_227737_27_PB	Fam129b	7780	4005	1725	4097	623	1096	3255	5009	2243	2764	6632	8366
Fam129b_227737_50_PB	Fam129b	3899	1318	3395	504	844	478	725	4721	1119	2440	289	5446
Fam129b_227737_52_PB	Fam129b	8888	3012	5362	1462	2758	1224	1967	4097	4999	6499	1949	3735
Fam129b_227737_54_PB	Fam129b	6139	3117	4826	2844	1328	908	649	2187	2876	5801	3516	2818
Fam132a_67389_10_PC	Fam132a	1740	1454	337	838	601	325	1010	969	1440	1310	1836	897
Fam132a_67389_12_PC	Fam132a	3703	1450	647	1961	211	697	869	3496	1241	599	3407	1336
Fam132a_67389_13_PC	Fam132a	10631	4925	3672	3922	2228	1982	5426	6399	6539	6403	6859	7987
Fam132a_67389_2_PC	Fam132a	7237	3249	3865	1254	1146	1082	2386	1880	2699	1749	3518	1328
Fam132a_67389_4_PC	Fam132a	2435	1418	929	1873	578	554	1141	4794	1681	1643	1139	5084
Fam132a_67389_8_PC	Fam132a	1783	459	4	130	49	234	60	76	409	754	250	1101
Fam135a_68187_12_PC	Fam135a	5343	2748	4427	1278	1129	812	277	4195	1384	5439	3313	5530
Fam135a_68187_16_PC	Fam135a	16922	7871	9929	5408	4246	2621	4393	12473	12840	11866	17661	16040
Fam135a_68187_18_PC	Fam135a	9201	5170	5090	5780	3131	1686	2168	6782	6804	13309	5917	6348
Fam135a_68187_2_PC	Fam135a	8574	3806	1611	2479	765	1555	4009	5574	3825	5634	4045	4246
Fam135a_68187_4_PC	Fam135a	6878	2734	3298	1214	2217	1134	1757	1092	3129	8230	11717	4000
Fam135a_68187_9_PC	Fam135a	4171	2288	4732	1317	1841	686	1348	3596	1885	2862	4297	4757
Fam167b_230766_1_PC	Fam167b	4977	3312	5594	4507	2862	1253	1889	2114	2601	3205	2169	4902
Fam167b_230766_10_PC	Fam167b	604	440	124	1902	18	97	90	237	31	3396	52	939
[truncated: 3,913 more rows]

## Sheet: 6d act vs 9d PB
Supplementary Table 1: Results of Screen 1
Gene	Log2-fold change	False discovery rate	Score	Control	Adjusted P value
Rexo2	-3.9783	0.00123	5.95e-08	TRUE	4.91e-06
Dnajc3	-3.4164	0.00123	4.24e-07	FALSE	4.91e-06
Sdc1	-1.819	0.00123	8.09e-08	TRUE	4.91e-06
Cd44	-0.82711	0.00123	5.09e-10	FALSE	4.91e-06
Prdm1	-2.2531	0.00686	5.49e-06	TRUE	3.44e-05
Pim1	-1.261	0.0449	4.62e-05	FALSE	0.00027
Irf4	-2.8636	0.0545	7.15e-05	TRUE	0.000427
Ern1	-1.2321	0.0545	7.46e-05	FALSE	0.000437
Slc7a5	-2.9222	0.0899	0.000178	FALSE	0.00081
Tmed10	-1.5476	0.0946	0.000211	FALSE	0.000948
BC003331	-1.4482	0.164	0.000408	FALSE	0.0018
Epcam	-1.2029	0.331	0.00096	FALSE	0.00506
Slc33a1	-1.1519	0.331	0.00086	FALSE	0.00462
Hsp90b1	-0.8665	0.331	0.000898	FALSE	0.00473
P4htm	-0.86185	0.331	0.00106	FALSE	0.00458
Sel1l	-0.76156	0.331	0.00101	FALSE	0.0053
Slc3a2	-1.3834	0.386	0.00141	FALSE	0.00686
Nek6	-1.3097	0.386	0.00144	FALSE	0.00696
Stt3a	-1.575	0.399	0.00198	FALSE	0.00759
Herpud1	-0.96736	0.469	0.00199	FALSE	0.0094
Bub1b	-1.9718	0.747	0.00408	FALSE	0.0174
Lpin3	-1.1386	0.747	0.00477	FALSE	0.02
Arfgap3	-1.1181	0.747	0.00705	FALSE	0.0244
Ctsw	-1.101	0.747	0.00619	FALSE	0.0257
Fam114a1	-0.82878	0.747	0.00519	FALSE	0.0218
Sorcs2	-0.64644	0.747	0.00489	FALSE	0.0205
Pcdh7	-0.62394	0.747	0.00596	FALSE	0.0248
Cysltr2	-0.5713	0.747	0.00528	FALSE	0.0221
2610034B18Rik	-0.54983	0.747	0.00482	FALSE	0.0202
Klk14	-0.5176	0.747	0.00633	FALSE	0.0262
Cxx1c	-0.40133	0.747	0.00719	FALSE	0.0257
Sema3f	-0.38589	0.747	0.0052	FALSE	0.0218
Nr1d1	-0.37744	0.747	0.00658	FALSE	0.024
Fstl3	-0.30628	0.747	0.00467	FALSE	0.0197
Pcolce2	-0.19329	0.747	0.00606	FALSE	0.0252
Haus3	-1.3785	0.788	0.00827	FALSE	0.033
Tigit	-1.3119	0.788	0.00766	FALSE	0.0309
Ly6i	-0.78102	0.788	0.00972	FALSE	0.0327
Rap1gap	-0.68027	0.788	0.00833	FALSE	0.0332
Lcp2	-0.63185	0.788	0.00913	FALSE	0.0311
Dlg5	-0.38056	0.788	0.00828	FALSE	0.033
Col4a1	-0.36491	0.788	0.00726	FALSE	0.0297
Serpina3f	-0.74557	0.835	0.00909	FALSE	0.036
Zbtb20	-0.62546	0.895	0.0125	FALSE	0.0395
Tlr4	-0.52943	0.914	0.0106	FALSE	0.0412
Chpf	-0.78313	0.926	0.0114	FALSE	0.0438
Mettl7a1	-0.62972	0.926	0.012	FALSE	0.0458
Igfbp6	-0.52534	0.926	0.0123	FALSE	0.0469
Ppapdc1b	-0.37772	0.926	0.0115	FALSE	0.0441
Mvb12b	-0.30752	0.926	0.0124	FALSE	0.0473
Pik3cb	-0.14718	0.926	0.0147	FALSE	0.0473
Fkbp2	-3.4196	0.991	0.066	FALSE	0.15
H13	-2.2307	0.991	0.046	FALSE	0.124
Lgalsl	-1.7494	0.991	0.104	FALSE	0.217
Uqcrb	-1.6877	0.991	0.128	FALSE	0.215
Ncapg2	-1.5676	0.991	0.0714	FALSE	0.16
Cxcr3	-1.5158	0.991	0.0926	FALSE	0.205
Spata13	-1.4766	0.991	0.119	FALSE	0.264
Nrp2	-1.4495	0.991	0.146	FALSE	0.291
Bcar1	-1.428	0.991	0.0389	FALSE	0.115
Slurp1	-1.403	0.991	0.217	FALSE	0.332
Dusp14	-1.3723	0.991	0.0472	FALSE	0.134
Zfp651	-1.173	0.991	0.0196	FALSE	0.0547
Cst7	-1.1445	0.991	0.108	FALSE	0.188
Marveld1	-1.1351	0.991	0.0735	FALSE	0.191
Eps8l2	-1.1265	0.991	0.0309	FALSE	0.0959
Lcn2	-0.97759	0.991	0.0233	FALSE	0.0765
5730409E04Rik	-0.95654	0.991	0.0789	FALSE	0.203
Aldh1l2	-0.95215	0.991	0.0638	FALSE	0.156
Spcs3	-0.92182	0.991	0.194	FALSE	0.193
Gm5134	-0.91908	0.991	0.0313	FALSE	0.097
Sgpp2	-0.87909	0.991	0.108	FALSE	0.222
Cryab	-0.86778	0.991	0.086	FALSE	0.193
Ndrg2	-0.86177	0.991	0.142	FALSE	0.285
Derl3	-0.8563	0.991	0.021	FALSE	0.0706
Adssl1	-0.84798	0.991	0.083	FALSE	0.21
Abi2	-0.84278	0.991	0.112	FALSE	0.254
Col6a2	-0.83411	0.991	0.0448	FALSE	0.128
Tesc	-0.82161	0.991	0.0488	FALSE	0.138
Cdc42ep2	-0.80936	0.991	0.0768	FALSE	0.198
Fosl2	-0.78676	0.991	0.0475	FALSE	0.135
Nupr1	-0.77506	0.991	0.0491	FALSE	0.116
Abhd5	-0.7406	0.991	0.0429	FALSE	0.124
Gsr	-0.73151	0.991	0.0593	FALSE	0.161
Layn	-0.7285	0.991	0.0254	FALSE	0.0768
Gas7	-0.72825	0.991	0.0481	FALSE	0.136
Hoxd9	-0.7235	0.991	0.0256	FALSE	0.0821
Mlkl	-0.72161	0.991	0.0631	FALSE	0.169
Trib1	-0.71646	0.991	0.0147	FALSE	0.0547
S1pr2	-0.71374	0.991	0.18	FALSE	0.347
Hsf4	-0.68641	0.991	0.0465	FALSE	0.132
Asns	-0.66818	0.991	0.0278	FALSE	0.0835
Gpnmb	-0.64996	0.991	0.116	FALSE	0.23
Six5	-0.64822	0.991	0.14	FALSE	0.282
Ssr3	-0.63122	0.991	0.0271	FALSE	0.0862
Fbxo2	-0.62891	0.991	0.109	FALSE	0.248
Stom	-0.6188	0.991	0.0601	FALSE	0.149
Aifm2	-0.61868	0.991	0.0597	FALSE	0.149
Hoxb2	-0.60772	0.991	0.0392	FALSE	0.115
Chrnb4	-0.60605	0.991	0.166	FALSE	0.328
BC061194	-0.58642	0.991	0.0973	FALSE	0.209
Asb2	-0.58316	0.991	0.0869	FALSE	0.217
Pld2	-0.57816	0.991	0.0268	FALSE	0.0856
Clec2g	-0.57384	0.991	0.0448	FALSE	0.128
Leprel4	-0.57317	0.991	0.0762	FALSE	0.197
Alcam	-0.56172	0.991	0.167	FALSE	0.33
Atp11a	-0.55937	0.991	0.0485	FALSE	0.137
Hoxc6	-0.55759	0.991	0.122	FALSE	0.267
Gpx8	-0.55387	0.991	0.0539	FALSE	0.15
Emp2	-0.55381	0.991	0.0559	FALSE	0.154
Rhoc	-0.55171	0.991	0.121	FALSE	0.251
Alpl	-0.54282	0.991	0.118	FALSE	0.262
Faah	-0.52003	0.991	0.065	FALSE	0.115
Stmnd1	-0.51678	0.991	0.0923	FALSE	0.225
Glt8d2	-0.51212	0.991	0.0396	FALSE	0.116
Dync2li1	-0.50078	0.991	0.16	FALSE	0.313
Hdlbp	-0.49828	0.991	0.0481	FALSE	0.128
C1rl	-0.49677	0.991	0.0834	FALSE	0.211
Rgs10	-0.49377	0.991	0.0287	FALSE	0.0901
Arhgef17	-0.492	0.991	0.0778	FALSE	0.2
Scarf2	-0.49111	0.991	0.137	FALSE	0.288
Sdc2	-0.48955	0.991	0.0822	FALSE	0.181
Cenpv	-0.48759	0.991	0.055	FALSE	0.152
Lurap1l	-0.48446	0.991	0.054	FALSE	0.15
Bmpr1a	-0.48423	0.991	0.054	FALSE	0.15
Morn1	-0.4811	0.991	0.0276	FALSE	0.083
Sdpr	-0.4797	0.991	0.1	FALSE	0.237
Lman1	-0.47867	0.991	0.103	FALSE	0.221
Igfbp4	-0.47541	0.991	0.0357	FALSE	0.107
Mllt4	-0.47254	0.991	0.0675	FALSE	0.178
Reln	-0.46883	0.991	0.163	FALSE	0.325
Ddr2	-0.4654	0.991	0.112	FALSE	0.254
Rgs2	-0.46508	0.991	0.18	FALSE	0.348
Selm	-0.46356	0.991	0.0534	FALSE	0.149
Serpini1	-0.46352	0.991	0.148	FALSE	0.304
Fn1	-0.45976	0.991	0.0824	FALSE	0.209
Tnfrsf1a	-0.45327	0.991	0.0279	FALSE	0.0838
Parva	-0.45234	0.991	0.0418	FALSE	0.121
Oasl1	-0.45122	0.991	0.0919	FALSE	0.225
Rnf125	-0.45056	0.991	0.142	FALSE	0.294
Ctnnd1	-0.44353	0.991	0.0417	FALSE	0.121
Mrgprf	-0.44351	0.991	0.0581	FALSE	0.158
Abcb1b	-0.43818	0.991	0.0687	FALSE	0.181
Krt80	-0.43584	0.991	0.178	FALSE	0.345
Adk	-0.4344	0.991	0.107	FALSE	0.247
Ahnak	-0.43078	0.991	0.0437	FALSE	0.126
Rab25	-0.41928	0.991	0.0305	FALSE	0.0907
Fgf11	-0.41917	0.991	0.0571	FALSE	0.156
Ptrf	-0.41885	0.991	0.0603	FALSE	0.149
Sec24d	-0.41638	0.991	0.0671	FALSE	0.177
C1qb	-0.40785	0.991	0.157	FALSE	0.308
Crim1	-0.40761	0.991	0.0283	FALSE	0.0893
Slc35g1	-0.4072	0.991	0.129	FALSE	0.245
Edem3	-0.4037	0.991	0.0562	FALSE	0.154
Pik3cg	-0.40101	0.991	0.0445	FALSE	0.128
Ltf	-0.39667	0.991	0.133	FALSE	0.283
Cpeb3	-0.39639	0.991	0.142	FALSE	0.294
Itga3	-0.3946	0.991	0.114	FALSE	0.257
Cln8	-0.3871	0.991	0.0806	FALSE	0.206
Prf1	-0.38656	0.991	0.0666	FALSE	0.16
Hoxb6	-0.38484	0.991	0.0685	FALSE	0.18
Mamstr	-0.38453	0.991	0.119	FALSE	0.263
Kirrel	-0.3787	0.991	0.173	FALSE	0.338
Cspg5	-0.37858	0.991	0.0253	FALSE	0.0766
Dll4	-0.37709	0.991	0.0758	FALSE	0.196
Glipr1	-0.37533	0.991	0.115	FALSE	0.258
Cacna1d	-0.3739	0.991	0.0322	FALSE	0.0948
Pdpn	-0.37273	0.991	0.072	FALSE	0.188
Vcam1	-0.37259	0.991	0.017	FALSE	0.0609
Dmpk	-0.37088	0.991	0.102	FALSE	0.239
Atp6v0e2	-0.36837	0.991	0.0177	FALSE	0.0626
Tjp2	-0.3654	0.991	0.0242	FALSE	0.0783
Hnrnpll	-0.36478	0.991	0.154	FALSE	0.303
Car5b	-0.35564	0.991	0.147	FALSE	0.292
Flnc	-0.35226	0.991	0.0418	FALSE	0.121
Phldb2	-0.35159	0.991	0.0554	FALSE	0.153
Trim47	-0.35124	0.991	0.12	FALSE	0.249
Lphn2	-0.35064	0.991	0.0532	FALSE	0.148
Prnp	-0.35051	0.991	0.118	FALSE	0.262
Gpr162	-0.34908	0.991	0.0253	FALSE	0.0765
Psca	-0.34802	0.991	0.214	FALSE	0.328
Rnase4	-0.33849	0.991	0.0364	FALSE	0.109
Pacsin3	-0.33819	0.991	0.0687	FALSE	0.18
Gm996	-0.33648	0.991	0.159	FALSE	0.311
Lrrc3	-0.33613	0.991	0.0822	FALSE	0.187
Fut8	-0.33541	0.991	0.0265	FALSE	0.0796
Nucb1	-0.33522	0.991	0.141	FALSE	0.293
Pla2g5	-0.3324	0.991	0.151	FALSE	0.307
Fkbp11	-0.33182	0.991	0.0442	FALSE	0.127
Lyz2	-0.33043	0.991	0.0871	FALSE	0.19
Trp73	-0.32916	0.991	0.114	FALSE	0.256
Cd151	-0.32811	0.991	0.0814	FALSE	0.208
Prlr	-0.32132	0.991	0.136	FALSE	0.253
1810019J16Rik	-0.3116	0.991	0.115	FALSE	0.24
Sparc	-0.30923	0.991	0.14	FALSE	0.292
Fbln2	-0.30683	0.991	0.0767	FALSE	0.178
Gprc5a	-0.30391	0.991	0.14	FALSE	0.292
Itgam	-0.30312	0.991	0.139	FALSE	0.29
Atat1	-0.30235	0.991	0.106	FALSE	0.245
Tox2	-0.30118	0.991	0.0632	FALSE	0.155
Gm11992	-0.30117	0.991	0.0629	FALSE	0.168
Cep290	-0.30036	0.991	0.161	FALSE	0.314
Trim72	-0.2934	0.991	0.131	FALSE	0.28
Rragd	-0.29147	0.991	0.0603	FALSE	0.163
Zfyve28	-0.29067	0.991	0.0581	FALSE	0.158
Zscan10	-0.28928	0.991	0.0556	FALSE	0.153
Rxra	-0.28669	0.991	0.0901	FALSE	0.222
Tgfb3	-0.28592	0.991	0.0642	FALSE	0.171
Emp1	-0.28151	0.991	0.0995	FALSE	0.236
Cited4	-0.27964	0.991	0.175	FALSE	0.277
Sh2d1b1	-0.27447	0.991	0.174	FALSE	0.339
Cd93	-0.27371	0.991	0.0515	FALSE	0.144
Lypd5	-0.27086	0.991	0.0323	FALSE	0.0993
Apoa2	-0.26943	0.991	0.0999	FALSE	0.177
Cdc42ep1	-0.26477	0.991	0.136	FALSE	0.286
Thnsl2	-0.26394	0.991	0.0795	FALSE	0.204
H2-Q10	-0.26308	0.991	0.0265	FALSE	0.0849
Srxn1	-0.26221	0.991	0.111	FALSE	0.234
Rab26	-0.26207	0.991	0.142	FALSE	0.26
Phldb1	-0.26011	0.991	0.0547	FALSE	0.14
Lhfp	-0.25848	0.991	0.158	FALSE	0.31
Cd40lg	-0.25562	0.991	0.0218	FALSE	0.0727
Tspan15	-0.2522	0.991	0.13	FALSE	0.266
Ankrd55	-0.24966	0.991	0.128	FALSE	0.275
Cd63	-0.24944	0.991	0.0538	FALSE	0.149
Creb3l2	-0.24809	0.991	0.0943	FALSE	0.228
Prg2	-0.24773	0.991	0.0734	FALSE	0.191
Efemp2	-0.24678	0.991	0.0907	FALSE	0.223
Hoxc8	-0.24602	0.991	0.124	FALSE	0.269
Cldn7	-0.24556	0.991	0.178	FALSE	0.344
Ghr	-0.24392	0.991	0.0561	FALSE	0.154
Cped1	-0.24154	0.991	0.162	FALSE	0.324
D6Ertd527e	-0.24045	0.991	0.139	FALSE	0.279
Fhit	-0.23829	0.991	0.135	FALSE	0.252
Acy3	-0.23262	0.991	0.141	FALSE	0.293
Ephb3	-0.22975	0.991	0.175	FALSE	0.341
Neo1	-0.2284	0.991	0.0249	FALSE	0.0805
Slc9a3r2	-0.22445	0.991	0.0218	FALSE	0.0726
Emilin1	-0.22413	0.991	0.0605	FALSE	0.163
Cd101	-0.22294	0.991	0.176	FALSE	0.336
Bik	-0.22148	0.991	0.179	FALSE	0.346
Pla1a	-0.2188	0.991	0.0745	FALSE	0.193
Cdh2	-0.213	0.991	0.0499	FALSE	0.141
Tinagl1	-0.20986	0.991	0.0663	FALSE	0.175
Fam129a	-0.20791	0.991	0.0723	FALSE	0.189
Tram2	-0.20708	0.991	0.0632	FALSE	0.169
Xdh	-0.20594	0.991	0.0275	FALSE	0.0873
S100b	-0.20378	0.991	0.161	FALSE	0.322
Mmp15	-0.20349	0.991	0.0687	FALSE	0.181
Wipi1	-0.20264	0.991	0.0713	FALSE	0.186
Cobll1	-0.19664	0.991	0.0753	FALSE	0.195
Tgfbr3	-0.19605	0.991	0.0844	FALSE	0.213
Mgarp	-0.19531	0.991	0.0627	FALSE	0.168
Il15	-0.19525	0.991	0.0977	FALSE	0.209
Guca1a	-0.19164	0.991	0.0927	FALSE	0.226
Cox6a2	-0.19124	0.991	0.131	FALSE	0.267
Aldh1a1	-0.19052	0.991	0.0584	FALSE	0.159
Mmp9	-0.18185	0.991	0.0203	FALSE	0.0631
Osgin1	-0.1805	0.991	0.16	FALSE	0.321
Nrg1	-0.17905	0.991	0.0651	FALSE	0.173
Ccdc88a	-0.17685	0.991	0.127	FALSE	0.26
Col4a5	-0.1737	0.991	0.0352	FALSE	0.106
Arhgap8	-0.17291	0.991	0.129	FALSE	0.276
Ctf1	-0.17178	0.991	0.0313	FALSE	0.0968
Dnaja4	-0.16988	0.991	0.168	FALSE	0.331
Ica1	-0.16679	0.991	0.17	FALSE	0.334
S100a6	-0.16361	0.991	0.174	FALSE	0.339
Lmna	-0.16184	0.991	0.147	FALSE	0.302
Nqo1	-0.15557	0.991	0.137	FALSE	0.288
Tnfsf13b	-0.15127	0.991	0.0616	FALSE	0.152
Cdkn2b	-0.14516	0.991	0.143	FALSE	0.286
Ifitm3	-0.1444	0.991	0.0458	FALSE	0.131
Slc4a1	-0.14238	0.991	0.0612	FALSE	0.165
Gm8909	-0.13842	0.991	0.168	FALSE	0.331
Ube2j1	-0.13772	0.991	0.062	FALSE	0.166
Ogn	-0.13726	0.991	0.0445	FALSE	0.128
Matn2	-0.13714	0.991	0.076	FALSE	0.176
Atp9a	-0.13699	0.991	0.126	FALSE	0.259
Cnpy2	-0.13363	0.991	0.0792	FALSE	0.203
Slc11a1	-0.13226	0.991	0.179	FALSE	0.3
Porcn	-0.12891	0.991	0.133	FALSE	0.282
Rilpl1	-0.124	0.991	0.176	FALSE	0.342
Cd4	-0.12352	0.991	0.0761	FALSE	0.169
Ablim2	-0.12273	0.991	0.0691	FALSE	0.165
Sbsn	-0.1214	0.991	0.0784	FALSE	0.201
Iglon5	-0.12045	0.991	0.099	FALSE	0.235
Unc13b	-0.11835	0.991	0.0581	FALSE	0.146
2700089E24Rik	-0.11609	0.991	0.173	FALSE	0.333
Cib2	-0.11178	0.991	0.157	FALSE	0.316
Adrb1	-0.10524	0.991	0.159	FALSE	0.319
Zfyve21	-0.10511	0.991	0.157	FALSE	0.317
Tead1	-0.094947	0.991	0.0867	FALSE	0.194
Parvb	-0.091727	0.991	0.0933	FALSE	0.227
H2-Q2	-0.088831	0.991	0.152	FALSE	0.309
Pcolce	-0.087683	0.991	0.141	FALSE	0.293
Fut1	-0.087232	0.991	0.167	FALSE	0.329
Col16a1	-0.086335	0.991	0.104	FALSE	0.241
Gpc4	-0.080184	0.991	0.0292	FALSE	0.0912
F9	-0.068427	0.991	0.0929	FALSE	0.205
Timp2	-0.064415	0.991	0.0624	FALSE	0.153
Elane	-0.058675	0.991	0.134	FALSE	0.283
Ephx1	-0.052615	0.991	0.0173	FALSE	0.0548
Hmox1	-0.052575	0.991	0.123	FALSE	0.268
Gstt1	-0.051656	0.991	0.11	FALSE	0.251
Tmprss6	-0.049378	0.991	0.148	FALSE	0.303
Ctse	-0.044964	0.991	0.0488	FALSE	0.13
Kdelr3	-0.044907	0.991	0.0903	FALSE	0.223
Sned1	-0.040329	0.991	0.171	FALSE	0.336
Fnbp1l	-0.040278	0.991	0.0796	FALSE	0.204
Abca1	-0.035775	0.991	0.14	FALSE	0.293
Arhgap22	-0.034987	0.991	0.165	FALSE	0.327
Edem1	-0.032653	0.991	0.0854	FALSE	0.215
Pecr	-0.031192	0.991	0.135	FALSE	0.286
Hsd3b7	-0.031082	0.991	0.147	FALSE	0.303
Ppt2	-0.029426	0.991	0.162	FALSE	0.317
Cdk18	-0.026626	0.991	0.128	FALSE	0.275
Ackr3	-0.026598	0.991	0.0984	FALSE	0.234
Tmem176b	-0.022415	0.991	0.119	FALSE	0.263
Ecm1	-0.018386	0.991	0.115	FALSE	0.258
Hcst	-0.012599	0.991	0.22	FALSE	0.336
C1qtnf6	0.0014331	0.991	0.178	FALSE	0.34
Lrrn4cl	0.0088525	0.991	0.161	FALSE	0.322
Cers6	0.013392	0.991	0.179	FALSE	0.342
Cbr2	0.017117	0.991	0.152	FALSE	0.309
Enah	0.018884	0.991	0.142	FALSE	0.285
Akap6	0.029767	0.991	0.0747	FALSE	0.174
Car11	0.033845	0.991	0.161	FALSE	0.314
Ddr1	0.038769	0.991	0.0907	FALSE	0.223
Hoxc9	0.03921	0.991	0.168	FALSE	0.332
Gstt3	0.049912	0.991	0.0894	FALSE	0.221
Anxa1	0.052705	0.991	0.0239	FALSE	0.0779
Fam20a	0.054949	0.991	0.159	FALSE	0.32
Padi4	0.058886	0.991	0.174	FALSE	0.334
Sema3c	0.06167	0.991	0.156	FALSE	0.315
Tnfrsf17	0.071613	0.991	0.0406	FALSE	0.119
Kctd17	0.071693	0.991	0.16	FALSE	0.321
Prkcdbp	0.073172	0.991	0.142	FALSE	0.295
Tm4sf1	0.081963	0.991	0.121	FALSE	0.265
Gsta4	0.10209	0.991	0.173	FALSE	0.337
Runx2	0.11027	0.991	0.102	FALSE	0.221
Plin2	0.11152	0.991	0.177	FALSE	0.343
Slc7a8	0.12439	0.991	0.174	FALSE	0.34
Myh14	0.126	0.991	0.143	FALSE	0.296
Fabp4	0.15784	0.991	0.12	FALSE	0.264
Adamtsl5	0.20127	0.991	0.0551	FALSE	0.152
Soat2	0.20931	0.991	0.181	FALSE	0.344
Cd59a	0.23334	0.991	0.095	FALSE	0.209
Slpi	0.24585	0.991	0.0764	FALSE	0.197
Nrp1	0.24927	0.991	0.0259	FALSE	0.0831
Ccdc80	0.27958	0.991	0.0973	FALSE	0.232
Spon1	-1.7961	0.992	0.226	FALSE	0.351
Col6a1	-0.40676	0.992	0.182	FALSE	0.351
Icam4	-0.1994	0.992	0.186	FALSE	0.352
Rgma	-0.12053	0.992	0.184	FALSE	0.353
Col1a2	-0.10558	0.992	0.183	FALSE	0.351
S100a8	-1.347	0.993	0.385	FALSE	0.539
Cxcl1	-1.3088	0.993	0.247	FALSE	0.436
Tmem141	-1.3026	0.993	0.449	FALSE	0.597
Ctla4	-1.0674	0.993	0.289	FALSE	0.489
Grn	-1.027	0.993	0.477	FALSE	0.624
Jdp2	-0.90875	0.993	0.483	FALSE	0.637
Cited2	-0.871	0.993	0.267	FALSE	0.462
Ccr9	-0.82894	0.993	0.256	FALSE	0.447
Hs3st1	-0.79298	0.993	0.277	FALSE	0.474
Gas2l1	-0.77171	0.993	0.538	FALSE	0.665
Ly6k	-0.75295	0.993	0.447	FALSE	0.595
Fads1	-0.7493	0.993	0.387	FALSE	0.562
March8	-0.70164	0.993	0.265	FALSE	0.458
Cdkn2a	-0.69948	0.993	0.284	FALSE	0.416
Rasip1	-0.64133	0.993	0.33	FALSE	0.487
Tacc2	-0.62798	0.993	0.611	FALSE	0.615
Htra1	-0.61819	0.993	0.239	FALSE	0.426
Ppap2a	-0.61034	0.993	0.307	FALSE	0.503
Rcbtb2	-0.60956	0.993	0.32	FALSE	0.512
Megf8	-0.60514	0.993	0.843	FALSE	0.843
a	-0.57606	0.993	0.507	FALSE	0.657
Copz2	-0.53968	0.993	0.648	FALSE	0.759
Rab11fip5	-0.52492	0.993	0.224	FALSE	0.405
Zfp580	-0.51291	0.993	0.299	FALSE	0.496
1810062G17Rik	-0.50623	0.993	0.526	FALSE	0.595
Rap1a	-0.48483	0.993	0.369	FALSE	0.548
App	-0.48277	0.993	0.796	FALSE	0.823
Myadml2	-0.47822	0.993	0.664	FALSE	0.765
Afap1	-0.47792	0.993	0.282	FALSE	0.481
Itm2c	-0.4601	0.993	0.203	FALSE	0.378
Slc39a4	-0.45819	0.993	0.737	FALSE	0.762
Cdh23	-0.45286	0.993	0.318	FALSE	0.475
Slc46a1	-0.44782	0.993	0.485	FALSE	0.639
Ptges	-0.43247	0.993	0.699	FALSE	0.739
Erlec1	-0.42671	0.993	0.27	FALSE	0.465
Epb4.1l1	-0.42498	0.993	0.25	FALSE	0.44
Frmd6	-0.4216	0.993	0.387	FALSE	0.561
Lsr	-0.40862	0.993	0.315	FALSE	0.45
Gas1	-0.38041	0.993	0.191	FALSE	0.363
Pcgf2	-0.37704	0.993	0.193	FALSE	0.365
S100a4	-0.37687	0.993	0.308	FALSE	0.503
Zbtb42	-0.36929	0.993	0.286	FALSE	0.486
Cst6	-0.36488	0.993	0.298	FALSE	0.456
B3galt5	-0.35837	0.993	0.489	FALSE	0.636
Tbc1d9	-0.35763	0.993	0.377	FALSE	0.531
1810011O10Rik	-0.35539	0.993	0.21	FALSE	0.387
Hspb8	-0.35327	0.993	0.236	FALSE	0.399
Mansc1	-0.35158	0.993	0.48	FALSE	0.627
S100a9	-0.34971	0.993	0.501	FALSE	0.648
Atxn1	-0.34749	0.993	0.219	FALSE	0.384
Fads3	-0.34357	0.993	0.388	FALSE	0.541
Slc22a17	-0.33801	0.993	0.203	FALSE	0.378
Mag	-0.32986	0.993	0.67	FALSE	0.724
Akap17b	-0.32718	0.993	0.362	FALSE	0.517
Man1b1	-0.3246	0.993	0.25	FALSE	0.412
Crybb1	-0.32308	0.993	0.415	FALSE	0.566
Gca	-0.31456	0.993	0.228	FALSE	0.41
Gpm6a	-0.31214	0.993	0.343	FALSE	0.481
Cntnap1	-0.3121	0.993	0.272	FALSE	0.432
Slc1a4	-0.3119	0.993	0.603	FALSE	0.736
Tmem66	-0.30811	0.993	0.26	FALSE	0.452
2410004P03Rik	-0.29811	0.993	0.583	FALSE	0.719
Aplp1	-0.29334	0.993	0.69	FALSE	0.701
Ube2c	-0.28839	0.993	0.68	FALSE	0.694
Ncam1	-0.28655	0.993	0.242	FALSE	0.429
Laptm4b	-0.2865	0.993	0.235	FALSE	0.42
Zfpm2	-0.28587	0.993	0.494	FALSE	0.64
1700040L02Rik	-0.28549	0.993	0.222	FALSE	0.403
Col8a1	-0.28365	0.993	0.284	FALSE	0.484
Mrc2	-0.2747	0.993	0.225	FALSE	0.406
Dpysl3	-0.27376	0.993	0.206	FALSE	0.382
Guca2b	-0.27316	0.993	0.428	FALSE	0.578
Col4a2	-0.27093	0.993	0.264	FALSE	0.458
Snai2	-0.26109	0.993	0.446	FALSE	0.607
Me1	-0.25698	0.993	0.337	FALSE	0.493
Cmtm4	-0.25311	0.993	0.39	FALSE	0.564
Ccdc92	-0.24847	0.993	0.469	FALSE	0.626
Raph1	-0.24644	0.993	0.212	FALSE	0.39
Col5a2	-0.24401	0.993	0.225	FALSE	0.407
Tnfrsf9	-0.24296	0.993	0.282	FALSE	0.481
Armcx6	-0.23532	0.993	0.332	FALSE	0.468
Ap3s1	-0.23481	0.993	0.387	FALSE	0.54
Gng3	-0.23447	0.993	0.278	FALSE	0.382
Akr1b8	-0.23164	0.993	0.205	FALSE	0.381
Kank2	-0.22979	0.993	0.432	FALSE	0.596
Fat1	-0.22909	0.993	0.205	FALSE	0.381
Mageh1	-0.22121	0.993	0.712	FALSE	0.784
Cdsn	-0.22075	0.993	0.755	FALSE	0.802
Fzd2	-0.21532	0.993	0.351	FALSE	0.534
Ltbp3	-0.21373	0.993	0.431	FALSE	0.596
Aatk	-0.21321	0.993	0.514	FALSE	0.663
Ptgfrn	-0.21006	0.993	0.507	FALSE	0.657
Cd28	-0.20645	0.993	0.288	FALSE	0.489
Hmga2	-0.20522	0.993	0.349	FALSE	0.533
Glt8d1	-0.20446	0.993	0.605	FALSE	0.693
Lima1	-0.20366	0.993	0.447	FALSE	0.608
Rai14	-0.20151	0.993	0.718	FALSE	0.786
Serpine1	-0.19932	0.993	0.516	FALSE	0.664
Maged1	-0.19823	0.993	0.341	FALSE	0.497
Ripply3	-0.19571	0.993	0.332	FALSE	0.488
Gpr55	-0.18961	0.993	0.313	FALSE	0.507
Ldhb	-0.18911	0.993	0.189	FALSE	0.355
Col3a1	-0.18519	0.993	0.485	FALSE	0.639
Cnksr1	-0.18501	0.993	0.632	FALSE	0.66
Jup	-0.1848	0.993	0.363	FALSE	0.543
Hsd11b1	-0.1846	0.993	0.207	FALSE	0.373
Mapk8ip1	-0.18325	0.993	0.515	FALSE	0.663
Upk3a	-0.18206	0.993	0.484	FALSE	0.631
Il10	-0.18104	0.993	0.366	FALSE	0.52
Rnd3	-0.1797	0.993	0.2	FALSE	0.375
Peli3	-0.17631	0.993	0.477	FALSE	0.624
Evi5	-0.17483	0.993	0.697	FALSE	0.777
Ptpn14	-0.17468	0.993	0.217	FALSE	0.381
C2	-0.17405	0.993	0.788	FALSE	0.797
Ust	-0.17404	0.993	0.434	FALSE	0.583
Lmtk3	-0.17285	0.993	0.265	FALSE	0.425
Ikbip	-0.16721	0.993	0.527	FALSE	0.673
Htra3	-0.16704	0.993	0.46	FALSE	0.619
Serpinb6a	-0.16569	0.993	0.303	FALSE	0.5
Slc44a1	-0.16242	0.993	0.351	FALSE	0.534
Il17rc	-0.16152	0.993	0.407	FALSE	0.577
Tubb2b	-0.16033	0.993	0.633	FALSE	0.635
AU021092	-0.1591	0.993	0.393	FALSE	0.566
Slc7a3	-0.15776	0.993	0.241	FALSE	0.428
Klrg2	-0.15758	0.993	0.283	FALSE	0.442
Gpc1	-0.15162	0.993	0.951	FALSE	0.951
Thbs1	-0.15095	0.993	0.386	FALSE	0.561
Pomgnt2	-0.15078	0.993	0.336	FALSE	0.524
5430435G22Rik	-0.15073	0.993	0.345	FALSE	0.53
4933422H20Rik	-0.15012	0.993	0.876	FALSE	0.876
Tmem119	-0.14615	0.993	0.322	FALSE	0.513
Ccpg1	-0.14608	0.993	0.189	FALSE	0.36
Adcy9	-0.14442	0.993	0.688	FALSE	0.734
Ccl2	-0.14318	0.993	0.22	FALSE	0.385
Smox	-0.1405	0.993	0.255	FALSE	0.446
Angptl7	-0.13725	0.993	0.219	FALSE	0.4
Ccr10	-0.13647	0.993	0.356	FALSE	0.537
Camk2b	-0.13613	0.993	0.508	FALSE	0.658
Dnm3	-0.13601	0.993	0.685	FALSE	0.773
Atg9b	-0.13407	0.993	0.325	FALSE	0.516
Gzma	-0.13265	0.993	0.392	FALSE	0.565
Myo1d	-0.132	0.993	0.481	FALSE	0.636
Cpne2	-0.13135	0.993	0.189	FALSE	0.36
Fgfbp3	-0.13073	0.993	0.438	FALSE	0.601
Mtdh	-0.12913	0.993	0.235	FALSE	0.421
Krt18	-0.12868	0.993	0.367	FALSE	0.522
Lgals1	-0.12808	0.993	0.4	FALSE	0.552
B3galnt1	-0.12682	0.993	0.573	FALSE	0.622
Fkbp9	-0.12614	0.993	0.754	FALSE	0.802
Apba1	-0.1246	0.993	0.613	FALSE	0.697
Tns3	-0.11951	0.993	0.385	FALSE	0.56
Upb1	-0.1189	0.993	0.511	FALSE	0.654
Man1c1	-0.11658	0.993	0.454	FALSE	0.614
Txlnb	-0.11526	0.993	0.267	FALSE	0.462
Bag3	-0.11462	0.993	0.308	FALSE	0.503
Sh2d7	-0.11436	0.993	0.679	FALSE	0.729
Cd68	-0.11395	0.993	0.324	FALSE	0.514
P2ry14	-0.1139	0.993	0.403	FALSE	0.531
Entpd1	-0.1132	0.993	0.223	FALSE	0.404
Maf	-0.10704	0.993	0.735	FALSE	0.793
Rab34	-0.10531	0.993	0.738	FALSE	0.795
Ckap4	-0.10435	0.993	0.542	FALSE	0.685
Camp	-0.1031	0.993	0.4	FALSE	0.572
C1qtnf1	-0.10162	0.993	0.894	FALSE	0.895
Loxl3	-0.098859	0.993	0.236	FALSE	0.422
Mgst1	-0.098582	0.993	0.195	FALSE	0.367
Spon2	-0.098102	0.993	0.502	FALSE	0.652
Col5a1	-0.096832	0.993	0.431	FALSE	0.595
Mocos	-0.096678	0.993	0.23	FALSE	0.414
Parm1	-0.096623	0.993	0.459	FALSE	0.607
Adh7	-0.095638	0.993	0.787	FALSE	0.818
Lhpp	-0.095478	0.993	0.524	FALSE	0.659
Fam132a	-0.095344	0.993	0.473	FALSE	0.63
Ier3	-0.094655	0.993	0.2	FALSE	0.373
Hspa13	-0.094071	0.993	0.661	FALSE	0.764
Serpinb9	-0.091103	0.993	0.442	FALSE	0.591
Adamtsl4	-0.090115	0.993	0.244	FALSE	0.432
A430105I19Rik	-0.089753	0.993	0.186	FALSE	0.355
Ak1	-0.089494	0.993	0.2	FALSE	0.367
Mki67	-0.087306	0.993	0.806	FALSE	0.829
Os9	-0.087175	0.993	0.253	FALSE	0.444
Crisp3	-0.085307	0.993	0.495	FALSE	0.642
4632428N05Rik	-0.084042	0.993	0.591	FALSE	0.726
Lgals3	-0.083222	0.993	0.558	FALSE	0.699
Serpinh1	-0.082803	0.993	0.594	FALSE	0.728
Lox	-0.080932	0.993	0.37	FALSE	0.549
Actn1	-0.080202	0.993	0.894	FALSE	0.895
Micall2	-0.079907	0.993	0.618	FALSE	0.749
Ear11	-0.079413	0.993	0.498	FALSE	0.644
Rab3b	-0.07779	0.993	0.791	FALSE	0.82
Dnajb9	-0.076737	0.993	0.526	FALSE	0.672
Txndc5	-0.076677	0.993	0.266	FALSE	0.46
Col20a1	-0.075598	0.993	0.77	FALSE	0.809
Fstl1	-0.075137	0.993	0.793	FALSE	0.821
Basp1	-0.075135	0.993	0.347	FALSE	0.531
Creb3l1	-0.074276	0.993	0.204	FALSE	0.379
Gcsam	-0.074106	0.993	0.901	FALSE	0.9
Il6st	-0.073648	0.993	0.772	FALSE	0.773
Kit	-0.073623	0.993	0.663	FALSE	0.764
Gpr155	-0.07192	0.993	0.605	FALSE	0.738
Pmp22	-0.071062	0.993	0.205	FALSE	0.371
Ctnna1	-0.070156	0.993	0.891	FALSE	0.892
Xbp1	-0.069631	0.993	0.353	FALSE	0.509
Map1a	-0.068568	0.993	0.871	FALSE	0.874
Gnaz	-0.063706	0.993	0.486	FALSE	0.64
Atoh8	-0.063342	0.993	0.749	FALSE	0.769
Cyp1b1	-0.062114	0.993	0.883	FALSE	0.884
Krt222	-0.060453	0.993	0.2	FALSE	0.374
Ckb	-0.058574	0.993	0.649	FALSE	0.671
Lpar1	-0.054627	0.993	0.647	FALSE	0.67
Gas6	-0.053801	0.993	0.588	FALSE	0.724
Shisa4	-0.053023	0.993	0.225	FALSE	0.407
Creld2	-0.050097	0.993	0.476	FALSE	0.631
Nrbp2	-0.048406	0.993	0.916	FALSE	0.916
Aqp1	-0.043812	0.993	0.565	FALSE	0.704
Ndrg1	-0.043052	0.993	0.455	FALSE	0.615
Tmem159	-0.04264	0.993	0.355	FALSE	0.51
Evc2	-0.041445	0.993	0.263	FALSE	0.457
Coprs	-0.040784	0.993	0.257	FALSE	0.449
Sept8	-0.040457	0.993	0.465	FALSE	0.612
Col1a1	-0.040324	0.993	0.453	FALSE	0.613
Cyr61	-0.037467	0.993	0.311	FALSE	0.505
Lipc	-0.034421	0.993	0.655	FALSE	0.761
Isg20	-0.032827	0.993	0.913	FALSE	0.913
A4galt	-0.032442	0.993	0.747	FALSE	0.799
Hoxc10	-0.031755	0.993	0.199	FALSE	0.365
Mpo	-0.030768	0.993	0.855	FALSE	0.862
Igj	-0.030188	0.993	0.481	FALSE	0.635
1700017B05Rik	-0.029734	0.993	0.515	FALSE	0.664
Arg1	-0.029119	0.993	0.225	FALSE	0.407
Apoo	-0.024995	0.993	0.26	FALSE	0.452
Kitl	-0.024885	0.993	0.614	FALSE	0.746
Nppb	-0.022907	0.993	0.34	FALSE	0.527
Arhgef12	-0.022579	0.993	0.563	FALSE	0.703
2010107G23Rik	-0.019292	0.993	0.903	FALSE	0.902
Osbpl3	-0.018704	0.993	0.274	FALSE	0.471
Rhou	-0.018654	0.993	0.304	FALSE	0.5
Cav1	-0.018472	0.993	0.901	FALSE	0.901
Id1	-0.016849	0.993	0.213	FALSE	0.391
Vps26b	-0.01563	0.993	0.823	FALSE	0.824
Akap1	-0.012996	0.993	0.812	FALSE	0.833
Pcdh18	-0.01206	0.993	0.313	FALSE	0.507
Endou	-0.0094272	0.993	0.562	FALSE	0.702
Tbx15	-0.007934	0.993	0.339	FALSE	0.526
H2-T24	-0.007705	0.993	0.233	FALSE	0.417
Spcs1	-0.0072198	0.993	0.9	FALSE	0.902
Plin4	-0.0071779	0.993	0.383	FALSE	0.558
Prdx4	-0.0058565	0.993	0.666	FALSE	0.766
Apcdd1	-0.0033989	0.993	0.301	FALSE	0.498
Fam167b	-0.0025164	0.993	0.919	FALSE	0.919
Cryba4	-0.0022656	0.993	0.83	FALSE	0.832
Arhgef10	-0.0020661	0.993	0.265	FALSE	0.459
Ptgr1	-0.0017958	0.993	0.414	FALSE	0.582
Osr1	-0.0010738	0.993	0.301	FALSE	0.498
Dapk2	-0.0010575	0.993	0.71	FALSE	0.746
2510009E07Rik	4.2606e-05	0.993	0.305	FALSE	0.462
Olfml3	0.00014667	0.993	0.594	FALSE	0.729
Il18rap	0.0015196	0.993	0.73	FALSE	0.758
Pttg1ip	0.0018702	0.993	0.485	FALSE	0.572
Amotl1	0.001998	0.993	0.602	FALSE	0.692
Pdia4	0.0022475	0.993	0.898	FALSE	0.899
Ap3b2	0.0026899	0.993	0.426	FALSE	0.591
Cyb561	0.0032479	0.993	0.252	FALSE	0.413
Kcnmb3	0.0036698	0.993	0.873	FALSE	0.873
Gnat2	0.005141	0.993	0.778	FALSE	0.79
Fkbp10	0.0051934	0.993	0.364	FALSE	0.544
Des	0.0062505	0.993	0.861	FALSE	0.867
Tcf7	0.0066021	0.993	0.282	FALSE	0.442
Rnf122	0.0066119	0.993	0.767	FALSE	0.808
Nr2f2	0.0072691	0.993	0.777	FALSE	0.813
Tenc1	0.007333	0.993	0.491	FALSE	0.644
Ctsl	0.0076934	0.993	0.579	FALSE	0.716
Fam46b	0.0077766	0.993	0.281	FALSE	0.479
Nuggc	0.0084437	0.993	0.452	FALSE	0.612
Hoxb9	0.0089052	0.993	0.272	FALSE	0.468
Ces2e	0.0094354	0.993	0.367	FALSE	0.521
Gstm2	0.010065	0.993	0.458	FALSE	0.617
Plekhh3	0.010167	0.993	0.227	FALSE	0.391
Wfs1	0.010503	0.993	0.705	FALSE	0.714
Isg15	0.011429	0.993	0.671	FALSE	0.767
Gpr160	0.011612	0.993	0.884	FALSE	0.884
Bgn	0.012088	0.993	0.941	FALSE	0.941
Clip3	0.012173	0.993	0.222	FALSE	0.386
Slc39a11	0.012228	0.993	0.309	FALSE	0.466
Apol9a	0.012354	0.993	0.286	FALSE	0.418
Sla2	0.01275	0.993	0.45	FALSE	0.61
Sqrdl	0.012912	0.993	0.22	FALSE	0.4
Coro2b	0.015145	0.993	0.348	FALSE	0.532
Cpt1c	0.020206	0.993	0.271	FALSE	0.467
Gpx3	0.020339	0.993	0.507	FALSE	0.584
Maged2	0.020864	0.993	0.404	FALSE	0.556
Tmem154	0.021126	0.993	0.383	FALSE	0.558
Steap1	0.022908	0.993	0.266	FALSE	0.46
Tmem176a	0.023458	0.993	0.363	FALSE	0.543
Stk3	0.025781	0.993	0.867	FALSE	0.871
Cd109	0.02591	0.993	0.766	FALSE	0.807
Fcgrt	0.028605	0.993	0.38	FALSE	0.556
Ehd2	0.029958	0.993	0.741	FALSE	0.796
Sphk1	0.030417	0.993	0.873	FALSE	0.876
Syt5	0.031024	0.993	0.801	FALSE	0.807
Igf2bp2	0.031112	0.993	0.548	FALSE	0.69
Fhod3	0.035206	0.993	0.496	FALSE	0.648
Prss23	0.035663	0.993	0.523	FALSE	0.67
Filip1	0.036097	0.993	0.604	FALSE	0.737
Kifap3	0.036183	0.993	0.7	FALSE	0.779
Specc1	0.036363	0.993	0.89	FALSE	0.89
2300002M23Rik	0.037001	0.993	0.405	FALSE	0.575
Faxc	0.037307	0.993	0.504	FALSE	0.65
Tmem38b	0.037686	0.993	0.613	FALSE	0.745
Dusp26	0.037746	0.993	0.426	FALSE	0.542
Shb	0.038358	0.993	0.549	FALSE	0.669
Mnda	0.038609	0.993	0.552	FALSE	0.694
Nrg2	0.038801	0.993	0.944	FALSE	0.945
Loxl1	0.039266	0.993	0.866	FALSE	0.87
LOC100504608	0.040313	0.993	0.952	FALSE	0.952
Tmem181a	0.041226	0.993	0.701	FALSE	0.711
Nox1	0.041796	0.993	0.215	FALSE	0.394
Cda	0.041908	0.993	0.891	FALSE	0.892
Rab39b	0.042203	0.993	0.917	FALSE	0.917
Gng12	0.04244	0.993	0.864	FALSE	0.864
Pid1	0.04448	0.993	0.933	FALSE	0.933
Steap2	0.045745	0.993	0.324	FALSE	0.515
Slc16a5	0.046803	0.993	0.456	FALSE	0.615
Slc7a4	0.047414	0.993	0.517	FALSE	0.665
Grhl3	0.047504	0.993	0.446	FALSE	0.608
Sema3a	0.048574	0.993	0.574	FALSE	0.712
Rapgef3	0.048583	0.993	0.889	FALSE	0.89
Il13ra1	0.049185	0.993	0.557	FALSE	0.698
Mxra8	0.050128	0.993	0.651	FALSE	0.76
Arhgef25	0.051213	0.993	0.865	FALSE	0.869
Ntng2	0.051386	0.993	0.716	FALSE	0.723
BC030307	0.053373	0.993	0.919	FALSE	0.92
Gchfr	0.053965	0.993	0.268	FALSE	0.463
Slc25a34	0.054499	0.993	0.56	FALSE	0.7
Pafah1b3	0.057574	0.993	0.903	FALSE	0.904
Sprr1a	0.057784	0.993	0.609	FALSE	0.742
Pik3r6	0.061256	0.993	0.439	FALSE	0.588
Cxcl12	0.063065	0.993	0.499	FALSE	0.65
Grk5	0.063193	0.993	0.608	FALSE	0.741
Plcd3	0.063568	0.993	0.813	FALSE	0.817
Pls1	0.064404	0.993	0.875	FALSE	0.875
Bmp6	0.065007	0.993	0.432	FALSE	0.582
Fads2	0.067036	0.993	0.479	FALSE	0.626
Prelp	0.067361	0.993	0.787	FALSE	0.797
Csn3	0.067963	0.993	0.839	FALSE	0.839
Ggh	0.070363	0.993	0.953	FALSE	0.953
Nid2	0.071063	0.993	0.468	FALSE	0.626
Sdf2l1	0.071876	0.993	0.373	FALSE	0.551
Flywch2	0.07195	0.993	0.681	FALSE	0.771
Gkap1	0.0727	0.993	0.921	FALSE	0.921
Kif21a	0.073545	0.993	0.514	FALSE	0.662
Spint2	0.074321	0.993	0.823	FALSE	0.826
Enpp5	0.074442	0.993	0.957	FALSE	0.957
Cald1	0.074778	0.993	0.913	FALSE	0.913
Armcx3	0.07818	0.993	0.922	FALSE	0.922
Pex11a	0.079865	0.993	0.534	FALSE	0.679
B3gnt9	0.07988	0.993	0.882	FALSE	0.883
Sod3	0.08033	0.993	0.887	FALSE	0.888
Ick	0.08122	0.993	0.413	FALSE	0.564
Epb4.1l3	0.081861	0.993	0.281	FALSE	0.441
Serinc5	0.082543	0.993	0.485	FALSE	0.632
C3	0.08363	0.993	0.915	FALSE	0.916
Chst1	0.08633	0.993	0.863	FALSE	0.862
Fgl2	0.089321	0.993	0.372	FALSE	0.55
Kbtbd12	0.089575	0.993	0.337	FALSE	0.493
Sspn	0.091565	0.993	0.664	FALSE	0.765
Fam129b	0.091802	0.993	0.876	FALSE	0.879
Tnfaip2	0.091844	0.993	0.517	FALSE	0.665
Cpeb2	0.09221	0.993	0.794	FALSE	0.822
Tjp1	0.092457	0.993	0.333	FALSE	0.521
Rabac1	0.093649	0.993	0.201	FALSE	0.376
Cish	0.093975	0.993	0.362	FALSE	0.517
Epn3	0.097127	0.993	0.262	FALSE	0.391
Ltbr	0.09743	0.993	0.939	FALSE	0.94
Evc	0.098363	0.993	0.753	FALSE	0.772
Rhpn2	0.098504	0.993	0.315	FALSE	0.472
Wipf3	0.10001	0.993	0.403	FALSE	0.574
Lrig1	0.10047	0.993	0.52	FALSE	0.668
Sec11c	0.10108	0.993	0.275	FALSE	0.472
Lamb2	0.10204	0.993	0.819	FALSE	0.838
Fbln1	0.10283	0.993	0.604	FALSE	0.737
Fscn1	0.10344	0.993	0.859	FALSE	0.865
Wwc2	0.10507	0.993	0.878	FALSE	0.88
Sil1	0.10589	0.993	0.413	FALSE	0.565
Mmp11	0.10636	0.993	0.66	FALSE	0.719
Anxa8	0.1064	0.993	0.571	FALSE	0.71
Farp2	0.10713	0.993	0.494	FALSE	0.646
Slc6a8	0.10747	0.993	0.974	FALSE	0.974
Crlf1	0.10981	0.993	0.269	FALSE	0.464
Unc5a	0.11077	0.993	0.971	FALSE	0.971
Ccl7	0.11141	0.993	0.918	FALSE	0.918
Sema6b	0.11148	0.993	0.596	FALSE	0.73
Dgkg	0.11175	0.993	0.584	FALSE	0.72
Cobl	0.11255	0.993	0.938	FALSE	0.938
Rbm47	0.1127	0.993	0.862	FALSE	0.867
Yipf6	0.11368	0.993	0.746	FALSE	0.798
Lag3	0.11395	0.993	0.298	FALSE	0.495
Wwtr1	0.11464	0.993	0.503	FALSE	0.654
Pkd2	0.11779	0.993	0.267	FALSE	0.461
Gbp2	0.12141	0.993	0.788	FALSE	0.819
Apol7a	0.12221	0.993	0.834	FALSE	0.847
Axl	0.12735	0.993	0.941	FALSE	0.942
Izumo1	0.12747	0.993	0.571	FALSE	0.71
6430548M08Rik	0.12822	0.993	0.588	FALSE	0.724
Oosp2	0.12852	0.993	0.773	FALSE	0.774
Rassf8	0.12935	0.993	0.395	FALSE	0.567
Tmtc4	0.12971	0.993	0.337	FALSE	0.524
F2rl1	0.13017	0.993	0.615	FALSE	0.747
Rrbp1	0.13167	0.993	0.631	FALSE	0.753
Rsph1	0.13206	0.993	0.663	FALSE	0.765
Gyltl1b	0.134	0.993	0.687	FALSE	0.774
2200002D01Rik	0.13533	0.993	0.222	FALSE	0.403
Myo1h	0.1366	0.993	0.959	FALSE	0.959
C1qtnf4	0.13664	0.993	0.942	FALSE	0.943
Rasgef1a	0.13669	0.993	0.67	FALSE	0.687
Itga5	0.13718	0.993	0.532	FALSE	0.677
Qpctl	0.14072	0.993	0.71	FALSE	0.783
Ssr4	0.14221	0.993	0.571	FALSE	0.709
Pon3	0.14332	0.993	0.59	FALSE	0.725
Spp1	0.14508	0.993	0.419	FALSE	0.586
Ada	0.14772	0.993	0.744	FALSE	0.797
Apobr	0.14797	0.993	0.724	FALSE	0.754
Sema6d	0.14913	0.993	0.231	FALSE	0.394
Tnfrsf12a	0.14944	0.993	0.632	FALSE	0.754
Glis2	0.14955	0.993	0.927	FALSE	0.927
Nfib	0.1507	0.993	0.927	FALSE	0.927
Ell2	0.1546	0.993	0.532	FALSE	0.677
Anxa3	0.15624	0.993	0.605	FALSE	0.738
Glp2r	0.15767	0.993	0.345	FALSE	0.501
Mmp14	0.15864	0.993	0.749	FALSE	0.799
Bhlhe41	0.15878	0.993	0.296	FALSE	0.494
Fam214a	0.15947	0.993	0.652	FALSE	0.761
Pdia5	0.16027	0.993	0.87	FALSE	0.874
Bcl2l15	0.16119	0.993	0.229	FALSE	0.412
Nodal	0.16218	0.993	0.972	FALSE	0.972
Camk1	0.16247	0.993	0.487	FALSE	0.641
Zfp658	0.16302	0.993	0.832	FALSE	0.846
Usp2	0.16369	0.993	0.493	FALSE	0.645
Ssc5d	0.16384	0.993	0.351	FALSE	0.534
Zfp9	0.16475	0.993	0.4	FALSE	0.571
Oosp1	0.16592	0.993	0.901	FALSE	0.902
Ndufa4l2	0.16668	0.993	0.692	FALSE	0.736
Chac1	0.16978	0.993	0.604	FALSE	0.738
Csf2rb	0.17038	0.993	0.275	FALSE	0.472
Wnt10a	0.1712	0.993	0.884	FALSE	0.885
Yap1	0.17325	0.993	0.611	FALSE	0.744
Rps6ka2	0.17385	0.993	0.483	FALSE	0.637
Hspa12a	0.17467	0.993	0.612	FALSE	0.744
Tmbim1	0.17624	0.993	0.594	FALSE	0.729
Cav2	0.17814	0.993	0.547	FALSE	0.69
Slamf9	0.17926	0.993	0.937	FALSE	0.937
Znrf3	0.17943	0.993	0.728	FALSE	0.756
Capn5	0.18055	0.993	0.574	FALSE	0.712
Pam	0.18214	0.993	0.253	FALSE	0.444
Nfil3	0.18231	0.993	0.59	FALSE	0.726
Ankrd1	0.18361	0.993	0.92	FALSE	0.92
Plat	0.18498	0.993	0.83	FALSE	0.845
Mgat3	0.18524	0.993	0.215	FALSE	0.394
Lzts2	0.18561	0.993	0.728	FALSE	0.756
Cd9	0.18669	0.993	0.497	FALSE	0.649
Pigz	0.18696	0.993	0.251	FALSE	0.413
Ces2g	0.18751	0.993	0.891	FALSE	0.892
Pawr	0.19065	0.993	0.837	FALSE	0.849
Enam	0.19129	0.993	0.653	FALSE	0.761
Rbfox2	0.19131	0.993	0.971	FALSE	0.971
Ephb4	0.19148	0.993	0.909	FALSE	0.91
C1qc	0.19265	0.993	0.671	FALSE	0.725
Tnnc1	0.19436	0.993	0.28	FALSE	0.479
Ptchd1	0.19794	0.993	0.91	FALSE	0.911
Timp1	0.19812	0.993	0.855	FALSE	0.862
Rarg	0.20087	0.993	0.312	FALSE	0.506
Trp53inp1	0.20138	0.993	0.577	FALSE	0.714
Sema4g	0.20147	0.993	0.89	FALSE	0.892
Lrrn3	0.20166	0.993	0.789	FALSE	0.798
Edem2	0.20195	0.993	0.479	FALSE	0.634
Ryk	0.204	0.993	0.663	FALSE	0.764
Mxra7	0.20659	0.993	0.843	FALSE	0.842
Rin1	0.20684	0.993	0.187	FALSE	0.357
Sspo	0.20792	0.993	0.892	FALSE	0.893
Trem2	0.20802	0.993	0.936	FALSE	0.937
Anxa2	0.20948	0.993	0.669	FALSE	0.767
Cpe	0.21186	0.993	0.964	FALSE	0.964
Lpl	0.2134	0.993	0.642	FALSE	0.757
Amotl2	0.21604	0.993	0.581	FALSE	0.718
Il34	0.21647	0.993	0.974	FALSE	0.974
Plcd1	0.2165	0.993	0.717	FALSE	0.75
Iqgap2	0.21691	0.993	0.842	FALSE	0.852
Krt13	0.2212	0.993	0.864	FALSE	0.864
Etl4	0.22203	0.993	0.934	FALSE	0.934
Loxl4	0.22447	0.993	0.815	FALSE	0.818
Medag	0.22449	0.993	0.923	FALSE	0.923
Msln	0.22473	0.993	0.738	FALSE	0.763
Prg3	0.22663	0.993	0.783	FALSE	0.794
Evi2a	0.22861	0.993	0.426	FALSE	0.591
Fam198b	0.23029	0.993	0.862	FALSE	0.867
Plaur	0.23243	0.993	0.966	FALSE	0.965
Plekhf1	0.23275	0.993	0.78	FALSE	0.815
Pdgfa	0.23351	0.993	0.541	FALSE	0.685
Kcnk6	0.23364	0.993	0.92	FALSE	0.921
St8sia6	0.23435	0.993	0.399	FALSE	0.571
Cdc14b	0.23498	0.993	0.298	FALSE	0.496
St8sia4	0.23577	0.993	0.928	FALSE	0.928
Tox	0.23601	0.993	0.916	FALSE	0.915
Pycr1	0.23635	0.993	0.608	FALSE	0.74
Socs2	0.2373	0.993	0.552	FALSE	0.694
Ehd4	0.23881	0.993	0.482	FALSE	0.629
Upk1a	0.24075	0.993	0.737	FALSE	0.74
Lrp1	0.24111	0.993	0.88	FALSE	0.882
Serf1	0.24171	0.993	0.323	FALSE	0.409
Plekhh2	0.24222	0.993	0.93	FALSE	0.93
Rtkn	0.24346	0.993	0.957	FALSE	0.957
Cyp2c55	0.24427	0.993	0.408	FALSE	0.578
Serpinb9b	0.2445	0.993	0.894	FALSE	0.895
Spats2	0.24569	0.993	0.942	FALSE	0.942
Uck2	0.24609	0.993	0.97	FALSE	0.97
Gpr15	0.24712	0.993	0.273	FALSE	0.433
Rec8	0.24784	0.993	0.967	FALSE	0.967
Cd276	0.25023	0.993	0.852	FALSE	0.86
Arhgap23	0.25235	0.993	0.336	FALSE	0.473
Tmem82	0.25376	0.993	0.901	FALSE	0.903
Sec14l2	0.25896	0.993	0.515	FALSE	0.664
Sirpa	0.25995	0.993	0.875	FALSE	0.876
Gpt2	0.26056	0.993	0.968	FALSE	0.968
Ccl5	0.26609	0.993	0.933	FALSE	0.934
Syde1	0.26633	0.993	0.863	FALSE	0.868
Prss16	0.26709	0.993	0.948	FALSE	0.948
Fndc3b	0.26784	0.993	0.853	FALSE	0.86
Tg	0.26997	0.993	0.303	FALSE	0.499
Phlda1	0.27303	0.993	0.543	FALSE	0.687
Rhobtb1	0.27325	0.993	0.898	FALSE	0.899
F2r	0.27451	0.993	0.459	FALSE	0.618
Procr	0.27585	0.993	0.914	FALSE	0.914
C1qa	0.27919	0.993	0.972	FALSE	0.972
Aldh3a1	0.28327	0.993	0.63	FALSE	0.752
Pqlc3	0.28527	0.993	0.963	FALSE	0.963
Npr2	0.28586	0.993	0.946	FALSE	0.946
Nes	0.29727	0.993	0.578	FALSE	0.715
Map6	0.29745	0.993	0.912	FALSE	0.913
Nckap1	0.29979	0.993	0.855	FALSE	0.862
Mapre3	0.30178	0.993	0.535	FALSE	0.68
Eml6	0.30264	0.993	0.862	FALSE	0.862
Efemp1	0.30574	0.993	0.842	FALSE	0.852
Irf6	0.3098	0.993	0.773	FALSE	0.787
Magt1	0.31341	0.993	0.96	FALSE	0.96
Ift20	0.31365	0.993	0.466	FALSE	0.624
Rab11fip4	0.31591	0.993	0.519	FALSE	0.667
Thbd	0.31636	0.993	0.898	FALSE	0.898
Pltp	0.31818	0.993	0.218	FALSE	0.398
Ly96	0.3222	0.993	0.764	FALSE	0.806
Trf	0.32254	0.993	0.932	FALSE	0.933
Hoxb7	0.32469	0.993	0.945	FALSE	0.946
Spcs2	0.32655	0.993	0.676	FALSE	0.727
C1ra	0.33819	0.993	0.955	FALSE	0.955
Tmem98	0.34131	0.993	0.719	FALSE	0.786
Baiap2	0.34141	0.993	0.482	FALSE	0.637
Ctsb	0.34819	0.993	0.942	FALSE	0.942
Apln	0.35168	0.993	0.903	FALSE	0.902
Eomes	0.35231	0.993	0.648	FALSE	0.759
Slc6a9	0.35511	0.993	0.476	FALSE	0.632
Papln	0.35615	0.993	0.939	FALSE	0.939
Rgcc	0.35926	0.993	0.815	FALSE	0.818
Tmem205	0.36022	0.993	0.91	FALSE	0.912
Ets2	0.36354	0.993	0.626	FALSE	0.751
Kcnn4	0.37118	0.993	0.939	FALSE	0.94
Cacna1h	0.37126	0.993	0.874	FALSE	0.877
S100a1	0.37433	0.993	0.501	FALSE	0.525
Cacna1s	0.37486	0.993	0.966	FALSE	0.966
F11r	0.37578	0.993	0.811	FALSE	0.832
Ngp	0.37594	0.993	0.974	FALSE	0.974
Atf5	0.37718	0.993	0.748	FALSE	0.799
Insl6	0.37886	0.993	0.783	FALSE	0.816
Ergic1	0.38029	0.993	0.918	FALSE	0.919
Vcl	0.38147	0.993	0.895	FALSE	0.896
Rgs3	0.38303	0.993	0.92	FALSE	0.92
Tmem150a	0.38503	0.993	0.892	FALSE	0.893
Itpripl2	0.38587	0.993	0.41	FALSE	0.579
Cytip	0.38685	0.993	0.938	FALSE	0.939
Pkdcc	0.38729	0.993	0.372	FALSE	0.55
Ccnd1	0.38829	0.993	0.961	FALSE	0.961
Sepp1	0.38924	0.993	0.897	FALSE	0.898
Hid1	0.38934	0.993	0.772	FALSE	0.81
Ace	0.40027	0.993	0.924	FALSE	0.924
Trim2	0.4013	0.993	0.808	FALSE	0.83
Igf1r	0.40483	0.993	0.918	FALSE	0.918
Il2rb	0.40559	0.993	0.616	FALSE	0.649
Eps8	0.41318	0.993	0.857	FALSE	0.863
Hebp1	0.41349	0.993	0.91	FALSE	0.911
Chst15	0.41462	0.993	0.581	FALSE	0.718
Prrg4	0.41618	0.993	0.962	FALSE	0.962
Mgll	0.41853	0.993	0.948	FALSE	0.948
Cacna1e	0.42234	0.993	0.831	FALSE	0.845
Zfr2	0.42711	0.993	0.773	FALSE	0.81
Colec12	0.42929	0.993	0.953	FALSE	0.953
Hapln4	0.43434	0.993	0.33	FALSE	0.519
Fut4	0.43527	0.993	0.907	FALSE	0.907
Metrnl	0.43707	0.993	0.774	FALSE	0.811
Larp1b	0.43732	0.993	0.248	FALSE	0.41
Tmem255a	0.4439	0.993	0.448	FALSE	0.609
Slc12a2	0.44473	0.993	0.811	FALSE	0.832
Cacna2d1	0.44639	0.993	0.58	FALSE	0.717
Ggt7	0.45727	0.993	0.519	FALSE	0.667
Bbc3	0.46776	0.993	0.523	FALSE	0.659
Sept5	0.47421	0.993	0.94	FALSE	0.941
Dmkn	0.4868	0.993	0.535	FALSE	0.533
Angptl2	0.48841	0.993	0.273	FALSE	0.47
Gja1	0.49466	0.993	0.552	FALSE	0.694
Pdzk1ip1	0.49517	0.993	0.938	FALSE	0.939
Zdhhc2	0.50234	0.993	0.786	FALSE	0.818
Itgb5	0.50441	0.993	0.722	FALSE	0.787
C1s	0.50574	0.993	0.946	FALSE	0.947
Fbxo36	0.51247	0.993	0.75	FALSE	0.752
Cyp26b1	0.53093	0.993	0.924	FALSE	0.924
Fam135a	0.55304	0.993	0.371	FALSE	0.549
Igfbp7	0.56537	0.993	0.662	FALSE	0.681
Bhlha15	0.5834	0.993	0.67	FALSE	0.724
Vangl1	0.58872	0.993	0.708	FALSE	0.782
Fndc3a	0.59665	0.993	0.972	FALSE	0.971
Clic5	0.59685	0.993	0.766	FALSE	0.782
Rab3d	0.62798	0.993	0.871	FALSE	0.871
Ache	0.66397	0.993	0.684	FALSE	0.772
Nrgn	0.68038	0.993	0.568	FALSE	0.619
Cacng6	0.68494	0.993	0.868	FALSE	0.868
Intu	0.71815	0.993	0.917	FALSE	0.918
Kcnmb4	0.82174	0.993	0.641	FALSE	0.756
Gnb4	0.39143	0.995	0.977	FALSE	0.977
Nol3	0.10526	0.995	0.98	FALSE	0.98
BC051628	0.17379	0.995	0.983	FALSE	0.983
Gstm1	0.21586	0.995	0.982	FALSE	0.982
Reep6	0.27179	0.995	0.985	FALSE	0.985
Manea	0.29302	0.995	0.988	FALSE	0.988
Slamf7	0.33976	0.995	0.983	FALSE	0.983
Cpq	0.34213	0.995	0.989	FALSE	0.989
Rusc2	0.35424	0.995	0.989	FALSE	0.989
Cdc42bpb	0.37459	0.995	0.988	FALSE	0.988
Tspan9	0.38326	0.995	0.986	FALSE	0.986
Nacc2	0.49089	0.995	0.984	FALSE	0.983
Fuom	0.67014	0.995	0.979	FALSE	0.979
Cttn	0.32918	1	0.995	FALSE	0.995
H1f0	0.36408	1	0.997	FALSE	0.997
Hbegf	0.61763	1	0.998	FALSE	0.998
Twist2	1.0587	1	1	FALSE	1
Tmcc3	1.1297	1	0.999	FALSE	0.999
Fam46c	1.1528	1	1	FALSE	1

## Sheet: 9d prePB vs 9d PB
Supplementary Table 1: Results of Screen 1
Gene	Log2-fold change	False discovery rate	Score	Control	Adjusted P value
Sdc1	-2.5658	0.00163	1.35e-13	TRUE	4.91e-06
Prdm1	-2.4666	0.00163	3.82e-09	TRUE	4.91e-06
Ern1	-1.7324	0.00163	2.27e-08	FALSE	4.91e-06
Dnajc3	-2.9439	0.156	0.000148	FALSE	0.000624
Rexo2	-2.7877	0.3	0.000352	TRUE	0.00155
Abcb1b	-0.79504	0.3	0.000407	FALSE	0.0018
Lphn2	-0.58242	0.793	0.00126	FALSE	0.00557
Dync2li1	-1.1332	0.85	0.00199	FALSE	0.00725
Serpini1	-0.5924	0.85	0.00174	FALSE	0.00767
Tesc	-0.7767	0.891	0.00256	FALSE	0.0107
Fstl3	-0.45676	0.891	0.00229	FALSE	0.00988
Fgl2	-0.2762	0.891	0.00206	FALSE	0.00907
Irf4	-3.0333	0.968	0.0135	TRUE	0.0133
Nqo1	-0.73256	0.968	0.00515	FALSE	0.0175
C1rl	-0.71577	0.968	0.00444	FALSE	0.0166
Zfyve28	-0.31933	0.968	0.0039	FALSE	0.015
Armcx6	-0.081252	0.968	0.00529	FALSE	0.0141
Pid1	-0.0019225	0.968	0.00443	FALSE	0.0166
BC003331	-0.95426	0.987	0.0536	FALSE	0.109
F9	-0.93648	0.987	0.214	FALSE	0.34
Myadml2	-0.88616	0.987	0.184	FALSE	0.31
Tmed10	-0.88153	0.987	0.0318	FALSE	0.078
Zbtb42	-0.86783	0.987	0.00586	FALSE	0.0196
Marveld1	-0.85211	0.987	0.107	FALSE	0.183
Rap1a	-0.84796	0.987	0.189	FALSE	0.296
Serinc5	-0.84756	0.987	0.0979	FALSE	0.205
Cited2	-0.81473	0.987	0.223	FALSE	0.35
Slc3a2	-0.80978	0.987	0.0655	FALSE	0.149
Uqcrb	-0.80833	0.987	0.362	FALSE	0.362
Lcn2	-0.76288	0.987	0.102	FALSE	0.213
Herpud1	-0.7469	0.987	0.0827	FALSE	0.179
Ncapg2	-0.73489	0.987	0.19	FALSE	0.293
Gpnmb	-0.71085	0.987	0.0356	FALSE	0.0849
Alpl	-0.70485	0.987	0.0321	FALSE	0.0786
Chpf	-0.69264	0.987	0.0113	FALSE	0.0372
Pomgnt2	-0.69236	0.987	0.0502	FALSE	0.122
Gm996	-0.68624	0.987	0.238	FALSE	0.356
Zfp651	-0.67788	0.987	0.142	FALSE	0.229
Fbxo2	-0.65576	0.987	0.0129	FALSE	0.042
Cst6	-0.64737	0.987	0.101	FALSE	0.194
Pim1	-0.63988	0.987	0.0227	FALSE	0.069
Sgpp2	-0.62962	0.987	0.0771	FALSE	0.142
Ace	-0.62761	0.987	0.0232	FALSE	0.0475
Ctsw	-0.62381	0.987	0.0614	FALSE	0.141
Apoa2	-0.61349	0.987	0.218	FALSE	0.265
Slc44a1	-0.612	0.987	0.026	FALSE	0.0758
Rab11fip5	-0.60995	0.987	0.0921	FALSE	0.195
Epcam	-0.60053	0.987	0.0313	FALSE	0.0866
Col6a1	-0.58339	0.987	0.0215	FALSE	0.0656
Gsr	-0.57992	0.987	0.0518	FALSE	0.12
Enah	-0.5698	0.987	0.0572	FALSE	0.134
Clec2g	-0.56909	0.987	0.0196	FALSE	0.0521
Ak1	-0.55545	0.987	0.14	FALSE	0.227
Emp2	-0.55124	0.987	0.2	FALSE	0.31
Afap1	-0.54691	0.987	0.0379	FALSE	0.0907
Ly6i	-0.54459	0.987	0.384	FALSE	0.425
Hoxb2	-0.53877	0.987	0.153	FALSE	0.277
Crim1	-0.53729	0.987	0.0804	FALSE	0.175
Cpeb3	-0.53476	0.987	0.0112	FALSE	0.0369
Fosl2	-0.53382	0.987	0.0938	FALSE	0.198
Trim72	-0.5217	0.987	0.237	FALSE	0.354
Ppap2a	-0.52008	0.987	0.232	FALSE	0.359
Lcp2	-0.5174	0.987	0.0371	FALSE	0.0893
Man1b1	-0.51209	0.987	0.0327	FALSE	0.0796
a	-0.50889	0.987	0.518	FALSE	0.587
Chrnb4	-0.50502	0.987	0.0248	FALSE	0.0633
Fads2	-0.50314	0.987	0.763	FALSE	0.763
Xdh	-0.4979	0.987	0.0151	FALSE	0.0485
Mvb12b	-0.49779	0.987	0.164	FALSE	0.267
Tlr4	-0.49671	0.987	0.0196	FALSE	0.0604
Aldh1l2	-0.4899	0.987	0.0258	FALSE	0.0639
Mrc2	-0.48859	0.987	0.395	FALSE	0.526
1810062G17Rik	-0.48227	0.987	0.651	FALSE	0.65
Lgalsl	-0.48132	0.987	0.12	FALSE	0.198
Tram2	-0.46997	0.987	0.0803	FALSE	0.175
Tox2	-0.4477	0.987	0.0235	FALSE	0.0605
Cysltr2	-0.44602	0.987	0.048	FALSE	0.112
Dnaja4	-0.44412	0.987	0.0063	FALSE	0.0229
Itm2c	-0.44235	0.987	0.0087	FALSE	0.0283
Gpr162	-0.44229	0.987	0.0124	FALSE	0.0368
Car5b	-0.43544	0.987	0.239	FALSE	0.357
Fads3	-0.42864	0.987	0.475	FALSE	0.492
Cenpv	-0.42526	0.987	0.346	FALSE	0.479
P4htm	-0.42448	0.987	0.184	FALSE	0.291
Gm11992	-0.41525	0.987	0.0572	FALSE	0.134
Atp6v0e2	-0.41522	0.987	0.136	FALSE	0.26
A4galt	-0.41473	0.987	0.0153	FALSE	0.0429
Adk	-0.4133	0.987	0.0308	FALSE	0.076
Sh2d7	-0.41162	0.987	0.313	FALSE	0.435
D6Ertd527e	-0.40884	0.987	0.0313	FALSE	0.0764
Sel1l	-0.40863	0.987	0.0273	FALSE	0.0786
Gm5134	-0.4049	0.987	0.233	FALSE	0.35
Epb4.1l1	-0.4002	0.987	0.0541	FALSE	0.129
Tmem141	-0.39827	0.987	0.0301	FALSE	0.058
Slc22a17	-0.39613	0.987	0.215	FALSE	0.341
Loxl1	-0.39412	0.987	0.13	FALSE	0.253
Acy3	-0.39041	0.987	0.189	FALSE	0.297
Glipr1	-0.39031	0.987	0.414	FALSE	0.534
Selm	-0.38829	0.987	0.00637	FALSE	0.0212
Pik3cg	-0.38607	0.987	0.173	FALSE	0.298
Osgin1	-0.38237	0.987	0.019	FALSE	0.0587
Gca	-0.38233	0.987	0.376	FALSE	0.511
Pcdh18	-0.38061	0.987	0.0982	FALSE	0.206
Raph1	-0.37901	0.987	0.0716	FALSE	0.159
Arhgef17	-0.37863	0.987	0.127	FALSE	0.25
Hspb8	-0.37604	0.987	0.0262	FALSE	0.0662
Ly6k	-0.37465	0.987	0.0314	FALSE	0.0766
Cited4	-0.37251	0.987	0.0806	FALSE	0.139
Me1	-0.36903	0.987	0.0299	FALSE	0.0742
Sdpr	-0.36901	0.987	0.654	FALSE	0.672
Stom	-0.36695	0.987	0.0196	FALSE	0.0521
Atxn1	-0.36673	0.987	0.179	FALSE	0.284
C1qb	-0.36588	0.987	0.146	FALSE	0.245
Col6a2	-0.36171	0.987	0.0546	FALSE	0.125
Alcam	-0.36098	0.987	0.109	FALSE	0.225
Lrig1	-0.36074	0.987	0.0454	FALSE	0.113
Pik3r6	-0.3592	0.987	0.148	FALSE	0.248
Zfp9	-0.35789	0.987	0.016	FALSE	0.051
Scarf2	-0.35517	0.987	0.207	FALSE	0.333
Fnbp1l	-0.35207	0.987	0.0166	FALSE	0.0525
Slc33a1	-0.34971	0.987	0.177	FALSE	0.282
Leprel4	-0.34593	0.987	0.239	FALSE	0.367
Prss23	-0.34186	0.987	0.144	FALSE	0.244
Camp	-0.34058	0.987	0.282	FALSE	0.409
Sec24d	-0.34038	0.987	0.108	FALSE	0.222
Rabac1	-0.33951	0.987	0.0297	FALSE	0.0739
Tmem66	-0.33814	0.987	0.0855	FALSE	0.184
Cox6a2	-0.33497	0.987	0.108	FALSE	0.202
Fgf11	-0.33102	0.987	0.258	FALSE	0.38
Tnfrsf9	-0.33074	0.987	0.121	FALSE	0.244
Rab34	-0.32851	0.987	0.12	FALSE	0.243
Fbxo36	-0.32721	0.987	0.0605	FALSE	0.107
Dusp26	-0.32651	0.987	0.0713	FALSE	0.134
Serpina3f	-0.32531	0.987	0.0461	FALSE	0.108
Ncam1	-0.32368	0.987	0.297	FALSE	0.427
Gnaz	-0.32354	0.987	0.0888	FALSE	0.189
Gnat2	-0.32345	0.987	0.101	FALSE	0.194
Col4a2	-0.32237	0.987	0.00643	FALSE	0.0232
Bmpr1a	-0.32004	0.987	0.0875	FALSE	0.177
Slc7a3	-0.31998	0.987	0.148	FALSE	0.273
Evi5	-0.31701	0.987	0.276	FALSE	0.402
Cxcr3	-0.31485	0.987	0.103	FALSE	0.178
Prf1	-0.31462	0.987	0.141	FALSE	0.228
Epb4.1l3	-0.31439	0.987	0.0927	FALSE	0.184
Tg	-0.31145	0.987	0.109	FALSE	0.224
Upb1	-0.31138	0.987	0.122	FALSE	0.217
Shisa4	-0.31044	0.987	0.102	FALSE	0.212
Rnd3	-0.30981	0.987	0.158	FALSE	0.282
Atp11a	-0.30854	0.987	0.219	FALSE	0.346
Arg1	-0.30818	0.987	0.0314	FALSE	0.0868
Ica1	-0.30802	0.987	0.0519	FALSE	0.125
Anxa1	-0.30741	0.987	0.0136	FALSE	0.044
Tbc1d9	-0.30459	0.987	0.424	FALSE	0.496
Lrrc3	-0.30403	0.987	0.0349	FALSE	0.0846
Mamstr	-0.30252	0.987	0.0389	FALSE	0.1
Myo1d	-0.30082	0.987	0.0702	FALSE	0.157
Pcdh7	-0.30066	0.987	0.351	FALSE	0.484
Spon2	-0.30063	0.987	0.0661	FALSE	0.147
Adcy9	-0.30034	0.987	0.0916	FALSE	0.162
Lpin3	-0.2949	0.987	0.349	FALSE	0.455
Ecm1	-0.29437	0.987	0.0807	FALSE	0.175
Cdh2	-0.29342	0.987	0.108	FALSE	0.223
Apoo	-0.29283	0.987	0.0763	FALSE	0.168
Vcam1	-0.2928	0.987	0.0283	FALSE	0.0805
Hoxc8	-0.29161	0.987	0.145	FALSE	0.244
Hsf4	-0.29089	0.987	0.288	FALSE	0.418
Rragd	-0.28869	0.987	0.021	FALSE	0.0552
Sema3a	-0.28777	0.987	0.103	FALSE	0.214
Nr2f2	-0.28642	0.987	0.097	FALSE	0.189
Fbln2	-0.28622	0.987	0.151	FALSE	0.252
Xbp1	-0.28606	0.987	0.252	FALSE	0.373
Atg9b	-0.28072	0.987	0.101	FALSE	0.211
Rnase4	-0.27612	0.987	0.207	FALSE	0.333
Mlkl	-0.27557	0.987	0.534	FALSE	0.566
Ctnnd1	-0.27377	0.987	0.339	FALSE	0.472
Txlnb	-0.27264	0.987	0.108	FALSE	0.223
Abi2	-0.27155	0.987	0.105	FALSE	0.198
Creb3l1	-0.26984	0.987	0.0468	FALSE	0.115
Nupr1	-0.26906	0.987	0.703	FALSE	0.703
Tgfb3	-0.26807	0.987	0.109	FALSE	0.224
Mrgprf	-0.26712	0.987	0.11	FALSE	0.227
Parvb	-0.26643	0.987	0.205	FALSE	0.331
Pdpn	-0.26231	0.987	0.321	FALSE	0.453
Cln8	-0.25972	0.987	0.0525	FALSE	0.121
Cav2	-0.25938	0.987	0.0517	FALSE	0.124
Fam129b	-0.2583	0.987	0.0879	FALSE	0.188
Neo1	-0.25664	0.987	0.1	FALSE	0.209
Arfgap3	-0.25594	0.987	0.654	FALSE	0.652
Cxx1c	-0.25491	0.987	0.109	FALSE	0.203
Rab39b	-0.25486	0.987	0.371	FALSE	0.506
Prg2	-0.25432	0.987	0.21	FALSE	0.336
S100a8	-0.25359	0.987	0.102	FALSE	0.175
B3galt5	-0.25348	0.987	0.713	FALSE	0.714
2410004P03Rik	-0.25295	0.987	0.571	FALSE	0.593
BC061194	-0.24946	0.987	0.186	FALSE	0.243
Evc	-0.24843	0.987	0.114	FALSE	0.208
Mllt4	-0.24833	0.987	0.694	FALSE	0.702
Apcdd1	-0.2479	0.987	0.0667	FALSE	0.151
Col8a1	-0.24765	0.987	0.0441	FALSE	0.11
Trib1	-0.24762	0.987	0.761	FALSE	0.76
Derl3	-0.24537	0.987	0.309	FALSE	0.433
Sbsn	-0.24411	0.987	0.0839	FALSE	0.181
Fam167b	-0.24321	0.987	0.178	FALSE	0.303
Haus3	-0.24287	0.987	0.642	FALSE	0.641
Tnfrsf1a	-0.23922	0.987	0.264	FALSE	0.387
Cers6	-0.23901	0.987	0.0826	FALSE	0.171
Cyp1b1	-0.23869	0.987	0.147	FALSE	0.271
B3gnt9	-0.23855	0.987	0.105	FALSE	0.217
Erlec1	-0.23842	0.987	0.297	FALSE	0.428
Tigit	-0.23598	0.987	0.353	FALSE	0.456
Aplp1	-0.2351	0.987	0.444	FALSE	0.447
Pla2g5	-0.23507	0.987	0.234	FALSE	0.361
Kifap3	-0.23427	0.987	0.1	FALSE	0.209
Soat2	-0.23278	0.987	0.00944	FALSE	0.0301
Rcbtb2	-0.23273	0.987	0.631	FALSE	0.656
Col4a5	-0.23212	0.987	0.0454	FALSE	0.113
Nr1d1	-0.23053	0.987	0.204	FALSE	0.315
Lmtk3	-0.22704	0.987	0.772	FALSE	0.772
Farp2	-0.22655	0.987	0.441	FALSE	0.506
Cav1	-0.22632	0.987	0.271	FALSE	0.396
1700040L02Rik	-0.22611	0.987	0.544	FALSE	0.602
Gas2l1	-0.22506	0.987	0.0407	FALSE	0.0919
Col20a1	-0.22482	0.987	0.23	FALSE	0.357
Jdp2	-0.22465	0.987	0.28	FALSE	0.407
Apba1	-0.22459	0.987	0.276	FALSE	0.355
Gpx8	-0.22457	0.987	0.255	FALSE	0.383
Igfbp6	-0.22349	0.987	0.37	FALSE	0.505
S100a4	-0.22303	0.987	0.605	FALSE	0.639
Phldb2	-0.21945	0.987	0.11	FALSE	0.226
Rgs2	-0.21936	0.987	0.219	FALSE	0.333
Coro2b	-0.21927	0.987	0.294	FALSE	0.423
Hoxd9	-0.21776	0.987	0.526	FALSE	0.592
Ap3s1	-0.21542	0.987	0.141	FALSE	0.24
Mki67	-0.21486	0.987	0.11	FALSE	0.226
Igj	-0.21474	0.987	0.751	FALSE	0.751
Fkbp2	-0.21445	0.987	0.176	FALSE	0.191
Cacna1d	-0.2132	0.987	0.241	FALSE	0.36
Cald1	-0.21287	0.987	0.186	FALSE	0.288
5730409E04Rik	-0.2111	0.987	0.703	FALSE	0.704
Glt8d2	-0.20921	0.987	0.279	FALSE	0.409
Lhpp	-0.20833	0.987	0.085	FALSE	0.174
Dpysl3	-0.2069	0.987	0.293	FALSE	0.423
Wipi1	-0.20642	0.987	0.156	FALSE	0.28
Fam198b	-0.205	0.987	0.771	FALSE	0.771
Dusp14	-0.20334	0.987	0.0815	FALSE	0.17
Nox1	-0.20287	0.987	0.0303	FALSE	0.0845
Fstl1	-0.20277	0.987	0.0413	FALSE	0.105
Itgam	-0.20137	0.987	0.0508	FALSE	0.118
Krt18	-0.20133	0.987	0.135	FALSE	0.232
Rhoc	-0.20068	0.987	0.259	FALSE	0.381
Kirrel	-0.20059	0.987	0.0283	FALSE	0.0805
Cryba4	-0.19981	0.987	0.19	FALSE	0.246
2700089E24Rik	-0.19855	0.987	0.0467	FALSE	0.109
Enpp5	-0.19763	0.987	0.183	FALSE	0.308
Tmem154	-0.19634	0.987	0.0381	FALSE	0.099
Stt3a	-0.19584	0.987	0.299	FALSE	0.326
Sned1	-0.19552	0.987	0.68	FALSE	0.691
Tmprss6	-0.19395	0.987	0.0326	FALSE	0.0798
Kbtbd12	-0.19324	0.987	0.454	FALSE	0.456
Emilin1	-0.19211	0.987	0.731	FALSE	0.733
Timp2	-0.19206	0.987	0.0801	FALSE	0.168
Stmnd1	-0.19178	0.987	0.24	FALSE	0.359
Ltf	-0.19076	0.987	0.489	FALSE	0.572
Trp73	-0.19067	0.987	0.0457	FALSE	0.113
F2rl1	-0.1896	0.987	0.0202	FALSE	0.062
Psca	-0.18924	0.987	0.591	FALSE	0.591
Lyz2	-0.189	0.987	0.189	FALSE	0.292
Pecr	-0.18852	0.987	0.719	FALSE	0.723
Zscan10	-0.18802	0.987	0.226	FALSE	0.353
Fat1	-0.18725	0.987	0.0659	FALSE	0.149
Ssr3	-0.187	0.987	0.0332	FALSE	0.09
Cdc42ep1	-0.18483	0.987	0.0347	FALSE	0.0927
Ankrd55	-0.18316	0.987	0.278	FALSE	0.407
Adssl1	-0.183	0.987	0.0371	FALSE	0.0894
Slc39a11	-0.18274	0.987	0.113	FALSE	0.207
Morn1	-0.18236	0.987	0.379	FALSE	0.471
BC030307	-0.18197	0.987	0.063	FALSE	0.144
Ptgr1	-0.18171	0.987	0.447	FALSE	0.55
Lpar1	-0.1813	0.987	0.64	FALSE	0.639
Ccl2	-0.18041	0.987	0.36	FALSE	0.46
Akr1b8	-0.18035	0.987	0.18	FALSE	0.306
Layn	-0.1799	0.987	0.14	FALSE	0.239
Spon1	-0.178	0.987	0.498	FALSE	0.495
Rnf125	-0.17708	0.987	0.353	FALSE	0.457
Ube2j1	-0.17557	0.987	0.0835	FALSE	0.18
Des	-0.17545	0.987	0.182	FALSE	0.307
Adh7	-0.17491	0.987	0.16	FALSE	0.262
Pam	-0.17486	0.987	0.0271	FALSE	0.0782
Tnfsf13b	-0.1743	0.987	0.025	FALSE	0.0636
Tmbim1	-0.17367	0.987	0.647	FALSE	0.667
Il15	-0.1724	0.987	0.411	FALSE	0.489
Tinagl1	-0.17234	0.987	0.384	FALSE	0.52
Cspg5	-0.17186	0.987	0.503	FALSE	0.545
1810019J16Rik	-0.17139	0.987	0.0134	FALSE	0.039
Cxcl1	-0.17138	0.987	0.156	FALSE	0.247
Abhd5	-0.17062	0.987	0.241	FALSE	0.36
Srxn1	-0.17028	0.987	0.312	FALSE	0.435
Lox	-0.16937	0.987	0.338	FALSE	0.471
Hsp90b1	-0.16915	0.987	0.238	FALSE	0.366
Mmp9	-0.1689	0.987	0.484	FALSE	0.533
Cldn7	-0.16463	0.987	0.107	FALSE	0.22
Tubb2b	-0.16446	0.987	0.699	FALSE	0.7
Cdc42ep2	-0.16338	0.987	0.712	FALSE	0.717
Cntnap1	-0.16072	0.987	0.0892	FALSE	0.179
Ick	-0.1604	0.987	0.193	FALSE	0.301
Endou	-0.16018	0.987	0.163	FALSE	0.288
Il10	-0.15997	0.987	0.729	FALSE	0.729
Cish	-0.15686	0.987	0.685	FALSE	0.687
Kctd17	-0.15639	0.987	0.108	FALSE	0.223
Gas7	-0.15614	0.987	0.234	FALSE	0.351
Actn1	-0.15482	0.987	0.00753	FALSE	0.0266
Unc13b	-0.15422	0.987	0.283	FALSE	0.409
Arhgef25	-0.15386	0.987	0.235	FALSE	0.362
Atp9a	-0.15319	0.987	0.197	FALSE	0.306
Slc9a3r2	-0.15272	0.987	0.112	FALSE	0.229
Ccpg1	-0.1526	0.987	0.665	FALSE	0.68
Rhou	-0.15089	0.987	0.451	FALSE	0.552
Igfbp4	-0.15059	0.987	0.303	FALSE	0.434
Atat1	-0.15004	0.987	0.0928	FALSE	0.196
Smox	-0.14997	0.987	0.533	FALSE	0.565
Tmem159	-0.14936	0.987	0.556	FALSE	0.61
Hcst	-0.14833	0.987	0.367	FALSE	0.38
Cd40lg	-0.14783	0.987	0.762	FALSE	0.762
Osbpl3	-0.14772	0.987	0.196	FALSE	0.322
Rilpl1	-0.14593	0.987	0.301	FALSE	0.432
Dlg5	-0.14559	0.987	0.132	FALSE	0.255
C1qtnf1	-0.14412	0.987	0.22	FALSE	0.347
Man1c1	-0.14378	0.987	0.618	FALSE	0.628
Ltbp3	-0.14301	0.987	0.364	FALSE	0.498
C1qtnf4	-0.14245	0.987	0.683	FALSE	0.694
Htra3	-0.14193	0.987	0.155	FALSE	0.257
Lurap1l	-0.14138	0.987	0.0968	FALSE	0.203
Gpm6a	-0.14062	0.987	0.791	FALSE	0.791
Fgfbp3	-0.13994	0.987	0.73	FALSE	0.729
Nek6	-0.13985	0.987	0.159	FALSE	0.261
Ccl7	-0.13923	0.987	0.659	FALSE	0.676
Capn5	-0.13805	0.987	0.152	FALSE	0.276
Izumo1	-0.13776	0.987	0.53	FALSE	0.594
Klk14	-0.13746	0.987	0.218	FALSE	0.344
Stk3	-0.13737	0.987	0.667	FALSE	0.682
Hspa13	-0.13692	0.987	0.225	FALSE	0.352
Micall2	-0.13624	0.987	0.691	FALSE	0.7
Sema3f	-0.13608	0.987	0.282	FALSE	0.411
Fut8	-0.13555	0.987	0.125	FALSE	0.22
Serf1	-0.13554	0.987	0.726	FALSE	0.727
Hnrnpll	-0.13438	0.987	0.498	FALSE	0.51
Emp1	-0.13407	0.987	0.225	FALSE	0.352
Nrg1	-0.13403	0.987	0.153	FALSE	0.277
Basp1	-0.13399	0.987	0.708	FALSE	0.709
Lman1	-0.13393	0.987	0.603	FALSE	0.616
Gchfr	-0.13108	0.987	0.245	FALSE	0.373
Cd63	-0.13066	0.987	0.8	FALSE	0.8
Il18rap	-0.13051	0.987	0.533	FALSE	0.531
Anxa2	-0.13047	0.987	0.77	FALSE	0.769
C1ra	-0.13007	0.987	0.175	FALSE	0.272
Hsd3b7	-0.12905	0.987	0.138	FALSE	0.262
Cd68	-0.128	0.987	0.768	FALSE	0.768
Il2rb	-0.12753	0.987	0.282	FALSE	0.359
2610034B18Rik	-0.12654	0.987	0.304	FALSE	0.435
Eps8l2	-0.12653	0.987	0.775	FALSE	0.776
Edem1	-0.12557	0.987	0.223	FALSE	0.35
Tgfbr3	-0.12555	0.987	0.115	FALSE	0.209
Efemp2	-0.12386	0.987	0.793	FALSE	0.792
Cyp2c55	-0.12206	0.987	0.253	FALSE	0.38
Tmem82	-0.1209	0.987	0.16	FALSE	0.284
Ikbip	-0.11858	0.987	0.588	FALSE	0.628
Fndc3b	-0.1185	0.987	0.114	FALSE	0.233
H2-T24	-0.11823	0.987	0.564	FALSE	0.614
Fhod3	-0.11707	0.987	0.684	FALSE	0.695
Fut1	-0.1167	0.987	0.476	FALSE	0.565
Lrrn4cl	-0.11666	0.987	0.294	FALSE	0.425
Grn	-0.1162	0.987	0.16	FALSE	0.252
Gcsam	-0.11479	0.987	0.337	FALSE	0.395
Ctla4	-0.11406	0.987	0.779	FALSE	0.78
Fn1	-0.11405	0.987	0.664	FALSE	0.679
Asns	-0.11404	0.987	0.704	FALSE	0.704
Tcf7	-0.11274	0.987	0.0552	FALSE	0.126
Akap1	-0.10882	0.987	0.0326	FALSE	0.0889
Map1a	-0.10771	0.987	0.782	FALSE	0.782
Guca1a	-0.10639	0.987	0.409	FALSE	0.532
Arhgap8	-0.10598	0.987	0.359	FALSE	0.493
Entpd1	-0.10441	0.987	0.487	FALSE	0.571
Gpc4	-0.10415	0.987	0.111	FALSE	0.228
Gpr15	-0.10358	0.987	0.469	FALSE	0.524
Ackr3	-0.10249	0.987	0.029	FALSE	0.0818
Tmem181a	-0.102	0.987	0.0832	FALSE	0.172
Fscn1	-0.10127	0.987	0.0854	FALSE	0.183
Dmpk	-0.1006	0.987	0.463	FALSE	0.558
Rai14	-0.10025	0.987	0.517	FALSE	0.555
Tspan15	-0.099506	0.987	0.0604	FALSE	0.136
1810011O10Rik	-0.098688	0.987	0.081	FALSE	0.176
Ctsl	-0.098511	0.987	0.175	FALSE	0.3
Medag	-0.098258	0.987	0.363	FALSE	0.497
Nfil3	-0.097669	0.987	0.088	FALSE	0.188
Slc4a1	-0.097636	0.987	0.211	FALSE	0.338
Fam114a1	-0.095931	0.987	0.0304	FALSE	0.0753
Cd44	-0.095084	0.987	0.00672	FALSE	0.0242
Cdsn	-0.094517	0.987	0.701	FALSE	0.708
Gkap1	-0.094444	0.987	0.0858	FALSE	0.175
Lipc	-0.091537	0.987	0.0995	FALSE	0.208
Tns3	-0.090976	0.987	0.301	FALSE	0.431
Glis2	-0.090087	0.987	0.254	FALSE	0.375
Zfyve21	-0.089729	0.987	0.216	FALSE	0.343
Cdkn2b	-0.088555	0.987	0.217	FALSE	0.331
Serpine1	-0.08692	0.987	0.497	FALSE	0.576
Itgb5	-0.086576	0.987	0.08	FALSE	0.174
Mxra7	-0.085833	0.987	0.618	FALSE	0.616
Bag3	-0.085389	0.987	0.358	FALSE	0.492
Tmem176b	-0.085029	0.987	0.15	FALSE	0.274
Col3a1	-0.08462	0.987	0.161	FALSE	0.285
Frmd6	-0.083772	0.987	0.803	FALSE	0.803
Lamb2	-0.082398	0.987	0.44	FALSE	0.547
Unc5a	-0.081635	0.987	0.776	FALSE	0.775
Sod3	-0.081382	0.987	0.373	FALSE	0.508
Cdk18	-0.081071	0.987	0.552	FALSE	0.607
Aqp1	-0.079708	0.987	0.28	FALSE	0.41
Spata13	-0.079701	0.987	0.797	FALSE	0.798
Sema6d	-0.079533	0.987	0.106	FALSE	0.199
Sdc2	-0.077942	0.987	0.358	FALSE	0.408
Lhfp	-0.077389	0.987	0.605	FALSE	0.618
Chac1	-0.075868	0.987	0.746	FALSE	0.746
Sorcs2	-0.075779	0.987	0.624	FALSE	0.651
AU021092	-0.074393	0.987	0.49	FALSE	0.536
Nuggc	-0.070234	0.987	0.354	FALSE	0.487
Dnm3	-0.069449	0.987	0.0398	FALSE	0.095
Apol7a	-0.069319	0.987	0.236	FALSE	0.363
Fhit	-0.068256	0.987	0.702	FALSE	0.702
Pcgf2	-0.06822	0.987	0.362	FALSE	0.496
Thnsl2	-0.067481	0.987	0.0969	FALSE	0.204
Lmna	-0.066745	0.987	0.673	FALSE	0.685
Ppapdc1b	-0.066271	0.987	0.0886	FALSE	0.189
Chst1	-0.066235	0.987	0.252	FALSE	0.373
Mag	-0.065475	0.987	0.242	FALSE	0.36
S100a6	-0.062648	0.987	0.0615	FALSE	0.142
Il13ra1	-0.062156	0.987	0.234	FALSE	0.352
Gpr160	-0.062127	0.987	0.574	FALSE	0.576
Hoxc6	-0.06193	0.987	0.674	FALSE	0.676
Jup	-0.061107	0.987	0.378	FALSE	0.513
Upk3a	-0.06096	0.987	0.671	FALSE	0.673
Oosp1	-0.059928	0.987	0.262	FALSE	0.391
Mnda	-0.059864	0.987	0.764	FALSE	0.764
Nrp2	-0.059714	0.987	0.302	FALSE	0.371
Olfml3	-0.059557	0.987	0.253	FALSE	0.381
Aatk	-0.059051	0.987	0.67	FALSE	0.672
Col4a1	-0.057291	0.987	0.339	FALSE	0.471
Cnpy2	-0.056927	0.987	0.273	FALSE	0.403
Fam214a	-0.056721	0.987	0.622	FALSE	0.65
Eomes	-0.05664	0.987	0.0249	FALSE	0.0735
Spcs1	-0.055679	0.987	0.632	FALSE	0.64
Slc7a5	-0.054461	0.987	0.723	FALSE	0.724
Nrp1	-0.053182	0.987	0.577	FALSE	0.597
Krt80	-0.052978	0.987	0.286	FALSE	0.414
Gng3	-0.052517	0.987	0.258	FALSE	0.295
Sil1	-0.05202	0.987	0.0744	FALSE	0.161
Bcl2l15	-0.050317	0.987	0.507	FALSE	0.581
Hoxc9	-0.050105	0.987	0.0644	FALSE	0.147
Tead1	-0.049804	0.987	0.647	FALSE	0.652
Ccr10	-0.049733	0.987	0.22	FALSE	0.347
Lag3	-0.049555	0.987	0.221	FALSE	0.348
Ogn	-0.048026	0.987	0.537	FALSE	0.598
Col1a2	-0.045038	0.987	0.142	FALSE	0.266
Ddr2	-0.044143	0.987	0.21	FALSE	0.336
Mansc1	-0.043244	0.987	0.595	FALSE	0.595
Shb	-0.042992	0.987	0.567	FALSE	0.57
Ssr4	-0.04108	0.987	0.473	FALSE	0.564
Slpi	-0.039235	0.987	0.018	FALSE	0.0489
Mgat3	-0.038223	0.987	0.701	FALSE	0.702
Tjp1	-0.034372	0.987	0.0699	FALSE	0.156
Ap3b2	-0.033694	0.987	0.372	FALSE	0.507
St8sia4	-0.033232	0.987	0.386	FALSE	0.522
Akap6	-0.03309	0.987	0.0958	FALSE	0.187
Crybb1	-0.032739	0.987	0.707	FALSE	0.706
Slc11a1	-0.032457	0.987	0.798	FALSE	0.798
2020-03-08	-0.031514	0.987	0.688	FALSE	0.688
Ahnak	-0.029519	0.987	0.197	FALSE	0.306
Rgs10	-0.029518	0.987	0.307	FALSE	0.438
Igf2bp2	-0.029471	0.987	0.0958	FALSE	0.202
Gzma	-0.028637	0.987	0.237	FALSE	0.364
Ptpn14	-0.028085	0.987	0.0866	FALSE	0.176
Megf8	-0.02769	0.987	0.491	FALSE	0.504
Dapk2	-0.027215	0.987	0.459	FALSE	0.517
Cacna1s	-0.025779	0.987	0.785	FALSE	0.785
Pla1a	-0.024537	0.987	0.342	FALSE	0.474
Dgkg	-0.024316	0.987	0.258	FALSE	0.386
Wwc2	-0.02378	0.987	0.338	FALSE	0.47
Apol9a	-0.021469	0.987	0.342	FALSE	0.398
Klrg2	-0.021278	0.987	0.339	FALSE	0.449
Bik	-0.018919	0.987	0.338	FALSE	0.471
Gprc5a	-0.01512	0.987	0.611	FALSE	0.623
Laptm4b	-0.013922	0.987	0.644	FALSE	0.665
Ggt7	-0.013655	0.987	0.206	FALSE	0.318
Prg3	-0.012663	0.987	0.666	FALSE	0.669
Pigz	-0.012056	0.987	0.0793	FALSE	0.167
Phldb1	-0.011716	0.987	0.741	FALSE	0.742
Pik3cb	-0.011583	0.987	0.055	FALSE	0.126
Maged1	-0.01143	0.987	0.343	FALSE	0.476
Sh2d1b1	-0.010408	0.987	0.706	FALSE	0.707
Prlr	-0.0091278	0.987	0.475	FALSE	0.491
Sspn	-0.008919	0.987	0.105	FALSE	0.217
Ces2g	-0.0088735	0.987	0.337	FALSE	0.469
Gstm2	-0.008864	0.987	0.696	FALSE	0.704
Ehd2	-0.0085492	0.987	0.677	FALSE	0.689
Ube2c	-0.0080996	0.987	0.584	FALSE	0.583
5430435G22Rik	-0.0080676	0.987	0.182	FALSE	0.307
Pcolce	-0.0073882	0.987	0.0924	FALSE	0.195
Kcnk6	-0.0066663	0.987	0.0871	FALSE	0.186
Akap17b	-0.0043941	0.987	0.429	FALSE	0.457
Pycr1	-0.0040293	0.987	0.524	FALSE	0.591
Procr	-0.0039778	0.987	0.452	FALSE	0.513
Bcar1	-0.0037954	0.987	0.135	FALSE	0.232
Ctnna1	-0.0021941	0.987	0.485	FALSE	0.57
6430548M08Rik	-0.00069582	0.987	0.623	FALSE	0.651
Runx2	-0.00062404	0.987	0.125	FALSE	0.22
Il17rc	-0.00054966	0.987	0.224	FALSE	0.351
Cdh23	0.00070958	0.987	0.716	FALSE	0.716
Dll4	0.0028874	0.987	0.359	FALSE	0.492
Ablim2	0.0041632	0.987	0.508	FALSE	0.549
Trp53inp1	0.0060393	0.987	0.489	FALSE	0.572
Vps26b	0.0061722	0.987	0.204	FALSE	0.31
Mtdh	0.0072275	0.987	0.0592	FALSE	0.137
Fam46b	0.0090816	0.987	0.669	FALSE	0.683
Slc46a1	0.0095463	0.987	0.0639	FALSE	0.143
C1qtnf6	0.0095654	0.987	0.0961	FALSE	0.188
Prelp	0.010476	0.987	0.701	FALSE	0.701
Glt8d1	0.010563	0.987	0.245	FALSE	0.364
Fam129a	0.010677	0.987	0.548	FALSE	0.604
Guca2b	0.011331	0.987	0.708	FALSE	0.708
Arhgap22	0.012151	0.987	0.78	FALSE	0.78
C1qc	0.013164	0.987	0.345	FALSE	0.452
Fam20a	0.014162	0.987	0.192	FALSE	0.318
Pon3	0.014214	0.987	0.176	FALSE	0.301
Manea	0.014391	0.987	0.768	FALSE	0.768
Abca1	0.014461	0.987	0.763	FALSE	0.762
Il6st	0.014593	0.987	0.562	FALSE	0.561
Rab3b	0.014978	0.987	0.325	FALSE	0.442
Edem3	0.015525	0.987	0.119	FALSE	0.242
Sdf2l1	0.016475	0.987	0.459	FALSE	0.518
Peli3	0.017958	0.987	0.414	FALSE	0.491
Cytip	0.018253	0.987	0.778	FALSE	0.779
Flnc	0.019265	0.987	0.33	FALSE	0.462
Itga5	0.019274	0.987	0.0721	FALSE	0.16
Cbr2	0.020575	0.987	0.799	FALSE	0.799
Ift20	0.021711	0.987	0.326	FALSE	0.458
Gnb4	0.022741	0.987	0.0497	FALSE	0.121
Myo1h	0.023039	0.987	0.409	FALSE	0.442
Col16a1	0.023187	0.987	0.0205	FALSE	0.0629
Ldhb	0.025731	0.987	0.151	FALSE	0.252
Angptl7	0.025753	0.987	0.741	FALSE	0.742
Slc6a8	0.026172	0.987	0.769	FALSE	0.769
Cd101	0.026241	0.987	0.431	FALSE	0.459
Rrbp1	0.027066	0.987	0.677	FALSE	0.688
Cd109	0.027978	0.987	0.323	FALSE	0.455
Slc7a4	0.028081	0.987	0.649	FALSE	0.668
B3galnt1	0.028278	0.987	0.434	FALSE	0.461
Fabp4	0.028405	0.987	0.25	FALSE	0.377
Gas6	0.030066	0.987	0.797	FALSE	0.797
S100a9	0.030073	0.987	0.258	FALSE	0.344
Gpx3	0.030149	0.987	0.72	FALSE	0.72
Cda	0.031372	0.987	0.0292	FALSE	0.0822
Zbtb20	0.031383	0.987	0.551	FALSE	0.555
4632428N05Rik	0.031771	0.987	0.482	FALSE	0.568
Iglon5	0.032157	0.987	0.256	FALSE	0.385
Porcn	0.032533	0.987	0.0277	FALSE	0.0793
Mmp14	0.033234	0.987	0.107	FALSE	0.221
Tacc2	0.036056	0.987	0.395	FALSE	0.393
Myh14	0.037334	0.987	0.169	FALSE	0.294
Cd93	0.038795	0.987	0.738	FALSE	0.74
Creb3l2	0.039	0.987	0.796	FALSE	0.795
Tox	0.03973	0.987	0.469	FALSE	0.487
Ghr	0.039746	0.987	0.298	FALSE	0.428
Socs2	0.040389	0.987	0.0497	FALSE	0.121
Krt222	0.040497	0.987	0.722	FALSE	0.723
Cyr61	0.042652	0.987	0.682	FALSE	0.693
2020-09-08	0.045382	0.987	0.661	FALSE	0.665
Loxl4	0.045438	0.987	0.063	FALSE	0.141
Hoxb9	0.04577	0.987	0.238	FALSE	0.365
Yipf6	0.046168	0.987	0.23	FALSE	0.346
Ptchd1	0.047245	0.987	0.447	FALSE	0.55
Qpctl	0.047531	0.987	0.772	FALSE	0.771
Rassf8	0.049201	0.987	0.234	FALSE	0.361
Ephb3	0.049257	0.987	0.577	FALSE	0.621
Slc39a4	0.050015	0.987	0.601	FALSE	0.6
Ctf1	0.05066	0.987	0.135	FALSE	0.259
Iqgap2	0.050939	0.987	0.744	FALSE	0.745
Evi2a	0.051091	0.987	0.381	FALSE	0.516
Pld2	0.051413	0.987	0.374	FALSE	0.509
Cst7	0.052786	0.987	0.0628	FALSE	0.0967
Aldh1a1	0.053044	0.987	0.32	FALSE	0.452
Zfpm2	0.057435	0.987	0.0825	FALSE	0.149
Slc7a8	0.058516	0.987	0.233	FALSE	0.36
Amotl2	0.058537	0.987	0.0508	FALSE	0.123
Plaur	0.059074	0.987	0.18	FALSE	0.306
Hsd11b1	0.059312	0.987	0.549	FALSE	0.576
Mettl7a1	0.059455	0.987	0.361	FALSE	0.495
Pdia4	0.059477	0.987	0.549	FALSE	0.605
Znrf3	0.059703	0.987	0.552	FALSE	0.555
Cd4	0.060823	0.987	0.297	FALSE	0.368
Id1	0.061392	0.987	0.685	FALSE	0.695
Hid1	0.062778	0.987	0.372	FALSE	0.506
Lypd5	0.063098	0.987	0.194	FALSE	0.32
Tmem205	0.063741	0.987	0.237	FALSE	0.355
Pttg1ip	0.065484	0.987	0.536	FALSE	0.542
Col5a1	0.065561	0.987	0.699	FALSE	0.7
Cd151	0.065752	0.987	0.408	FALSE	0.531
Tnfrsf17	0.066123	0.987	0.303	FALSE	0.434
Spcs3	0.066335	0.987	0.12	FALSE	0.144
S100a1	0.066448	0.987	0.792	FALSE	0.793
Arhgef10	0.0674	0.987	0.594	FALSE	0.632
Plcd1	0.067537	0.987	0.204	FALSE	0.315
Pex11a	0.068692	0.987	0.154	FALSE	0.278
App	0.069853	0.987	0.251	FALSE	0.371
Pls1	0.071129	0.987	0.246	FALSE	0.365
Cd9	0.071141	0.987	0.742	FALSE	0.742
Ctsb	0.071217	0.987	0.548	FALSE	0.552
Ust	0.072077	0.987	0.157	FALSE	0.259
Prkcdbp	0.072489	0.987	0.254	FALSE	0.382
C2	0.072926	0.987	0.249	FALSE	0.369
Tnfrsf12a	0.074114	0.987	0.0411	FALSE	0.105
Ephb4	0.074756	0.987	0.356	FALSE	0.458
Txndc5	0.075114	0.987	0.101	FALSE	0.211
Hspa12a	0.075252	0.987	0.457	FALSE	0.555
Plekhh3	0.075369	0.987	0.716	FALSE	0.717
Lgals3	0.07788	0.987	0.459	FALSE	0.556
Cryab	0.079797	0.987	0.8	FALSE	0.8
Ehd4	0.081427	0.987	0.574	FALSE	0.595
Mmp11	0.085952	0.987	0.397	FALSE	0.48
Anxa3	0.086509	0.987	0.186	FALSE	0.312
Prss16	0.086856	0.987	0.792	FALSE	0.792
Rsph1	0.087044	0.987	0.372	FALSE	0.507
Ccnd1	0.087069	0.987	0.777	FALSE	0.777
Kcnn4	0.087747	0.987	0.665	FALSE	0.668
Lzts2	0.089769	0.987	0.465	FALSE	0.521
Nes	0.091256	0.987	0.699	FALSE	0.706
Cpne2	0.091675	0.987	0.561	FALSE	0.612
Rap1gap	0.094144	0.987	0.628	FALSE	0.637
Ntng2	0.094296	0.987	0.498	FALSE	0.542
Fzd2	0.094614	0.987	0.463	FALSE	0.519
Gstt3	0.095244	0.987	0.368	FALSE	0.502
Mocos	0.096141	0.987	0.775	FALSE	0.774
2200002D01Rik	0.098156	0.987	0.404	FALSE	0.529
Pdgfa	0.099334	0.987	0.655	FALSE	0.673
Wfs1	0.099954	0.987	0.783	FALSE	0.783
Gyltl1b	0.099963	0.987	0.676	FALSE	0.688
Mgst1	0.10297	0.987	0.192	FALSE	0.318
Ear11	0.1044	0.987	0.561	FALSE	0.585
Syde1	0.1056	0.987	0.787	FALSE	0.786
H13	0.10593	0.987	0.178	FALSE	0.237
Cep290	0.10704	0.987	0.729	FALSE	0.73
Ces2e	0.10847	0.987	0.574	FALSE	0.576
Ptges	0.10863	0.987	0.613	FALSE	0.612
Plin4	0.11183	0.987	0.707	FALSE	0.713
Col1a1	0.11353	0.987	0.369	FALSE	0.503
Itga3	0.11476	0.987	0.231	FALSE	0.347
Sqrdl	0.11567	0.987	0.532	FALSE	0.596
Lima1	0.11652	0.987	0.542	FALSE	0.601
Vcl	0.11659	0.987	0.12	FALSE	0.243
Papln	0.11816	0.987	0.774	FALSE	0.773
Igf1r	0.11972	0.987	0.543	FALSE	0.602
Lrrn3	0.12057	0.987	0.607	FALSE	0.619
Tmtc4	0.121	0.987	0.565	FALSE	0.615
Rab25	0.12263	0.987	0.786	FALSE	0.786
Upk1a	0.12911	0.987	0.265	FALSE	0.348
Coprs	0.12957	0.987	0.379	FALSE	0.513
Kif21a	0.12975	0.987	0.746	FALSE	0.746
Usp2	0.13039	0.987	0.0938	FALSE	0.198
Glp2r	0.13046	0.987	0.395	FALSE	0.48
Efemp1	0.1315	0.987	0.28	FALSE	0.41
Sparc	0.136	0.987	0.629	FALSE	0.655
Syt5	0.13601	0.987	0.802	FALSE	0.802
Reep6	0.13998	0.987	0.615	FALSE	0.614
Dnajb9	0.14026	0.987	0.791	FALSE	0.79
Pmp22	0.14048	0.987	0.581	FALSE	0.6
Adamtsl4	0.14155	0.987	0.393	FALSE	0.524
Yap1	0.14239	0.987	0.508	FALSE	0.582
Rbm47	0.14551	0.987	0.356	FALSE	0.49
Ryk	0.14764	0.987	0.668	FALSE	0.682
Hs3st1	0.15329	0.987	0.495	FALSE	0.539
Faah	0.15486	0.987	0.53	FALSE	0.527
Plekhh2	0.15529	0.987	0.566	FALSE	0.615
Ripply3	0.1556	0.987	0.355	FALSE	0.457
Adrb1	0.15809	0.987	0.23	FALSE	0.346
2300002M23Rik	0.15823	0.987	0.0907	FALSE	0.193
Hdlbp	0.15902	0.987	0.678	FALSE	0.68
Cped1	0.15998	0.987	0.529	FALSE	0.563
1700017B05Rik	0.16083	0.987	0.231	FALSE	0.358
Amotl1	0.16206	0.987	0.733	FALSE	0.733
Trim47	0.16452	0.987	0.776	FALSE	0.776
Uck2	0.16764	0.987	0.14	FALSE	0.239
Magt1	0.16851	0.987	0.801	FALSE	0.801
Cacna1h	0.16857	0.987	0.583	FALSE	0.625
Lpl	0.1696	0.987	0.661	FALSE	0.677
Ppt2	0.17349	0.987	0.378	FALSE	0.47
Padi4	0.1737	0.987	0.767	FALSE	0.767
Rgma	0.17372	0.987	0.789	FALSE	0.788
Mageh1	0.17675	0.987	0.0683	FALSE	0.151
Serpinb9	0.17752	0.987	0.793	FALSE	0.793
Steap1	0.17765	0.987	0.284	FALSE	0.414
Hoxc10	0.17889	0.987	0.583	FALSE	0.601
Cd28	0.18282	0.987	0.713	FALSE	0.718
Snai2	0.18494	0.987	0.528	FALSE	0.535
Tmem150a	0.18506	0.987	0.654	FALSE	0.672
Pawr	0.1875	0.987	0.366	FALSE	0.5
Fcgrt	0.18838	0.987	0.722	FALSE	0.725
Lsr	0.19018	0.987	0.749	FALSE	0.749
Fut4	0.19093	0.987	0.771	FALSE	0.772
Fads1	0.192	0.987	0.56	FALSE	0.584
Map6	0.19292	0.987	0.24	FALSE	0.367
Tm4sf1	0.19758	0.987	0.313	FALSE	0.444
Ephx1	0.19847	0.987	0.0488	FALSE	0.114
Camk2b	0.20202	0.987	0.674	FALSE	0.677
Hmga2	0.2021	0.987	0.604	FALSE	0.617
Colec12	0.2025	0.987	0.756	FALSE	0.755
Kank2	0.20499	0.987	0.482	FALSE	0.532
4933422H20Rik	0.20634	0.987	0.796	FALSE	0.796
Oosp2	0.20739	0.987	0.793	FALSE	0.794
Cxcl12	0.20775	0.987	0.68	FALSE	0.691
Nid2	0.20933	0.987	0.694	FALSE	0.703
Fam135a	0.21013	0.987	0.554	FALSE	0.609
2510009E07Rik	0.21055	0.987	0.611	FALSE	0.623
Lgals1	0.21584	0.987	0.764	FALSE	0.764
Steap2	0.21701	0.987	0.289	FALSE	0.419
Spats2	0.21749	0.987	0.629	FALSE	0.655
Baiap2	0.21784	0.987	0.609	FALSE	0.642
Phlda1	0.22198	0.987	0.534	FALSE	0.597
Ccdc80	0.22376	0.987	0.686	FALSE	0.696
Pkd2	0.22592	0.987	0.431	FALSE	0.5
Bgn	0.23447	0.987	0.724	FALSE	0.727
Thbd	0.23594	0.987	0.424	FALSE	0.539
Rhpn2	0.23827	0.987	0.337	FALSE	0.448
S1pr2	0.24048	0.987	0.0116	FALSE	0.035
Plcd3	0.24457	0.987	0.622	FALSE	0.631
Sema6b	0.24518	0.987	0.318	FALSE	0.438
Rarg	0.248	0.987	0.327	FALSE	0.459
Tmem38b	0.2481	0.987	0.591	FALSE	0.631
Apln	0.25266	0.987	0.579	FALSE	0.58
Gsta4	0.25342	0.987	0.557	FALSE	0.61
Ctse	0.25429	0.987	0.775	FALSE	0.775
Evc2	0.25555	0.987	0.484	FALSE	0.569
Intu	0.25746	0.987	0.346	FALSE	0.479
Spcs2	0.26002	0.987	0.453	FALSE	0.514
Ddr1	0.26015	0.987	0.167	FALSE	0.293
Nrbp2	0.2633	0.987	0.705	FALSE	0.712
Filip1	0.26441	0.987	0.75	FALSE	0.75
Parm1	0.26503	0.987	0.8	FALSE	0.801
Ifitm3	0.26789	0.987	0.112	FALSE	0.23
Ckb	0.26931	0.987	0.774	FALSE	0.775
Gpt2	0.27216	0.987	0.74	FALSE	0.741
C3	0.27219	0.987	0.123	FALSE	0.246
Aldh3a1	0.2748	0.987	0.151	FALSE	0.275
Ckap4	0.27626	0.987	0.448	FALSE	0.51
Sepp1	0.28352	0.987	0.672	FALSE	0.685
Enam	0.28357	0.987	0.755	FALSE	0.754
Pltp	0.28461	0.987	0.627	FALSE	0.653
Bhlhe41	0.2851	0.987	0.772	FALSE	0.773
Pkdcc	0.28522	0.987	0.382	FALSE	0.518
Cobl	0.28732	0.987	0.493	FALSE	0.573
Atf5	0.29084	0.987	0.692	FALSE	0.701
Sec11c	0.29809	0.987	0.288	FALSE	0.418
Csf2rb	0.30009	0.987	0.281	FALSE	0.411
Rasgef1a	0.30188	0.987	0.754	FALSE	0.754
Serpinb6a	0.30235	0.987	0.333	FALSE	0.465
Cib2	0.30378	0.987	0.68	FALSE	0.692
Hmox1	0.30801	0.987	0.523	FALSE	0.59
Timp1	0.31081	0.987	0.289	FALSE	0.42
Slc12a2	0.31161	0.987	0.342	FALSE	0.475
Arhgap23	0.31282	0.987	0.37	FALSE	0.416
Hbegf	0.31358	0.987	0.686	FALSE	0.696
Fkbp10	0.31823	0.987	0.788	FALSE	0.787
Creld2	0.3202	0.987	0.603	FALSE	0.638
Pafah1b3	0.32436	0.987	0.743	FALSE	0.743
Igfbp7	0.32644	0.987	0.619	FALSE	0.619
Tmem255a	0.32727	0.987	0.617	FALSE	0.647
Ndufa4l2	0.32869	0.987	0.111	FALSE	0.205
Kit	0.33786	0.987	0.66	FALSE	0.663
Pdia5	0.34169	0.987	0.539	FALSE	0.6
Plin2	0.35027	0.987	0.788	FALSE	0.787
Cpe	0.35398	0.987	0.415	FALSE	0.535
Gm8909	0.36542	0.987	0.775	FALSE	0.775
Adamtsl5	0.36549	0.987	0.378	FALSE	0.513
Loxl3	0.36764	0.987	0.654	FALSE	0.654
Cd59a	0.36917	0.987	0.38	FALSE	0.471
Cacna1e	0.36988	0.987	0.551	FALSE	0.607
Zfp580	0.37374	0.987	0.652	FALSE	0.656
Pcolce2	0.37404	0.987	0.0603	FALSE	0.14
Wipf3	0.3742	0.987	0.358	FALSE	0.459
Bmp6	0.37432	0.987	0.675	FALSE	0.677
Eml6	0.38286	0.987	0.464	FALSE	0.483
Ache	0.39357	0.987	0.359	FALSE	0.492
Slc1a4	0.40086	0.987	0.63	FALSE	0.629
F11r	0.40422	0.987	0.585	FALSE	0.626
Cacng6	0.41366	0.987	0.46	FALSE	0.518
Kcnmb4	0.42599	0.987	0.254	FALSE	0.375
Camk1	0.42612	0.987	0.757	FALSE	0.757
Cnksr1	0.43069	0.987	0.438	FALSE	0.463
Kcnmb3	0.43156	0.987	0.532	FALSE	0.564
Axl	0.43408	0.987	0.738	FALSE	0.739
Slurp1	0.43469	0.987	0.513	FALSE	0.51
Nucb1	0.43667	0.987	0.792	FALSE	0.791
Larp1b	0.45055	0.987	0.491	FALSE	0.537
Mapk8ip1	0.46193	0.987	0.249	FALSE	0.368
Bhlha15	0.47458	0.987	0.514	FALSE	0.553
Rgs3	0.48964	0.987	0.367	FALSE	0.501
F2r	0.51255	0.987	0.701	FALSE	0.709
Rhobtb1	0.51342	0.987	0.698	FALSE	0.706
Plekhf1	0.53527	0.987	0.604	FALSE	0.639
Ptgfrn	0.5394	0.987	0.504	FALSE	0.546
Ada	0.54739	0.987	0.793	FALSE	0.794
Icam4	0.61921	0.987	0.735	FALSE	0.735
Il34	0.65475	0.987	0.579	FALSE	0.598
Ccdc88a	0.66942	0.987	0.789	FALSE	0.789
Cdkn2a	0.81	0.987	0.657	FALSE	0.656
Dmkn	0.89425	0.987	0.784	FALSE	0.781
H2-Q10	0.11923	0.988	0.806	FALSE	0.806
Rnf122	0.15957	0.988	0.806	FALSE	0.806
Sspo	-0.018018	0.99	0.809	FALSE	0.809
Aifm2	-0.003703	0.99	0.81	FALSE	0.81
Reln	0.22656	0.99	0.809	FALSE	0.809
Ndrg2	0.23974	0.99	0.811	FALSE	0.812
Wnt10a	0.074654	0.99	0.813	FALSE	0.814
Prrg4	0.094913	0.99	0.814	FALSE	0.814
Serpinh1	-0.0091219	0.995	0.819	FALSE	0.82
Slc25a34	0.2066	0.995	0.818	FALSE	0.819
Trim2	0.42433	0.995	0.82	FALSE	0.82
Ccr9	0.020444	0.997	0.824	FALSE	0.825
Ccl5	0.23917	0.997	0.824	FALSE	0.824
Wwtr1	-0.044672	0.998	0.828	FALSE	0.828
Hoxb6	-0.040489	0.998	0.829	FALSE	0.829
Isg15	0.020794	0.998	0.829	FALSE	0.829
Rab26	0.065224	0.998	0.826	FALSE	0.827
Htra1	0.031507	0.999	0.831	FALSE	0.831
Tmem176a	-0.19395	1	0.884	FALSE	0.884
Prnp	-0.17963	1	0.836	FALSE	0.836
Specc1	-0.095087	1	0.844	FALSE	0.845
Mmp15	-0.094818	1	0.928	FALSE	0.929
Asb2	-0.0816	1	0.85	FALSE	0.851
Cobll1	-0.052303	1	0.858	FALSE	0.859
Npr2	-0.049106	1	0.855	FALSE	0.856
Tjp2	-0.040105	1	0.881	FALSE	0.881
Spint2	-0.038458	1	0.835	FALSE	0.835
Rapgef3	-0.020848	1	0.903	FALSE	0.905
Maf	-0.019853	1	0.925	FALSE	0.926
Ltbr	-0.014588	1	0.912	FALSE	0.913
Grhl3	-0.013286	1	0.858	FALSE	0.859
Gstt1	-0.0057063	1	0.904	FALSE	0.906
P2ry14	-0.0038793	1	0.9	FALSE	0.9
Six5	0.0065831	1	0.874	FALSE	0.874
Mgarp	0.011674	1	0.89	FALSE	0.89
Mxra8	0.017351	1	0.845	FALSE	0.846
Slamf9	0.021197	1	0.936	FALSE	0.937
Gstm1	0.021882	1	0.917	FALSE	0.917
Crisp3	0.031112	1	0.897	FALSE	0.898
S100b	0.032631	1	0.853	FALSE	0.854
Pdzk1ip1	0.061904	1	0.925	FALSE	0.926
Grk5	0.064069	1	0.852	FALSE	0.853
Matn2	0.069493	1	0.837	FALSE	0.836
A430105I19Rik	0.074371	1	0.871	FALSE	0.872
Thbs1	0.087811	1	0.872	FALSE	0.873
Car11	0.087894	1	0.895	FALSE	0.895
Atoh8	0.093376	1	0.88	FALSE	0.88
Osr1	0.093664	1	0.891	FALSE	0.892
Copz2	0.098093	1	0.905	FALSE	0.904
Gng12	0.10651	1	0.904	FALSE	0.903
Fkbp11	0.11895	1	0.912	FALSE	0.913
Rin1	0.12097	1	0.888	FALSE	0.889
Col5a2	0.12127	1	0.936	FALSE	0.936
Kitl	0.12231	1	0.931	FALSE	0.932
Lrp1	0.12242	1	0.836	FALSE	0.837
Armcx3	0.12505	1	0.924	FALSE	0.924
Fam132a	0.12996	1	0.911	FALSE	0.911
Sec14l2	0.13852	1	0.91	FALSE	0.909
Cpt1c	0.13942	1	0.89	FALSE	0.89
Cmtm4	0.16255	1	0.846	FALSE	0.847
Gpc1	0.16542	1	0.915	FALSE	0.916
Rbfox2	0.16592	1	0.935	FALSE	0.936
Sirpa	0.16952	1	0.932	FALSE	0.932
Pacsin3	0.17533	1	0.84	FALSE	0.84
Metrnl	0.17612	1	0.914	FALSE	0.915
Nppb	0.18386	1	0.907	FALSE	0.908
H2-Q2	0.18742	1	0.915	FALSE	0.916
Nfib	0.19596	1	0.857	FALSE	0.858
Mapre3	0.20228	1	0.896	FALSE	0.897
Gja1	0.20969	1	0.908	FALSE	0.909
Tspan9	0.21101	1	0.851	FALSE	0.85
Faxc	0.212	1	0.919	FALSE	0.92
Rec8	0.21238	1	0.841	FALSE	0.842
Nol3	0.21659	1	0.874	FALSE	0.874
Cyb561	0.22307	1	0.869	FALSE	0.869
Fkbp9	0.22674	1	0.932	FALSE	0.933
2020-09-05	0.23014	1	0.894	FALSE	0.894
Apobr	0.23209	1	0.907	FALSE	0.907
Ergic1	0.23942	1	0.901	FALSE	0.902
Epn3	0.23946	1	0.911	FALSE	0.909
Ptrf	0.24137	1	0.935	FALSE	0.936
Fbln1	0.24237	1	0.929	FALSE	0.929
Rab3d	0.24466	1	0.931	FALSE	0.93
Gpr155	0.24716	1	0.893	FALSE	0.893
Angptl2	0.24812	1	0.902	FALSE	0.903
Csn3	0.2497	1	0.884	FALSE	0.884
Sema3c	0.25513	1	0.91	FALSE	0.911
Arhgef12	0.25539	1	0.927	FALSE	0.928
Hoxb7	0.26995	1	0.913	FALSE	0.913
Sema4g	0.27275	1	0.905	FALSE	0.906
Oasl1	0.27978	1	0.877	FALSE	0.878
Cacna2d1	0.28766	1	0.866	FALSE	0.866
Sprr1a	0.29036	1	0.866	FALSE	0.867
LOC100504608	0.29133	1	0.934	FALSE	0.934
Rtkn	0.29464	1	0.919	FALSE	0.92
Insl6	0.29511	1	0.935	FALSE	0.936
Cdc14b	0.296	1	0.912	FALSE	0.913
Eps8	0.30708	1	0.864	FALSE	0.865
Anxa8	0.30841	1	0.864	FALSE	0.865
Elane	0.3161	1	0.934	FALSE	0.934
Edem2	0.31729	1	0.888	FALSE	0.889
2010107G23Rik	0.31778	1	0.906	FALSE	0.905
Clip3	0.3518	1	0.856	FALSE	0.856
Bub1b	0.35313	1	0.902	FALSE	0.902
Slamf7	0.36136	1	0.913	FALSE	0.914
Ly96	0.36971	1	0.848	FALSE	0.849
Gas1	0.38256	1	0.846	FALSE	0.846
C1qa	0.3855	1	0.919	FALSE	0.92
Vangl1	0.39772	1	0.856	FALSE	0.857
Sla2	0.3998	1	0.931	FALSE	0.931
Clic5	0.40553	1	0.888	FALSE	0.889
C1s	0.42022	1	0.916	FALSE	0.916
Itpripl2	0.42216	1	0.84	FALSE	0.84
Rps6ka2	0.43208	1	0.906	FALSE	0.907
H1f0	0.43862	1	0.842	FALSE	0.843
Rasip1	0.44291	1	0.882	FALSE	0.882
Rxra	0.48456	1	0.872	FALSE	0.873
Ankrd1	0.48798	1	0.89	FALSE	0.89
Slc6a9	0.51347	1	0.908	FALSE	0.909
Slc35g1	0.54331	1	0.855	FALSE	0.855
Nrg2	0.57133	1	0.885	FALSE	0.885
Hapln4	0.70141	1	0.9	FALSE	0.902
Nrgn	0.74494	1	0.895	FALSE	0.894
Trem2	0.014743	1	0.952	FALSE	0.952
Ccdc92	0.05722	1	0.946	FALSE	0.947
Os9	0.11346	1	0.965	FALSE	0.965
Gpr55	0.11544	1	0.949	FALSE	0.95
Parva	0.13418	1	0.973	FALSE	0.973
Sphk1	0.13716	1	0.951	FALSE	0.951
Ets2	0.13902	1	0.961	FALSE	0.961
Etl4	0.14348	1	0.939	FALSE	0.94
Plat	0.15799	1	0.986	FALSE	0.986
Maged2	0.18186	1	0.977	FALSE	0.977
Kdelr3	0.19363	1	0.955	FALSE	0.954
BC051628	0.20629	1	0.984	FALSE	0.984
Tnnc1	0.21377	1	0.964	FALSE	0.964
Ndrg1	0.21892	1	0.949	FALSE	0.949
Gbp2	0.2224	1	0.984	FALSE	0.983
Nodal	0.2413	1	0.961	FALSE	0.961
Tnfaip2	0.25441	1	0.973	FALSE	0.973
Cttn	0.28627	1	0.992	FALSE	0.991
Flywch2	0.29064	1	0.96	FALSE	0.96
Ier3	0.29765	1	0.962	FALSE	0.961
Chst15	0.3067	1	0.992	FALSE	0.992
Rgcc	0.33891	1	0.983	FALSE	0.983
Ggh	0.35109	1	0.972	FALSE	0.972
Tmem119	0.35288	1	0.942	FALSE	0.942
Trf	0.35317	1	0.979	FALSE	0.979
Cd276	0.35715	1	0.99	FALSE	0.99
Pqlc3	0.37511	1	0.969	FALSE	0.969
Rusc2	0.38832	1	0.99	FALSE	0.99
Ngp	0.39273	1	0.991	FALSE	0.991
Zfr2	0.39445	1	0.939	FALSE	0.939
Nckap1	0.41264	1	0.949	FALSE	0.949
Crlf1	0.41577	1	0.98	FALSE	0.98
Cpq	0.42203	1	0.994	FALSE	0.993
Isg20	0.4229	1	0.964	FALSE	0.964
Cyp26b1	0.42612	1	0.951	FALSE	0.951
Bbc3	0.43389	1	0.96	FALSE	0.96
Tbx15	0.43798	1	0.955	FALSE	0.955
Msln	0.44098	1	0.974	FALSE	0.974
Tmem98	0.44528	1	0.947	FALSE	0.947
Tenc1	0.44686	1	0.944	FALSE	0.945
Hebp1	0.46735	1	0.984	FALSE	0.984
St8sia6	0.4682	1	0.996	FALSE	0.996
Twist2	0.48104	1	0.96	FALSE	0.96
Slc16a5	0.48323	1	0.971	FALSE	0.97
Zdhhc2	0.48798	1	0.971	FALSE	0.971
Cpeb2	0.49124	1	0.991	FALSE	0.991
Nacc2	0.50521	1	0.999	FALSE	0.998
Cdc42bpb	0.52609	1	0.965	FALSE	0.965
Ell2	0.53185	1	0.981	FALSE	0.981
Mpo	0.53349	1	0.98	FALSE	0.98
Fam46c	0.53822	1	0.992	FALSE	0.991
Fuom	0.55395	1	0.987	FALSE	0.987
Spp1	0.56534	1	0.996	FALSE	0.996
Fndc3a	0.6083	1	1	FALSE	1
Prdx4	0.61341	1	0.998	FALSE	0.998
Ssc5d	0.61502	1	0.997	FALSE	0.997
Mgll	0.64398	1	0.998	FALSE	0.998
Tmcc3	0.65406	1	0.959	FALSE	0.959
Rab11fip4	0.66083	1	0.979	FALSE	0.978
Serpinb9b	0.67128	1	0.989	FALSE	0.989
Zfp658	0.88582	1	1	FALSE	1
Irf6	0.8904	1	0.999	FALSE	0.999
Krt13	0.89101	1	0.974	FALSE	0.974
