# Supplementary material for: Comprehensive CRISPR-Cas9 screen identifies factors which are important for plasmablast development
Source: Front Immunol. 2022 Sep 15;13:979606. doi: 10.3389/fimmu.2022.979606 (PMC9521597; doi:10.3389/fimmu.2022.979606)
Supplement: Supplementary file 2 [file Table_2.xlsx]

## Sheet: counts
Supplementary Table 2: Results of Screen 2
id	group	Act B_d6_r1	Act B_d6_r2	pre-PB_d9_r1	pre-PB_d9_r2	PB_d9_r1	PB_d9_r2	pool
100090_2046_102_1	100090_Zbtb48	1146	872	2935	2273	1191	1893	1023
100090_2046_142_1	100090_Zbtb48	152	332	240	693	416	486	390
100090_2046_148_1	100090_Zbtb48	548	151	825	535	239	480	506
100090_2046_29_1	100090_Zbtb48	834	649	612	1285	1048	2038	1108
100090_2046_63_2	100090_Zbtb48	6772	4671	9418	8175	7840	13915	5682
100090_2046_87_1	100090_Zbtb48	1036	659	387	1425	913	1490	1066
100121_3360_115_1	100121_Tdrd7	1538	921	500	798	1660	1396	1152
100121_3360_36_1	100121_Tdrd7	4400	3908	4576	4730	4440	7243	4000
100121_3360_37_1	100121_Tdrd7	2702	1677	3513	3616	2656	3774	2023
100121_3360_76_1	100121_Tdrd7	1635	997	1172	1234	1118	1391	1270
100121_3360_78_2	100121_Tdrd7	2672	1659	1154	2756	2907	2776	1718
100121_3360_83_1	100121_Tdrd7	2355	1866	1881	1538	1686	2511	1611
100182_4215_17_1	100182_Akna	1386	1051	842	1788	1195	2077	1211
100182_4215_342_1	100182_Akna	1980	1376	1899	2743	1913	2366	2026
100182_4215_371_2	100182_Akna	771	458	714	1695	1137	643	636
100182_4215_403_1	100182_Akna	2915	2323	2286	3705	3302	2367	2136
100182_4215_57_1	100182_Akna	2253	1589	2118	1206	1330	3387	1382
100182_4215_70_1	100182_Akna	839	1042	1066	2114	1195	2756	1138
100206_1113_109_1	100206_Adprhl2	2036	1901	1049	2530	1039	2239	1041
100206_1113_28_1	100206_Adprhl2	4000	3528	4495	5887	4891	7291	3304
100206_1113_45_1	100206_Adprhl2	1931	2133	2938	2686	3018	3725	2161
100206_1113_51_2	100206_Adprhl2	433	240	1051	680	577	1226	321
100206_1113_72_2	100206_Adprhl2	878	925	660	1083	779	1441	713
100206_1113_99_1	100206_Adprhl2	2294	1779	1426	1838	2098	2208	2031
100336_1056_12_1	100336_Ppp1r8	1309	1774	2368	1672	2126	1934	2346
100336_1056_17_1	100336_Ppp1r8	372	385	108	10	37	312	923
100336_1056_29_2	100336_Ppp1r8	840	1223	117	529	306	458	2399
100336_1056_36_2	100336_Ppp1r8	851	1046	515	916	445	1179	1838
100336_1056_44_1	100336_Ppp1r8	437	279	6	392	140	601	1024
100336_1056_69_1	100336_Ppp1r8	228	1126	72	511	78	7	1406
100609_1398_126_2	100609_Nsun5_IMP_OVL	2779	2780	3085	3060	2661	4773	2619
100609_1398_129_2	100609_Nsun5_IMP_OVL	2567	2847	5147	4303	2913	5755	3449
100609_1398_39_1	100609_Nsun5_IMP_OVL	1394	1088	2530	1001	1113	2027	1478
100609_1398_76_2	100609_Nsun5_IMP_OVL	884	896	1383	1174	1127	1363	1497
100609_1398_93_1	100609_Nsun5_IMP_OVL	0	0	0	0	0	0	0
100609_1398_95_1	100609_Nsun5_IMP_OVL	1983	1387	2373	2276	1633	3048	1826
100678_678_1_1	100678_Psph	253	239	142	318	454	420	273
100678_678_29_1	100678_Psph	3888	2509	2989	4311	3584	4248	3256
100678_678_36_1	100678_Psph	3430	2713	2692	4791	4355	6518	2942
100678_678_38_2	100678_Psph	3374	1405	2901	3073	3011	3317	2072
100678_678_44_2	100678_Psph	1343	1418	1280	1353	1973	3735	1712
100678_678_47_1	100678_Psph	6213	3152	6763	6069	5028	6789	4261
100683_11544_217_2	100683_Trrap	149	68	7	394	15	47	503
100683_11544_66_2	100683_Trrap	610	388	452	572	498	120	1193
100683_11544_704_1	100683_Trrap	694	884	414	742	327	510	2277
100683_11544_815_1	100683_Trrap	139	294	239	368	0	53	1772
100683_11544_867_2	100683_Trrap	199	480	362	974	212	617	1396
100683_11544_9_1	100683_Trrap	499	310	80	1084	473	1203	1706
100978_2757_118_2	100978_Nfxl1	4208	1822	2688	3037	3707	4193	1897
100978_2757_134_1	100978_Nfxl1	1490	1445	2207	1976	1455	2191	1721
100978_2757_156_1	100978_Nfxl1	7355	3915	4679	7198	6374	8792	4055
100978_2757_39_1	100978_Nfxl1	1818	1663	1859	2735	1888	2659	1636
100978_2757_59_1	100978_Nfxl1	1051	322	568	635	332	677	519
100978_2757_87_2	100978_Nfxl1	1873	1194	1373	2972	1117	2174	1273
101023_1626_161_1	101023_Zfp513	2696	2292	2346	2682	2075	3662	2279
101023_1626_182_2	101023_Zfp513	2939	1701	1850	1903	1949	2279	2354
101023_1626_194_2	101023_Zfp513	2997	3508	3222	3700	2770	5029	3072
101023_1626_54_2	101023_Zfp513	1339	782	593	1832	1545	1142	1109
101023_1626_87_1	101023_Zfp513	1722	936	1495	879	1373	1931	1447
101023_1626_89_2	101023_Zfp513	1163	616	940	1374	1302	1316	1417
101095_2001_118_1	101095_Zfp282	693	432	849	1016	1674	1263	793
101095_2001_13_2	101095_Zfp282	2961	2403	4474	4025	4596	5461	2955
101095_2001_175_1	101095_Zfp282	2266	1293	1430	2153	2008	2962	1558
101095_2001_199_1	101095_Zfp282	1585	955	2016	1733	1706	3764	1442
101095_2001_210_1	101095_Zfp282	999	889	1819	1160	876	1442	1178
101095_2001_60_1	101095_Zfp282	1565	1056	1083	1480	1503	2429	1313
101187_996_10_2	101187_Parp11	1456	1171	1665	2431	1584	1586	1647
101187_996_14_1	101187_Parp11	4068	3192	4260	5430	4302	6233	4478
101187_996_16_1	101187_Parp11	2155	1579	1754	2812	2403	4382	2468
101187_996_27_1	101187_Parp11	3879	2308	4262	3204	2382	4892	2690
101187_996_30_1	101187_Parp11	2114	1611	2534	3128	2189	3821	1829
101187_996_47_1	101187_Parp11	1816	1465	1548	1935	1736	3498	1929
101206_1299_1_1	101206_Tada3	3149	2507	1972	2924	1299	693	2816
101206_1299_104_1	101206_Tada3	2302	2249	2000	2538	1009	1100	2202
101206_1299_27_1	101206_Tada3	1467	1381	1761	3201	837	1975	710
101206_1299_38_1	101206_Tada3	1407	1120	418	959	154	650	1446
101206_1299_9_2	101206_Tada3	7533	4433	9698	17903	5776	11926	3569
101206_1299_91_2	101206_Tada3	4967	3114	4146	10298	2956	5756	2492
101437_2256_125_1	101437_Dhx32_IMP_OVL	1454	2394	1122	2968	1250	3411	1432
101437_2256_132_1	101437_Dhx32_IMP_OVL	5447	4740	11027	9246	6929	11272	4877
101437_2256_77_1	101437_Dhx32_IMP_OVL	2246	1876	2097	2824	1210	2273	1092
101437_2256_83_1	101437_Dhx32_IMP_OVL	620	934	1051	1160	843	2540	1411
101437_2256_89_1	101437_Dhx32_IMP_OVL	1473	1029	472	2678	1095	1695	1010
101437_2256_94_1	101437_Dhx32_IMP_OVL	1000	537	177	425	885	1599	751
101471_5049_196_1	101471_Phrf1	1377	945	718	822	1070	2349	686
101471_5049_208_1	101471_Phrf1	1687	1439	1287	1664	870	4925	1345
101471_5049_302_1	101471_Phrf1	533	389	755	1329	280	1612	471
101471_5049_363_1	101471_Phrf1	1782	1605	2737	2545	1240	2514	1618
101471_5049_448_2	101471_Phrf1	286	87	390	5	227	26	117
101471_5049_470_1	101471_Phrf1	6166	5394	7174	8608	6716	9721	5634
101490_3399_112_1	101490_Inpp5f	8279	5751	6920	12297	8144	17623	7797
101490_3399_131_1	101490_Inpp5f	435	333	873	544	367	531	567
101490_3399_151_1	101490_Inpp5f	1890	1245	1402	1255	1915	3303	1317
101490_3399_152_1	101490_Inpp5f	2149	2330	4434	4187	3027	5102	2681
101490_3399_8_2	101490_Inpp5f	3008	2154	2767	2991	2157	3961	2545
101490_3399_98_1	101490_Inpp5f	308	341	445	652	395	1436	387
101540_2628_105_2	101540_Prkd2	1583	1019	1899	2111	2306	2506	1413
101540_2628_112_1	101540_Prkd2	2281	1517	1482	1997	1958	3517	1735
101540_2628_221_1	101540_Prkd2	2896	1777	2276	2711	2987	3934	1547
101540_2628_230_1	101540_Prkd2	591	530	552	315	434	746	365
101540_2628_238_1	101540_Prkd2	1946	1799	2221	1608	2036	3486	1636
101540_2628_72_1	101540_Prkd2	2158	1407	1039	2376	2312	3433	1425
101568_1362_11_1	101568_Vrk3	3576	3884	3591	5995	3631	4892	3479
101568_1362_39_1	101568_Vrk3	635	666	270	1299	1134	1320	863
101568_1362_62_1	101568_Vrk3	4	25	0	26	23	193	52
101568_1362_66_1	101568_Vrk3	87	149	702	547	67	753	324
101568_1362_68_2	101568_Vrk3	2140	1145	2180	1166	2060	3337	1167
101568_1362_95_1	101568_Vrk3	5398	3048	4771	4730	5094	5407	4412
101592_3384_114_1	101592_Eftud1	3633	2328	1011	3071	1503	2598	3957
101592_3384_149_1	101592_Eftud1	167	216	142	107	70	184	124
101592_3384_158_1	101592_Eftud1	1335	1586	239	1401	624	881	1603
101592_3384_216_1	101592_Eftud1	5157	4426	759	3112	1137	1983	4793
101592_3384_8_2	101592_Eftud1	1935	1753	1858	1951	424	1242	2078
101592_3384_93_1	101592_Eftud1	297	545	479	361	151	27	870
101631_1803_112_1	101631_Pwwp2b	906	1340	1868	1536	1174	2637	1082
101631_1803_178_1	101631_Pwwp2b	351	364	79	530	364	633	289
101631_1803_18_2	101631_Pwwp2b	2257	1637	873	2753	1649	4546	1900
101631_1803_185_1	101631_Pwwp2b	2510	1704	1524	2855	2097	3674	1730
101631_1803_41_1	101631_Pwwp2b	7971	6195	9663	11412	6280	11449	6923
101631_1803_83_1	101631_Pwwp2b	3137	3653	4269	7615	3057	7326	3295
101739_1587_16_2	101739_Psip1	6131	6453	8432	9197	5796	12865	5950
101739_1587_22_1	101739_Psip1	1672	1471	1632	1096	843	3386	1110
101739_1587_23_1	101739_Psip1	2323	1620	3102	3039	2259	3241	1772
101739_1587_40_1	101739_Psip1	734	793	918	1877	1219	1531	1165
101739_1587_41_1	101739_Psip1	1133	646	864	1299	804	1262	1247
101739_1587_43_2	101739_Psip1	1222	1125	731	1519	925	2553	1755
102093_3258_104_1	102093_Phkb	3179	1714	1975	2682	2834	2527	2237
102093_3258_22_1	102093_Phkb	1710	1419	1862	2519	2064	4421	1512
102093_3258_44_2	102093_Phkb	1609	705	1325	1741	1026	1408	1042
102093_3258_50_2	102093_Phkb	2928	1465	1901	1836	2102	3432	1826
102093_3258_55_1	102093_Phkb	630	541	813	670	1094	919	523
102093_3258_89_1	102093_Phkb	2482	2667	4066	3961	3403	6278	2240
102098_3066_16_1	102098_Arhgef18	968	958	1975	1949	912	1468	872
102098_3066_177_1	102098_Arhgef18	2797	3065	2881	4720	3244	6159	2356
102098_3066_201_1	102098_Arhgef18	245	162	66	194	118	577	259
102098_3066_225_1	102098_Arhgef18	1348	1572	959	1990	1371	2294	1418
102098_3066_40_1	102098_Arhgef18	2072	1229	3298	3238	2069	6103	1836
102098_3066_49_1	102098_Arhgef18	6338	5051	6061	9790	6402	10475	4742
102162_1770_109_1	102162_Taf5l	1590	1203	3142	3227	962	2116	743
102162_1770_110_1	102162_Taf5l	3596	2611	5473	8260	2541	4799	1439
102162_1770_30_1	102162_Taf5l	2180	1120	1673	4482	1162	3450	1036
102162_1770_38_1	102162_Taf5l	486	980	465	627	199	927	221
102162_1770_40_1	102162_Taf5l	7022	4015	8108	11599	3936	8415	3086
102162_1770_80_1	102162_Taf5l	12845	9154	19841	26768	7835	23514	5223
102182_2541_106_1	102182_Prmt10	1004	769	1718	1875	898	2440	668
102182_2541_30_1	102182_Prmt10	409	440	130	454	432	1382	479
102182_2541_33_1	102182_Prmt10	1211	790	1846	1041	1169	1780	1054
102182_2541_77_1	102182_Prmt10	1726	1199	2093	2919	1780	2842	1420
102182_2541_78_1	102182_Prmt10	1415	960	1765	944	1387	1049	880
102182_2541_88_1	102182_Prmt10	138	125	412	61	263	230	108
102216272_519_11_1	102216272_Ak6_IMP_OVL	1403	1392	1240	1740	1105	2945	1638
102216272_519_16_2	102216272_Ak6_IMP_OVL	354	198	106	287	178	253	267
102216272_519_19_1	102216272_Ak6_IMP_OVL	2275	1599	1878	2072	1188	2480	2307
102216272_519_2_1	102216272_Ak6_IMP_OVL	2202	1614	2669	2040	2076	4040	2102
102216272_519_5_1	102216272_Ak6_IMP_OVL	1857	1494	959	1773	1436	1620	1905
102216272_519_6_2	102216272_Ak6_IMP_OVL	2024	1122	337	576	999	1536	1351
102334_1248_100_1	102334_Ankrd10_IMP_OVL	217	18	253	136	638	107	112
102334_1248_15_2	102334_Ankrd10_IMP_OVL	1790	1234	1517	2445	1916	2191	1285
102334_1248_41_1	102334_Ankrd10_IMP_OVL	2249	2193	4591	2516	2279	2760	2845
102334_1248_47_1	102334_Ankrd10_IMP_OVL	1932	1385	2101	2524	2404	3270	1596
102334_1248_67_2	102334_Ankrd10_IMP_OVL	917	842	598	1777	825	1709	961
102334_1248_85_2	102334_Ankrd10_IMP_OVL	1076	978	1184	867	754	1731	748
102414_1917_105_2	102414_Clk3	342	214	537	361	290	564	439
102414_1917_108_1	102414_Clk3	2819	2141	3392	4579	3620	5236	2762
102414_1917_128_1	102414_Clk3	1075	650	1101	1317	715	1968	1317
102414_1917_131_1	102414_Clk3	67	32	3	27	69	8	28
102414_1917_138_1	102414_Clk3	2466	2786	1552	4231	2010	3917	1984
102414_1917_9_2	102414_Clk3	3175	2351	3276	3578	3466	2986	2230
102442_5610_109_1	102442_Dennd4a	1429	1146	592	1772	1618	1602	1387
102442_5610_155_1	102442_Dennd4a	1633	1103	1435	1598	1376	2747	1425
102442_5610_220_1	102442_Dennd4a	2373	1607	4086	3036	1212	2331	2162
102442_5610_26_1	102442_Dennd4a	1072	788	1209	2060	892	1733	1317
102442_5610_5_1	102442_Dennd4a	1806	1210	589	1103	1630	2111	1562
102442_5610_50_1	102442_Dennd4a	1332	896	944	1229	1769	1249	1198
102626_1155_50_2	102626_Mapkapk3	540	667	981	774	460	1614	432
102626_1155_75_1	102626_Mapkapk3	1644	854	2337	1947	1866	2677	1259
102626_1155_82_1	102626_Mapkapk3	310	745	498	525	963	1663	657
102626_1155_87_2	102626_Mapkapk3	4539	2651	3840	4604	3974	4327	3636
102626_1155_90_1	102626_Mapkapk3	3097	2870	3914	4283	2762	6424	2861
102626_1155_95_1	102626_Mapkapk3	717	854	1090	898	896	1544	838
102920_2241_19_1	102920_Cenpi	279	279	14	21	0	0	960
102920_2241_28_1	102920_Cenpi	1062	1072	58	113	37	74	3185
102920_2241_33_1	102920_Cenpi	602	1219	233	579	452	322	1744
102920_2241_40_1	102920_Cenpi	778	991	50	144	8	154	2854
102920_2241_68_1	102920_Cenpi	172	464	71	198	9	481	1791
102920_2241_75_1	102920_Cenpi	261	175	268	436	20	109	350
103236_1329_15_1	103236_Csnk1g2	4232	3157	5412	7258	5548	10157	4373
103236_1329_34_1	103236_Csnk1g2	4402	3483	5839	5381	4524	6017	4570
103236_1329_44_1	103236_Csnk1g2	2613	993	2650	2263	2487	2414	1302
103236_1329_65_1	103236_Csnk1g2	990	971	275	1380	1685	2003	1091
103236_1329_78_2	103236_Csnk1g2	1009	773	1213	2267	696	1945	1242
103236_1329_96_1	103236_Csnk1g2	511	174	445	950	747	865	360
103537_1896_12_1	103537_Mbtd1	1174	971	700	371	1135	269	705
103537_1896_21_1	103537_Mbtd1	662	714	1438	598	282	1569	1086
103537_1896_46_1	103537_Mbtd1	961	1390	1638	1979	1185	1591	2022
103537_1896_49_1	103537_Mbtd1	1565	1962	1150	3089	990	3883	1952
103537_1896_50_1	103537_Mbtd1	705	515	781	882	594	1200	1443
103537_1896_75_2	103537_Mbtd1	820	820	1489	911	540	1757	1338
103551_1110_103_1	103551_E130012A19Rik	2415	1977	2489	3286	2493	4693	2799
103551_1110_176_1	103551_E130012A19Rik	1257	1367	3005	1678	982	2600	1437
103551_1110_177_1	103551_E130012A19Rik	305	489	491	56	359	252	432
103551_1110_35_1	103551_E130012A19Rik	1686	1747	1847	1867	1800	3499	1936
103551_1110_37_2	103551_E130012A19Rik	1407	888	746	1358	986	1560	1354
103551_1110_71_2	103551_E130012A19Rik	3936	2771	4127	3568	4494	6650	2522
103836_1596_129_1	103836_Zfp692	749	640	890	1217	814	2443	797
103836_1596_13_1	103836_Zfp692	1464	1056	573	1206	1169	1603	1080
103836_1596_130_2	103836_Zfp692	4295	2924	5269	3120	4019	5062	2905
103836_1596_139_1	103836_Zfp692	2203	1908	3858	3215	2211	3542	1635
103836_1596_49_1	103836_Zfp692	2499	1350	2354	1284	1727	2490	1528
103836_1596_7_1	103836_Zfp692	852	436	1499	858	1034	868	889
103850_663_11_1	103850_Nt5m	106	0	30	0	1	0	17
103850_663_24_1	103850_Nt5m	609	341	894	112	483	468	528
103850_663_26_2	103850_Nt5m	873	496	715	1509	973	1216	1123
103850_663_33_2	103850_Nt5m	303	87	246	80	353	245	163
103850_663_36_1	103850_Nt5m	529	579	1175	776	1236	974	558
103850_663_66_1	103850_Nt5m	970	826	522	601	873	1403	731
104015_4824_107_1	104015_Synj1_IMP_OVL	1998	1847	715	1690	1030	2831	1965
104015_4824_113_2	104015_Synj1_IMP_OVL	1362	1224	241	2043	1279	1727	1249
104015_4824_234_1	104015_Synj1_IMP_OVL	2848	2867	2209	3028	1556	4364	3797
104015_4824_291_1	104015_Synj1_IMP_OVL	1821	1511	1166	2892	1832	2555	2225
104015_4824_68_1	104015_Synj1_IMP_OVL	2405	2747	1146	1437	1682	2089	4199
104015_4824_81_1	104015_Synj1_IMP_OVL	1118	1369	2916	2672	1166	2698	1052
104111_3438_12_1	104111_Adcy3_IMP_OVL	5711	5290	5630	8756	6277	11252	5886
104111_3438_16_1	104111_Adcy3_IMP_OVL	1394	758	1057	1425	1329	2170	1090
104111_3438_161_1	104111_Adcy3_IMP_OVL	1797	1264	3572	1511	1534	2191	1689
104111_3438_221_2	104111_Adcy3_IMP_OVL	2074	2022	3450	2903	3155	4641	2198
104111_3438_230_1	104111_Adcy3_IMP_OVL	5137	4615	7020	6417	5571	8532	4656
104111_3438_234_2	104111_Adcy3_IMP_OVL	4602	2615	4900	6844	5960	6061	2304
104156_1533_102_1	104156_Etv5	1427	947	1311	1770	1101	2224	1435
104156_1533_107_1	104156_Etv5	1478	991	1694	2197	685	1595	1173
104156_1533_2_1	104156_Etv5	1239	1058	1397	2282	1127	1743	848
104156_1533_45_2	104156_Etv5	1289	1256	1014	2058	1296	2235	1046
104156_1533_46_1	104156_Etv5	782	705	642	1577	494	1150	877
104156_1533_69_2	104156_Etv5	1766	1053	2295	1223	1728	3118	1366
104175_1254_105_2	104175_Sbk1	3101	2874	4131	3063	3571	4823	2880
104175_1254_128_1	104175_Sbk1	132	56	35	196	62	418	189
104175_1254_132_1	104175_Sbk1	1084	459	1043	1554	1374	1033	450
104175_1254_14_1	104175_Sbk1	70	0	3	0	6	0	14
104175_1254_67_1	104175_Sbk1	11	32	1	3	9	41	43
104175_1254_88_2	104175_Sbk1	3048	2862	3767	4284	3765	4009	3279
104215_618_11_1	104215_Rhoq_IMP_OVL	918	1120	247	1820	269	1298	1069
104215_618_23_1	104215_Rhoq_IMP_OVL	1220	644	1548	2083	817	1489	933
104215_618_24_1	104215_Rhoq_IMP_OVL	387	402	2100	697	443	1243	319
104215_618_26_1	104215_Rhoq_IMP_OVL	399	148	113	667	438	1691	298
104215_618_30_1	104215_Rhoq_IMP_OVL	4362	3443	3513	5357	3693	6581	3276
104215_618_4_1	104215_Rhoq_IMP_OVL	2779	3124	3399	2908	3904	5466	2749
104263_3972_117_1	104263_Kdm3a	1213	1127	1129	1482	1888	1848	1173
104263_3972_137_1	104263_Kdm3a	1831	1834	2520	1889	1206	3935	1230
104263_3972_145_1	104263_Kdm3a	1868	1194	1997	1364	1980	3883	1416
104263_3972_151_1	104263_Kdm3a	2284	1170	1634	3130	2742	2963	1527
104263_3972_159_1	104263_Kdm3a	997	493	587	1005	928	594	772
104263_3972_169_1	104263_Kdm3a	762	443	828	295	468	598	653
104318_1248_30_1	104318_Csnk1d	1485	1094	2108	1485	2254	3268	1161
104318_1248_47_1	104318_Csnk1d	1332	1196	3115	1206	1259	1434	980
104318_1248_6_1	104318_Csnk1d	3271	2474	2574	4441	3504	4677	2087
104318_1248_71_1	104318_Csnk1d	1078	938	865	1784	1839	1699	955
104318_1248_80_1	104318_Csnk1d	1308	633	1252	1023	1412	2043	902
104318_1248_86_1	104318_Csnk1d	1139	1465	834	1495	1742	3154	1066
104383_1572_112_1	104383_Rcor2	3827	2604	3093	5627	3453	4626	2754
104383_1572_134_2	104383_Rcor2	9966	7124	11877	11880	8174	15303	7166
104383_1572_37_1	104383_Rcor2	2041	1225	1505	2240	2416	2331	1299
104383_1572_58_1	104383_Rcor2	54	20	70	594	91	128	208
104383_1572_84_1	104383_Rcor2	2763	1221	1641	1991	2444	1969	1439
104383_1572_96_1	104383_Rcor2	1246	1723	1310	1668	1155	4561	1195
104394_1233_20_2	104394_E2f4	1156	360	869	1049	478	579	1207
104394_1233_32_1	104394_E2f4	557	386	167	193	160	291	1086
104394_1233_40_1	104394_E2f4	858	245	137	772	808	480	851
104394_1233_59_1	104394_E2f4	806	445	907	241	457	884	1609
104394_1233_70_1	104394_E2f4	942	675	843	632	417	870	1184
104394_1233_88_2	104394_E2f4	1773	1242	1959	1621	821	2193	1979
104416_2187_143_1	104416_Bap1	291	305	1	94	0	10	1192
104416_2187_28_1	104416_Bap1	2126	1424	124	867	272	1020	7210
104416_2187_29_1	104416_Bap1	1114	2000	90	247	44	652	6056
104416_2187_4_1	104416_Bap1	439	473	3	15	26	158	1477
104416_2187_72_1	104416_Bap1	223	222	61	123	113	140	1156
104416_2187_76_2	104416_Bap1	284	476	10	35	5	271	1321
104418_3372_115_1	104418_Dgkz_IMP_OVL	1178	1370	1472	2632	1674	3515	1535
104418_3372_154_1	104418_Dgkz_IMP_OVL	1747	1196	4327	3368	2251	4393	1915
104418_3372_168_1	104418_Dgkz_IMP_OVL	0	0	0	0	0	0	10
104418_3372_177_2	104418_Dgkz_IMP_OVL	0	0	0	0	0	0	4
104418_3372_209_1	104418_Dgkz_IMP_OVL	1232	1614	2864	2199	1904	2060	1512
104418_3372_63_2	104418_Dgkz_IMP_OVL	3152	1413	3027	2246	1469	3365	2029
104444_714_22_1	104444_Rexo2	2965	3055	2020	3257	428	1355	3902
104444_714_32_2	104444_Rexo2	1052	1200	696	1077	317	620	2638
104444_714_33_1	104444_Rexo2	637	856	905	932	629	829	943
104444_714_34_1	104444_Rexo2	336	559	555	379	254	122	600
104444_714_36_1	104444_Rexo2	450	445	210	365	257	380	991
104444_714_7_2	104444_Rexo2	572	610	1111	796	402	487	758
104457_576_10_1	104457_0610010K14Rik	0	2	0	0	0	0	2
104457_576_2_2	104457_0610010K14Rik	3703	1774	4968	2512	3372	3195	3352
104457_576_25_1	104457_0610010K14Rik	1726	2004	3044	3809	1676	2695	2076
104457_576_35_1	104457_0610010K14Rik	431	510	315	682	447	979	531
104457_576_40_2	104457_0610010K14Rik	304	159	124	705	236	284	355
104457_576_8_1	104457_0610010K14Rik	1189	1415	1329	1552	1157	2314	1423
104721_2223_103_1	104721_Ddx1	880	1202	7	209	6	17	1126
104721_2223_17_1	104721_Ddx1	875	959	360	682	34	309	1015
104721_2223_34_1	104721_Ddx1	1127	1372	45	243	18	41	1627
104721_2223_59_1	104721_Ddx1	4347	3133	1722	2822	1704	3074	4687
104721_2223_6_1	104721_Ddx1	985	617	56	324	32	16	993
104721_2223_88_2	104721_Ddx1	1305	1411	438	870	112	975	2335
104806_6066_145_1	104806_Fancm	1	5	0	0	0	0	33
104806_6066_149_1	104806_Fancm	846	746	64	326	329	244	1421
104806_6066_160_1	104806_Fancm	775	909	256	983	162	1075	1746
104806_6066_166_1	104806_Fancm	1	16	0	13	3	0	88
104806_6066_68_1	104806_Fancm	383	243	139	297	107	673	870
104806_6066_81_1	104806_Fancm	534	429	199	348	485	1007	811
104831_5079_135_1	104831_Ptpn23	149	303	1	794	2	211	1612
104831_5079_221_1	104831_Ptpn23	280	225	111	157	365	270	702
104831_5079_263_2	104831_Ptpn23	108	105	0	1	2	5	230
104831_5079_349_1	104831_Ptpn23	35	60	2	46	3	514	684
104831_5079_447_2	104831_Ptpn23	37	33	0	1	0	3	629
104831_5079_454_1	104831_Ptpn23	431	275	24	166	17	89	1857
105246_1794_33_1	105246_Brd9	623	637	883	1264	461	696	2480
105246_1794_4_1	105246_Brd9	4206	2875	3849	7366	6610	11609	2068
105246_1794_43_1	105246_Brd9	6199	4484	7029	12042	12970	20473	3759
105246_1794_88_1	105246_Brd9	2161	1686	4191	3227	3396	5137	1774
105246_1794_90_1	105246_Brd9	33	49	76	196	94	130	30
105246_1794_99_1	105246_Brd9	6216	5517	8225	9688	7872	15808	3197
105352_618_12_1	105352_Dusp22	458	320	422	647	357	742	386
105352_618_16_2	105352_Dusp22	0	0	0	0	0	0	0
105352_618_2_1	105352_Dusp22	2258	1617	3540	2827	2261	3920	1849
105352_618_26_1	105352_Dusp22	1442	750	1517	1130	1331	3306	1580
105352_618_3_1	105352_Dusp22	446	405	122	333	527	300	352
105352_618_9_1	105352_Dusp22	2795	1744	3119	3013	3963	3473	3042
105377_3165_22_1	105377_Ankrd32	6200	4873	8461	7508	5425	10179	4615
105377_3165_58_1	105377_Ankrd32	652	1116	941	1043	650	1208	1077
105377_3165_64_1	105377_Ankrd32	1271	1723	1345	2059	1044	3089	1388
105377_3165_65_1	105377_Ankrd32	1491	1373	1877	1859	1610	2542	1295
105377_3165_75_1	105377_Ankrd32	5906	5406	6315	10156	6696	11373	5071
105377_3165_84_1	105377_Ankrd32	3327	3402	4178	6786	3458	7354	3306
105445_6342_185_1	105445_Dock9	392	240	775	915	360	1365	484
105445_6342_192_2	105445_Dock9	2015	2075	3157	5040	2732	4690	2299
105445_6342_239_1	105445_Dock9	2218	2007	4932	3527	1406	3550	1721
105445_6342_300_1	105445_Dock9	1005	502	1525	995	1346	1636	764
105445_6342_305_1	105445_Dock9	1743	2153	2738	3225	2046	3233	1693
105445_6342_355_1	105445_Dock9	1208	1155	1959	3011	823	1546	1112
105513_1356_106_1	105513_Chmp7	3491	3010	4158	5772	3534	5496	2746
105513_1356_108_1	105513_Chmp7	1974	998	2087	2053	2257	1617	1337
105513_1356_25_2	105513_Chmp7	1315	615	2219	1601	903	570	936
105513_1356_61_1	105513_Chmp7	1085	543	774	973	663	1487	791
105513_1356_75_1	105513_Chmp7	664	278	424	348	142	667	372
105513_1356_85_1	105513_Chmp7	1396	1122	1617	1399	1180	2571	1641
105663_675_10_1	105663_Thtpa_IMP_OVL	1197	1199	1878	1844	1546	1994	1075
105663_675_21_1	105663_Thtpa_IMP_OVL	705	391	237	1004	410	805	559
105663_675_34_1	105663_Thtpa_IMP_OVL	3816	3191	3488	4905	3722	5361	2944
105663_675_37_2	105663_Thtpa_IMP_OVL	1129	1787	1522	1034	1265	3541	1413
105663_675_48_1	105663_Thtpa_IMP_OVL	1777	1274	1333	1595	1775	3617	1362
105663_675_7_1	105663_Thtpa_IMP_OVL	1008	870	445	1211	1176	1745	1217
105787_1680_22_1	105787_Prkaa1	985	749	1302	1107	538	2026	1259
105787_1680_32_1	105787_Prkaa1	1855	1770	3748	3233	2185	4567	2086
105787_1680_35_1	105787_Prkaa1	178	164	405	837	378	83	330
105787_1680_65_1	105787_Prkaa1	2228	1483	2005	3072	2373	3837	2018
105787_1680_97_1	105787_Prkaa1	949	1181	432	1804	1929	2542	1045
105787_1680_99_2	105787_Prkaa1	2723	2769	2464	3403	2999	9154	3235
105841_3825_13_1	105841_Dennd3	2472	1975	5304	2221	2176	3059	2272
105841_3825_15_1	105841_Dennd3	4370	2451	4464	4970	3236	5243	3434
105841_3825_183_1	105841_Dennd3	6129	5022	5955	8993	5570	10336	5859
105841_3825_229_1	105841_Dennd3	553	229	579	305	398	653	579
105841_3825_240_1	105841_Dennd3	517	904	692	1326	681	1740	857
105841_3825_347_1	105841_Dennd3	1628	1111	2769	1679	2209	1806	1458
106021_3102_131_1	106021_Topors_IMP_OVL	1479	1297	1687	2622	1284	3000	857
106021_3102_149_1	106021_Topors_IMP_OVL	0	0	0	0	0	0	1
106021_3102_169_1	106021_Topors_IMP_OVL	2953	1653	2614	3178	3052	6319	2858
106021_3102_179_1	106021_Topors_IMP_OVL	2266	1569	4118	3409	4301	5398	2607
106021_3102_4_1	106021_Topors_IMP_OVL	1384	1282	2067	1826	1760	3632	1782
106021_3102_42_1	106021_Topors_IMP_OVL	654	863	930	571	905	1836	729
106338_1047_11_1	106338_Nsun3	3214	2924	4395	4026	3023	3948	4055
106338_1047_14_1	106338_Nsun3	312	501	740	839	641	311	528
106338_1047_43_1	106338_Nsun3	1464	1530	1067	2117	1358	2971	1108
106338_1047_50_1	106338_Nsun3	2761	3112	2581	6926	764	4427	4912
106338_1047_57_2	106338_Nsun3	1581	1393	470	3542	1613	1700	1567
106338_1047_59_2	106338_Nsun3	732	1273	1950	3046	784	1963	1496
106504_1398_21_1	106504_Stk38	722	695	437	594	1244	1507	557
106504_1398_39_1	106504_Stk38	1363	1152	1243	1067	1316	1770	886
106504_1398_4_1	106504_Stk38	1898	1475	4322	3683	2205	3670	1749
106504_1398_50_1	106504_Stk38	1395	708	1983	1698	1154	2524	1249
106504_1398_51_2	106504_Stk38	3130	2622	3225	5685	4814	8341	3680
106504_1398_7_1	106504_Stk38	640	867	1815	1606	767	1167	725
106512_480_21_1	106512_Gpsm3	3400	2221	4000	4845	3457	5062	2089
106512_480_34_2	106512_Gpsm3	2796	1588	1331	2232	2457	2603	1641
106512_480_38_1	106512_Gpsm3	1165	781	897	1138	1251	2198	851
106512_480_46_2	106512_Gpsm3	2755	2521	1972	3226	2506	4713	2054
106512_480_50_1	106512_Gpsm3	6755	5727	5421	9189	6379	11931	5506
106512_480_54_1	106512_Gpsm3	895	943	921	1732	884	3092	1181
106572_588_1_1	106572_Rab31	1142	604	1424	1495	1470	1485	1087
106572_588_12_1	106572_Rab31	2553	1533	1800	3352	2202	3346	1962
106572_588_14_1	106572_Rab31	773	187	265	132	333	710	494
106572_588_16_1	106572_Rab31	2005	2307	3142	3712	2370	4507	1955
106572_588_28_1	106572_Rab31	688	524	358	1193	819	1523	660
106572_588_8_1	106572_Rab31	621	511	665	1250	989	2766	1317
106794_4167_106_1	106794_Dhx57_IMP_OVL	1753	897	1131	1362	1561	2215	1053
106794_4167_115_1	106794_Dhx57_IMP_OVL	1775	2020	1433	2180	1853	3773	1455
106794_4167_153_1	106794_Dhx57_IMP_OVL	851	746	1696	1557	759	1666	947
106794_4167_208_1	106794_Dhx57_IMP_OVL	1	0	1	426	0	13	8
106794_4167_35_1	106794_Dhx57_IMP_OVL	2371	1309	2221	3131	2649	2776	2079
106794_4167_78_1	106794_Dhx57_IMP_OVL	2609	1445	3171	1532	1662	1254	3430
106795_792_1_2	106795_Tcf19	1968	2760	3563	1898	3234	3323	2026
106795_792_13_2	106795_Tcf19	4834	4901	3843	8210	6678	8792	6096
106795_792_32_1	106795_Tcf19	2102	1212	1721	1885	1826	3946	1720
106795_792_35_1	106795_Tcf19	1528	1458	1954	3257	2178	3554	1963
106795_792_70_1	106795_Tcf19	1704	1430	2364	2857	1433	3896	2080
106795_792_79_1	106795_Tcf19	1857	1430	1654	2685	2145	2193	1947
106821_459_10_1	106821_Oard1	695	810	474	1368	812	950	1014
106821_459_12_1	106821_Oard1	860	678	1096	1241	961	1521	773
106821_459_15_1	106821_Oard1	2651	1137	2243	1866	1399	1506	1467
106821_459_18_1	106821_Oard1	592	313	1621	904	890	1285	693
106821_459_5_1	106821_Oard1	1151	836	1017	1137	1154	1626	869
106821_459_6_1	106821_Oard1	1520	630	1327	1318	957	990	789
107182_5547_119_1	107182_Btaf1	4256	3032	4374	5603	3760	5489	3389
107182_5547_126_1	107182_Btaf1	4736	3653	3479	5379	4232	7350	3136
107182_5547_139_1	107182_Btaf1	486	595	877	1367	450	1946	1041
107182_5547_15_1	107182_Btaf1	3029	2065	2868	3669	1814	5512	2834
107182_5547_195_1	107182_Btaf1	2343	964	1405	2149	1204	3198	1520
107182_5547_55_1	107182_Btaf1	2901	2895	4306	6492	2664	4985	3696
107227_972_105_2	107227_Macrod1	2897	2411	3429	3816	3216	3831	2831
107227_972_37_2	107227_Macrod1	1983	1142	2580	1690	2705	2766	1175
107227_972_5_1	107227_Macrod1	5473	4773	3500	6275	4703	8876	5018
107227_972_84_1	107227_Macrod1	2312	2828	2276	3984	2320	3289	2517
107227_972_92_2	107227_Macrod1	879	713	538	1334	1020	1797	1164
107227_972_94_1	107227_Macrod1	932	953	692	1551	741	1586	772
107435_1251_11_1	107435_Hat1	1408	1502	1779	2613	1346	3001	2115
107435_1251_17_1	107435_Hat1	2907	1977	2840	2092	2614	3489	2530
107435_1251_19_1	107435_Hat1	1566	997	1419	744	1094	1695	1400
107435_1251_21_1	107435_Hat1	5516	5141	5696	7053	4451	9060	5447
107435_1251_24_1	107435_Hat1	2453	1661	2364	2026	1850	3540	2018
107435_1251_5_1	107435_Hat1	1178	1267	418	1166	554	1766	1026
107526_987_18_1	107526_Gimap4	1190	1580	1577	1588	1061	3194	1367
107526_987_2_1	107526_Gimap4	3729	2725	1775	6201	3849	7022	3400
107526_987_20_1	107526_Gimap4	1292	538	1107	1135	1060	1433	1042
107526_987_35_1	107526_Gimap4	945	926	1103	1265	1076	1315	1105
107526_987_47_1	107526_Gimap4	2153	1742	2308	3408	1484	4077	1869
107526_987_7_1	107526_Gimap4	3068	2513	2983	3760	2548	4943	2694
107569_996_12_1	107569_Nt5c3	1603	1185	2274	1178	1228	1664	1320
107569_996_16_2	107569_Nt5c3	4818	5525	6819	7197	5256	9559	4856
107569_996_22_1	107569_Nt5c3	1207	1255	1462	2787	1444	1727	1372
107569_996_23_1	107569_Nt5c3	1027	998	930	1524	1026	2010	825
107569_996_4_1	107569_Nt5c3	2064	2473	1725	2341	2414	2521	1739
107569_996_5_1	107569_Nt5c3	1806	982	2537	2341	1772	3182	1556
107589_5853_282_1	107589_Mylk_IMP_OVL	3346	2730	5496	4819	3661	6512	4441
107589_5853_497_1	107589_Mylk_IMP_OVL	1172	1200	804	2804	1399	1445	1169
107589_5853_518_1	107589_Mylk_IMP_OVL	266	451	188	592	431	284	367
107589_5853_523_1	107589_Mylk_IMP_OVL	1515	1087	2371	1273	1421	2575	1444
107589_5853_66_2	107589_Mylk_IMP_OVL	2765	1801	2841	2514	3089	4045	2434
107589_5853_69_2	107589_Mylk_IMP_OVL	3168	3224	2856	4665	2542	7283	4970
107650_2451_157_1	107650_Pi4kb_IMP_OVL	553	384	460	538	650	1118	1015
107650_2451_161_1	107650_Pi4kb_IMP_OVL	221	413	92	207	541	155	1949
107650_2451_37_1	107650_Pi4kb_IMP_OVL	45	229	3	32	22	283	1227
107650_2451_75_1	107650_Pi4kb_IMP_OVL	671	682	2091	366	677	923	1643
107650_2451_84_1	107650_Pi4kb_IMP_OVL	270	343	267	192	270	343	683
107650_2451_93_1	107650_Pi4kb_IMP_OVL	422	360	119	63	251	137	1403
107817_1212_11_1	107817_Jmjd6	2390	2557	1412	1643	1664	2318	3387
107817_1212_13_1	107817_Jmjd6	5149	4861	6415	6521	4314	9872	5932
107817_1212_54_2	107817_Jmjd6	927	1147	1124	1973	576	1560	1355
107817_1212_57_1	107817_Jmjd6	1071	1187	1088	804	1143	1668	1223
107817_1212_62_1	107817_Jmjd6	214	314	84	619	428	160	428
107817_1212_94_1	107817_Jmjd6	1422	1610	2201	1873	1465	3244	2023
107823_4101_107_1	107823_Whsc1	2998	3136	3154	3688	2010	4720	3055
107823_4101_133_2	107823_Whsc1	843	976	498	1371	580	2116	1230
107823_4101_154_1	107823_Whsc1	1227	960	1252	1032	869	1469	1241
107823_4101_193_1	107823_Whsc1	1647	2158	2587	3663	970	2353	1343
107823_4101_214_2	107823_Whsc1	1554	581	2031	978	1412	1939	869
107823_4101_29_1	107823_Whsc1	76	134	419	336	296	131	94
107932_5748_195_2	107932_Chd4_IMP_OVL	884	604	885	591	195	835	1589
107932_5748_236_1	107932_Chd4_IMP_OVL	1118	1016	806	1587	374	875	1925
107932_5748_242_1	107932_Chd4_IMP_OVL	905	1354	528	2489	170	1049	3218
107932_5748_365_1	107932_Chd4_IMP_OVL	164	511	238	758	12	30	4147
107932_5748_56_1	107932_Chd4_IMP_OVL	372	688	33	340	331	715	1644
107932_5748_62_2	107932_Chd4_IMP_OVL	433	894	1301	840	750	857	2161
107976_1263_16_2	107976_Bre	650	681	131	1567	302	735	697
107976_1263_23_1	107976_Bre	1457	747	1395	1972	1424	2328	1490
107976_1263_3_1	107976_Bre	1212	884	584	960	632	970	767
107976_1263_31_1	107976_Bre	2459	2757	1226	1453	1916	3585	2101
107976_1263_37_1	107976_Bre	932	579	2235	1912	776	1383	1026
107976_1263_51_1	107976_Bre	653	523	1297	1168	777	1119	605
108000_8994_132_1	108000_Cenpf	4086	2288	4651	5204	3684	5668	3226
108000_8994_259_1	108000_Cenpf	0	0	1	0	0	0	3
108000_8994_267_1	108000_Cenpf	5692	4391	5074	6446	4942	7306	5573
108000_8994_272_1	108000_Cenpf	1439	2193	1937	3551	1486	5094	2212
108000_8994_44_1	108000_Cenpf	2290	913	1859	2272	2439	2560	1414
108000_8994_66_1	108000_Cenpf	4312	3767	4680	4304	4213	7191	4472
108058_1602_19_1	108058_Camk2d	991	681	1144	1308	779	2123	757
108058_1602_21_1	108058_Camk2d	2649	2624	2608	4968	2539	6097	1945
108058_1602_37_1	108058_Camk2d	6151	4383	5355	6635	5830	9160	5979
108058_1602_4_1	108058_Camk2d	0	0	5	1	116	0	35
108058_1602_44_1	108058_Camk2d	1662	594	2043	1818	976	2544	627
108058_1602_70_2	108058_Camk2d	3115	2527	4110	3751	3874	4242	2669
108077_3735_100_1	108077_Skiv2l_IMP_OVL	2295	1855	1313	2939	1306	4249	2560
108077_3735_161_1	108077_Skiv2l_IMP_OVL	3836	3326	1135	1666	696	1129	5025
108077_3735_259_2	108077_Skiv2l_IMP_OVL	179	108	56	314	117	2	294
108077_3735_334_1	108077_Skiv2l_IMP_OVL	2434	1568	3110	1492	963	2171	1740
108077_3735_393_1	108077_Skiv2l_IMP_OVL	982	746	505	302	417	973	1070
108077_3735_57_1	108077_Skiv2l_IMP_OVL	552	924	51	284	67	25	1270
108083_1251_100_1	108083_Pip4k2b	800	457	772	433	917	935	749
108083_1251_14_1	108083_Pip4k2b	1029	828	521	1243	826	1626	976
108083_1251_56_1	108083_Pip4k2b	1999	1569	2376	2263	1825	3522	1792
108083_1251_68_1	108083_Pip4k2b	2907	2346	2739	3324	3403	4133	3024
108083_1251_82_1	108083_Pip4k2b	1438	907	1109	989	1455	2636	1648
108083_1251_97_1	108083_Pip4k2b	4511	3970	3311	4364	4663	9053	5128
108099_1701_124_1	108099_Prkag2	1498	822	1882	1632	1487	1263	1173
108099_1701_30_1	108099_Prkag2	3574	1543	4412	3475	2388	3694	1987
108099_1701_90_1	108099_Prkag2	669	326	214	1719	434	1111	536
108099_1701_93_1	108099_Prkag2	1357	960	802	2079	1097	1508	1087
108099_1701_95_1	108099_Prkag2	889	1017	1189	1018	1334	1190	1106
108099_1701_96_1	108099_Prkag2	22	72	86	438	4	43	89
108155_3141_141_1	108155_Ogt	157	185	52	525	19	193	914
108155_3141_157_1	108155_Ogt	612	580	365	684	110	521	3192
108155_3141_34_1	108155_Ogt	182	32	0	119	40	149	660
108155_3141_35_1	108155_Ogt	281	383	15	121	243	502	2290
108155_3141_45_2	108155_Ogt	234	314	104	98	5	128	1804
108155_3141_47_1	108155_Ogt	0	16	0	9	0	1	149
108723_3465_149_1	108723_Card11	5116	3930	6334	9898	5571	8945	3518
108723_3465_159_1	108723_Card11	1160	943	1147	1932	1081	2871	840
108723_3465_210_1	108723_Card11	2914	2116	3256	4092	2339	4600	1687
108723_3465_3_2	108723_Card11	324	52	8	203	368	726	70
108723_3465_36_1	108723_Card11	150	197	325	283	95	778	135
108723_3465_8_1	108723_Card11	2560	1238	1182	2600	1639	3188	1997
108737_1584_12_1	108737_Oxsr1	117	100	123	788	134	1073	409
108737_1584_24_2	108737_Oxsr1	2876	2439	2269	3139	1214	2836	4887
108737_1584_29_1	108737_Oxsr1	1039	1067	1626	812	743	721	1496
108737_1584_44_2	108737_Oxsr1	4078	4283	2584	4682	2563	6201	4270
108737_1584_52_1	108737_Oxsr1	203	183	17	461	48	526	579
108737_1584_64_1	108737_Oxsr1	2193	1909	1236	1565	908	2109	3531
108829_7593_16_2	108829_Jmjd1c	2733	2500	3180	4449	2475	5068	2352
108829_7593_358_1	108829_Jmjd1c	565	473	581	619	292	1559	619
108829_7593_370_1	108829_Jmjd1c	776	712	3036	1576	939	1356	806
108829_7593_399_1	108829_Jmjd1c	895	966	1382	1612	1001	1651	767
108829_7593_54_1	108829_Jmjd1c	1684	2229	2340	2580	2421	1933	1966
108829_7593_99_1	108829_Jmjd1c	2394	1916	1131	3528	2852	4286	2208
108853_1122_18_1	108853_Mtrf1l	559	324	212	501	252	691	926
108853_1122_28_2	108853_Mtrf1l	320	727	610	424	97	197	1137
108853_1122_42_1	108853_Mtrf1l	571	413	64	334	39	102	914
108853_1122_44_1	108853_Mtrf1l	1420	1509	588	1982	722	1337	1758
108853_1122_60_1	108853_Mtrf1l	2075	2420	2086	2723	387	1423	3919
108853_1122_64_1	108853_Mtrf1l	1097	772	458	650	409	575	1873
108857_7647_140_1	108857_Ankhd1	1862	2367	2601	3311	3530	4224	1687
108857_7647_146_1	108857_Ankhd1	1116	1188	1778	2508	1455	2655	1530
108857_7647_184_1	108857_Ankhd1	1822	1560	2680	2380	2829	3213	1315
108857_7647_324_1	108857_Ankhd1	2576	1615	3093	2365	2316	3490	1769
108857_7647_411_2	108857_Ankhd1	2440	2427	4279	4385	2920	4646	2141
108857_7647_47_1	108857_Ankhd1	4224	2711	5284	6660	4926	5105	2988
108912_2949_160_1	108912_Cdca2	995	1096	628	1962	926	3256	1290
108912_2949_48_1	108912_Cdca2	2395	1488	2002	2554	2053	3430	1864
108912_2949_51_2	108912_Cdca2	4074	3428	5289	6583	3241	8035	4199
108912_2949_72_1	108912_Cdca2	3449	2421	2659	4722	2214	4726	3216
108912_2949_77_1	108912_Cdca2	1216	1209	1776	1981	1155	3391	1477
108912_2949_9_1	108912_Cdca2	729	181	316	151	377	191	311
108946_2733_115_1	108946_Zzz3_IMP_OVL	1077	1092	598	931	1025	1168	1124
108946_2733_129_1	108946_Zzz3_IMP_OVL	3130	1522	3043	2385	2036	2880	3633
108946_2733_43_1	108946_Zzz3_IMP_OVL	1893	1913	2439	4304	2696	6284	2588
108946_2733_47_1	108946_Zzz3_IMP_OVL	3828	1725	2358	3809	2823	3671	3454
108946_2733_72_1	108946_Zzz3_IMP_OVL	380	117	78	173	187	353	566
108946_2733_94_1	108946_Zzz3_IMP_OVL	1437	788	1177	1035	1072	878	1361
108954_2094_10_2	108954_Ppp1r15b	1403	1496	995	743	1028	2871	1368
108954_2094_107_1	108954_Ppp1r15b	321	329	5	444	515	124	368
108954_2094_137_2	108954_Ppp1r15b	785	888	1678	1112	901	1189	998
108954_2094_138_2	108954_Ppp1r15b	4407	3516	3092	4772	2426	5144	4907
108954_2094_139_1	108954_Ppp1r15b	1456	918	1618	1106	630	1564	1481
108954_2094_33_2	108954_Ppp1r15b	67	43	204	8	119	126	258
108960_1869_113_2	108960_Irak2	1195	799	1356	853	1928	2980	1032
108960_1869_125_1	108960_Irak2	5678	4696	7369	7858	6348	7489	4755
108960_1869_149_2	108960_Irak2	1	1	0	0	0	0	6
108960_1869_38_1	108960_Irak2	9	127	46	297	109	8	22
108960_1869_80_2	108960_Irak2	539	378	825	952	489	750	475
108960_1869_83_1	108960_Irak2	6248	4202	6492	7775	8192	9922	5500
108961_2583_101_1	108961_E2f8	1498	820	2359	1365	1567	1388	1529
108961_2583_12_1	108961_E2f8	1618	1074	2104	1531	2161	2925	970
108961_2583_217_1	108961_E2f8	1019	1254	1128	2071	1030	3026	1044
108961_2583_226_1	108961_E2f8	983	1337	1773	3664	2212	3199	1530
108961_2583_230_1	108961_E2f8	1846	2092	2430	4175	2655	3673	2096
108961_2583_39_1	108961_E2f8	1086	1418	1009	2965	1114	3693	1208
108995_1335_101_1	108995_Tbc1d10c	10683	7382	12208	12626	10435	19225	9304
108995_1335_122_2	108995_Tbc1d10c	219	590	203	492	217	1682	356
108995_1335_129_2	108995_Tbc1d10c	358	324	289	515	423	1151	716
108995_1335_139_1	108995_Tbc1d10c	758	657	939	1245	1828	1348	1137
108995_1335_60_2	108995_Tbc1d10c	905	1205	991	2447	994	2337	1074
108995_1335_63_2	108995_Tbc1d10c	1269	1020	1753	1969	899	2388	1321
109113_2412_113_1	109113_Uhrf2	1411	1213	1131	1184	1597	2612	1017
109113_2412_118_1	109113_Uhrf2	720	888	511	2912	391	2459	815
109113_2412_3_1	109113_Uhrf2	1240	823	1397	1346	1542	1498	1155
109113_2412_55_1	109113_Uhrf2	2506	2668	1953	3123	3442	5512	2639
109113_2412_59_1	109113_Uhrf2	546	538	18	878	280	1267	635
109113_2412_6_1	109113_Uhrf2	989	800	1088	1444	874	2645	688
109115_1125_21_1	109115_Supt3	3674	3401	2401	3038	2464	4237	3734
109115_1125_40_1	109115_Supt3	2488	1784	1116	1774	1846	3259	2654
109115_1125_42_1	109115_Supt3	583	506	326	602	344	1713	920
109115_1125_51_1	109115_Supt3	532	163	226	206	79	291	348
109115_1125_54_1	109115_Supt3	1886	1394	523	1786	1737	2988	1806
109115_1125_9_1	109115_Supt3	6257	5941	2533	5189	5188	11263	7441
109151_8658_136_1	109151_Chd9	2120	2311	1991	3015	2326	5886	2762
109151_8658_185_1	109151_Chd9	1265	892	1067	1374	1082	1221	1037
109151_8658_296_1	109151_Chd9	3105	3289	3560	5947	4458	8464	2750
109151_8658_378_1	109151_Chd9	839	861	1487	1647	523	2138	997
109151_8658_396_1	109151_Chd9	1858	1980	2376	3249	1974	4475	1591
109151_8658_82_1	109151_Chd9	2506	2015	2263	3094	2495	2375	2761
109161_1137_15_1	109161_Ube2q2	994	673	2672	1206	2068	1091	882
109161_1137_27_1	109161_Ube2q2	2309	2056	2119	2726	2415	4665	1815
109161_1137_28_1	109161_Ube2q2	503	376	799	458	578	796	892
109161_1137_3_1	109161_Ube2q2	19	164	285	531	35	317	172
109161_1137_36_2	109161_Ube2q2	2115	1488	2976	5435	1648	4345	2124
109161_1137_8_1	109161_Ube2q2	39	461	325	235	185	637	280
109263_5757_111_1	109263_Rlf	5776	4516	5015	7826	4589	9255	7167
109263_5757_118_1	109263_Rlf	737	378	109	305	345	508	488
109263_5757_199_1	109263_Rlf	2058	1893	2353	3758	2911	3690	2708
109263_5757_252_1	109263_Rlf	5388	5382	7256	7186	4784	9278	5822
109263_5757_33_1	109263_Rlf	554	594	249	1996	691	931	825
109263_5757_69_2	109263_Rlf	1917	1946	1870	4152	1742	4021	2158
109270_1164_102_1	109270_Prr5	3492	2012	3905	2904	2796	5006	2784
109270_1164_113_1	109270_Prr5	468	879	545	1492	479	722	671
109270_1164_29_2	109270_Prr5	747	416	291	740	703	883	718
109270_1164_44_1	109270_Prr5	3251	2908	2624	3580	2230	5642	3167
109270_1164_56_2	109270_Prr5	2206	1683	2748	2141	2269	2945	2271
109270_1164_98_1	109270_Prr5	3349	2328	5903	5481	2565	6810	3114
109275_1827_126_2	109275_Actr5_IMP_OVL	989	434	2272	1537	384	126	801
109275_1827_155_1	109275_Actr5_IMP_OVL	1806	3059	2068	3909	1999	3592	2465
109275_1827_173_1	109275_Actr5_IMP_OVL	338	82	536	1060	148	385	315
109275_1827_175_1	109275_Actr5_IMP_OVL	2682	2694	2881	3466	1241	3079	3172
109275_1827_2_1	109275_Actr5_IMP_OVL	1413	1014	950	2079	489	742	1360
109275_1827_9_1	109275_Actr5_IMP_OVL	1511	1221	933	1604	769	1289	1330
109331_2922_114_1	109331_Rnf20	812	977	555	453	52	79	4114
109331_2922_3_1	109331_Rnf20	729	728	614	1353	398	1920	3911
109331_2922_5_1	109331_Rnf20	62	48	7	29	42	0	277
109331_2922_73_1	109331_Rnf20	478	559	725	875	753	1096	1420
109331_2922_77_1	109331_Rnf20	133	40	0	69	12	27	462
109331_2922_91_1	109331_Rnf20	178	187	2	265	246	44	1168
109333_2952_102_1	109333_Pkn2	1	53	0	1	0	12	27
109333_2952_34_1	109333_Pkn2	2595	1969	2309	2889	3257	5773	1753
109333_2952_49_1	109333_Pkn2	1994	950	1279	1224	2103	1433	1281
109333_2952_50_1	109333_Pkn2	2490	2356	2675	4597	2907	6043	2231
109333_2952_85_1	109333_Pkn2	2227	1173	1437	2541	1757	3345	1387
109333_2952_92_1	109333_Pkn2	744	819	624	544	1211	971	707
109359_1275_14_1	109359_Fam175b	1804	774	2478	1867	1727	2618	1453
109359_1275_26_1	109359_Fam175b	2481	2423	2454	3472	2597	4922	2731
109359_1275_32_1	109359_Fam175b	2983	2577	1751	4547	2203	3478	3210
109359_1275_48_1	109359_Fam175b	1431	999	1157	1452	1250	1849	1407
109359_1275_52_1	109359_Fam175b	3986	3717	2357	6724	4061	7374	3993
109359_1275_56_1	109359_Fam175b	2110	2907	2425	5320	2717	4816	3329
109880_2415_104_1	109880_Braf	2336	2167	3080	3373	2550	3202	1548
109880_2415_120_1	109880_Braf	1799	976	1429	1711	807	1234	1307
109880_2415_57_1	109880_Braf	5711	5748	6754	9647	5250	16088	5836
109880_2415_81_1	109880_Braf	2200	1719	1913	3685	2325	3301	1978
109880_2415_82_1	109880_Braf	2765	2372	4410	4279	3175	6262	3607
109880_2415_94_2	109880_Braf	1270	1459	1153	2714	1206	1850	1696
109910_1719_11_1	109910_Zfp91_IMP_OVL	527	636	1639	1015	853	709	568
109910_1719_124_1	109910_Zfp91_IMP_OVL	1344	457	1312	1274	1130	3265	958
109910_1719_130_1	109910_Zfp91_IMP_OVL	4072	2567	3007	2682	2458	4186	2576
109910_1719_2_1	109910_Zfp91_IMP_OVL	0	151	10	51	2	428	5
109910_1719_51_1	109910_Zfp91_IMP_OVL	7945	7484	7763	10902	6812	12522	6503
109910_1719_72_1	109910_Zfp91_IMP_OVL	2172	1706	2577	2869	2369	2062	1838
109929_1320_17_2	109929_Zbtb25	937	990	494	2618	815	2207	1243
109929_1320_18_1	109929_Zbtb25	504	385	311	519	619	491	654
109929_1320_30_1	109929_Zbtb25	806	847	877	302	1064	938	906
109929_1320_39_1	109929_Zbtb25	1665	1776	814	1756	1106	3776	1371
109929_1320_51_1	109929_Zbtb25	4972	4161	7706	7380	6490	11646	4663
109929_1320_57_1	109929_Zbtb25	2264	1391	1475	1488	1811	3179	1435
109934_2616_140_1	109934_Abr	3460	2501	3706	5402	2868	5167	3980
109934_2616_153_1	109934_Abr	5259	4484	6273	8246	5091	8694	4481
109934_2616_168_1	109934_Abr	781	321	651	1135	722	569	327
109934_2616_203_1	109934_Abr	1126	966	2141	2280	1038	2767	1045
109934_2616_62_2	109934_Abr	2993	2505	2247	3329	3259	4275	2919
109934_2616_77_2	109934_Abr	903	768	1370	1575	714	1669	1012
110033_1983_101_1	110033_Kif22	4358	3056	4037	3725	4354	6566	3649
110033_1983_110_1	110033_Kif22	362	684	870	476	250	620	560
110033_1983_121_1	110033_Kif22	1567	1929	1904	2608	2148	3598	2038
110033_1983_147_2	110033_Kif22	716	524	657	410	596	730	852
110033_1983_150_1	110033_Kif22	1062	1342	228	899	520	1557	991
110033_1983_79_1	110033_Kif22	194	265	97	310	132	92	354
110094_3723_150_1	110094_Phka2	4832	3408	2867	4131	4111	7191	3503
110094_3723_167_1	110094_Phka2	2284	1352	2611	2086	1746	2645	1437
110094_3723_41_1	110094_Phka2	2228	1016	1531	1162	1781	1878	1378
110094_3723_45_2	110094_Phka2	498	456	91	97	303	715	472
110094_3723_5_1	110094_Phka2	1654	1893	2424	2493	2143	2841	1323
110094_3723_90_2	110094_Phka2	2156	1764	2611	1869	2148	2906	2030
110147_3792_101_2	110147_Ehmt2	2873	1510	4122	3767	2162	2538	1174
110147_3792_153_1	110147_Ehmt2	1895	1671	3249	6695	2321	5139	4345
110147_3792_219_2	110147_Ehmt2	2265	1739	1751	4314	1555	2693	1703
110147_3792_228_1	110147_Ehmt2	608	65	1153	37	102	591	166
110147_3792_259_2	110147_Ehmt2	4289	2885	5462	5713	4141	4580	3250
110147_3792_77_2	110147_Ehmt2	3558	3426	6663	6844	5424	8108	3000
110157_1947_101_1	110157_Raf1_IMP_OVL	0	12	0	0	3	48	41
110157_1947_13_2	110157_Raf1_IMP_OVL	5177	3879	3224	5898	5076	7570	4084
110157_1947_19_2	110157_Raf1_IMP_OVL	379	1133	202	560	701	1512	711
110157_1947_36_1	110157_Raf1_IMP_OVL	1116	707	399	754	786	1000	957
110157_1947_68_2	110157_Raf1_IMP_OVL	8127	5778	9481	10081	9385	15807	8314
110157_1947_95_1	110157_Raf1_IMP_OVL	5140	3581	5670	7075	4972	8479	5046
110279_3813_1_1	110279_Bcr	2239	2007	2393	3150	1980	4056	1850
110279_3813_161_1	110279_Bcr	1017	1002	1873	1408	1234	2104	1008
110279_3813_168_1	110279_Bcr	345	822	1989	562	464	1383	606
110279_3813_363_2	110279_Bcr	2733	2224	2371	3167	2973	2909	2356
110279_3813_370_1	110279_Bcr	1355	662	954	722	631	978	648
110279_3813_94_1	110279_Bcr	137	278	30	11	180	238	175
110355_2070_1_1	110355_Adrbk1	1	0	0	0	22	156	35
110355_2070_109_1	110355_Adrbk1	1310	1322	1402	1705	1432	2657	1286
110355_2070_137_1	110355_Adrbk1	1930	815	1443	1964	2236	1402	1529
110355_2070_26_1	110355_Adrbk1	1382	539	1740	1112	1452	1423	1148
110355_2070_34_2	110355_Adrbk1	1984	1761	2441	2954	3141	3203	1672
110355_2070_58_1	110355_Adrbk1	1947	1793	2834	3361	1881	2821	1959
110521_8067_18_1	110521_Hivep1	2562	1232	2707	2246	1938	3143	1490
110521_8067_194_1	110521_Hivep1	232	126	338	212	283	546	289
110521_8067_23_2	110521_Hivep1	1370	875	1740	1760	2272	1817	1242
110521_8067_422_2	110521_Hivep1	1627	1298	1478	1771	1532	2395	1428
110521_8067_458_1	110521_Hivep1	59	59	0	68	39	16	27
110521_8067_655_1	110521_Hivep1	586	722	1705	1296	1241	1821	832
110524_2805_109_1	110524_Dgkq_IMP_OVL	601	627	221	1285	531	1535	563
110524_2805_173_2	110524_Dgkq_IMP_OVL	522	350	841	545	276	494	365
110524_2805_216_2	110524_Dgkq_IMP_OVL	1904	1337	2579	2343	2067	2990	1961
110524_2805_59_1	110524_Dgkq_IMP_OVL	257	311	565	792	353	910	407
110524_2805_63_1	110524_Dgkq_IMP_OVL	2792	3019	3996	4484	2303	3434	3266
110524_2805_74_1	110524_Dgkq_IMP_OVL	1533	1682	1827	2093	1224	3398	1534
110593_5130_101_1	110593_Prdm2_IMP_OVL	964	1222	1650	1996	814	2599	1364
110593_5130_124_1	110593_Prdm2_IMP_OVL	0	0	0	0	0	0	1
110593_5130_126_1	110593_Prdm2_IMP_OVL	2596	1756	1789	3167	2032	3382	2144
110593_5130_142_1	110593_Prdm2_IMP_OVL	7450	6439	7281	11060	6822	10069	4571
110593_5130_148_1	110593_Prdm2_IMP_OVL	3058	2619	4655	4636	2895	3517	2522
110593_5130_387_1	110593_Prdm2_IMP_OVL	1579	2006	4034	3683	3085	4730	2699
110616_1068_2_1	110616_Atxn3	1721	995	906	1536	1958	2641	1082
110616_1068_25_1	110616_Atxn3	1988	799	1875	1233	1511	2495	1202
110616_1068_35_1	110616_Atxn3	2480	1561	1755	2556	1613	3821	1861
110616_1068_47_1	110616_Atxn3	2055	1414	1782	2375	1482	3136	1028
110616_1068_48_1	110616_Atxn3	1214	1363	960	2035	1249	1346	1254
110616_1068_5_1	110616_Atxn3	4635	3821	5313	7276	4949	8319	4265
110639_966_13_1	110639_Prps2	4988	3334	3944	5629	4166	7963	3800
110639_966_17_2	110639_Prps2	3534	2486	1587	2591	2729	4011	3012
110639_966_33_2	110639_Prps2	7345	4805	7898	7886	7207	9875	4770
110639_966_39_2	110639_Prps2	5387	5141	7551	8032	5998	7391	5371
110639_966_44_1	110639_Prps2	5090	4508	5047	8669	4934	9839	5746
110639_966_52_2	110639_Prps2	2305	1781	3396	3002	3355	3663	2644
110651_2223_10_1	110651_Rps6ka3	2695	1746	3060	3213	2170	2636	2232
110651_2223_26_1	110651_Rps6ka3	6097	4067	6690	6960	6377	11693	5215
110651_2223_42_1	110651_Rps6ka3	0	0	0	0	0	0	0
110651_2223_53_1	110651_Rps6ka3	1461	1027	2224	2567	1321	3157	1167
110651_2223_60_2	110651_Rps6ka3	2839	1204	2199	1421	2029	3202	1293
110651_2223_9_2	110651_Rps6ka3	230	203	151	584	162	568	219
110796_3255_108_1	110796_Tshz1	4507	3760	3752	5592	3803	9794	3950
110796_3255_166_1	110796_Tshz1	993	1439	3105	2882	2224	2542	1358
110796_3255_192_1	110796_Tshz1	638	636	1300	943	1100	1872	945
110796_3255_209_1	110796_Tshz1	2108	1863	2183	2682	2111	4475	2084
110796_3255_242_2	110796_Tshz1	1675	1139	3314	2265	802	1905	1318
110796_3255_84_1	110796_Tshz1	1607	1326	1917	1503	1469	3827	1718
110854_972_20_1	110854_Ppp2r4	516	426	52	244	98	80	555
110854_972_34_1	110854_Ppp2r4	310	252	25	149	75	144	375
110854_972_6_1	110854_Ppp2r4	3213	1529	925	1318	133	782	2763
110854_972_62_2	110854_Ppp2r4	549	496	491	265	116	492	454
110854_972_67_1	110854_Ppp2r4	2422	1563	1045	1935	729	1125	2349
110854_972_68_2	110854_Ppp2r4	172	163	43	350	6	364	200
110948_2169_113_1	110948_Hlcs	34	156	545	599	96	268	250
110948_2169_127_1	110948_Hlcs	1709	897	1408	1708	1028	777	722
110948_2169_14_1	110948_Hlcs	1682	1368	1549	2654	1412	2923	1578
110948_2169_148_1	110948_Hlcs	1364	1111	2723	2040	1277	2381	1013
110948_2169_18_1	110948_Hlcs	870	567	1204	876	780	1704	860
110948_2169_199_1	110948_Hlcs	2556	2440	2955	4576	2402	3909	2475
110954_645_11_1	110954_Rpl10	16	43	4	6	2	10	1176
110954_645_15_1	110954_Rpl10	20	49	1	0	0	6	520
110954_645_27_1	110954_Rpl10	242	148	8	30	8	6	1481
110954_645_38_1	110954_Rpl10	16	25	25	48	0	13	620
110954_645_40_2	110954_Rpl10	103	62	0	47	0	1	1066
110954_645_9_1	110954_Rpl10	252	230	0	60	3	11	2608
110962_3018_155_1	110962_Mbd6_IMP_OVL	1253	1423	1592	1557	2264	1256	1557
110962_3018_180_1	110962_Mbd6_IMP_OVL	561	1018	751	2464	742	989	943
110962_3018_226_2	110962_Mbd6_IMP_OVL	1218	769	1095	1519	1149	2429	1340
110962_3018_355_1	110962_Mbd6_IMP_OVL	2577	2491	2771	3437	1974	4297	2437
110962_3018_64_2	110962_Mbd6_IMP_OVL	1899	1106	1635	2109	2057	2987	1550
110962_3018_75_1	110962_Mbd6_IMP_OVL	455	581	1159	917	644	905	718
11350_3429_123_1	11350_Abl1	1659	1324	2325	1800	2303	2527	1634
11350_3429_131_1	11350_Abl1	1372	897	501	1971	1487	1814	1320
11350_3429_143_1	11350_Abl1	2373	1772	1240	2067	1792	4617	2156
11350_3429_154_2	11350_Abl1	2408	999	1802	1824	1790	2459	1602
11350_3429_268_1	11350_Abl1	0	0	1	173	2	0	4
11350_3429_311_1	11350_Abl1	692	320	335	729	274	369	310
11352_3549_103_2	11352_Abl2	1618	1056	3647	2462	1663	3164	1346
11352_3549_132_1	11352_Abl2	1779	1591	2168	3671	2253	4062	1891
11352_3549_201_2	11352_Abl2	200	400	469	237	624	448	281
11352_3549_244_1	11352_Abl2	1102	1045	2353	1169	679	3087	1160
11352_3549_42_1	11352_Abl2	369	479	51	581	210	57	230
11352_3549_57_1	11352_Abl2	1466	1474	2086	2649	1682	2696	1240
11431_477_1_2	11431_Acp1_IMP_OVL	3255	2447	4392	3093	3584	5261	3447
11431_477_14_1	11431_Acp1_IMP_OVL	609	462	453	390	640	633	1045
11431_477_18_1	11431_Acp1_IMP_OVL	1517	885	1326	1717	2639	2219	1348
11431_477_3_1	11431_Acp1_IMP_OVL	5587	3038	5588	6143	5040	10557	4616
11431_477_7_1	11431_Acp1_IMP_OVL	2064	930	1775	2192	2013	3520	1541
11431_477_9_2	11431_Acp1_IMP_OVL	2921	2311	2458	3540	2530	5269	3186
114565_3285_215_1	114565_Zbtb21	4320	3607	2565	4077	3108	6665	3981
114565_3285_225_1	114565_Zbtb21	1411	845	669	855	878	1103	1258
114565_3285_23_1	114565_Zbtb21	85	111	22	145	201	489	459
114565_3285_35_2	114565_Zbtb21	1505	1305	709	1731	929	1510	1389
114565_3285_41_2	114565_Zbtb21	2243	2292	1427	1447	1822	2111	2621
114565_3285_78_2	114565_Zbtb21	1355	866	409	1301	1111	2419	1342
114604_3525_127_1	114604_Prdm15	4143	3396	3062	4555	2718	3251	4336
114604_3525_155_2	114604_Prdm15	2106	1130	1020	2523	1859	2750	1506
114604_3525_204_1	114604_Prdm15	499	424	519	758	371	526	311
114604_3525_242_2	114604_Prdm15	1005	906	1016	1029	1819	1784	1176
114604_3525_53_1	114604_Prdm15	835	1181	965	2130	392	729	1235
114604_3525_7_1	114604_Prdm15	1040	998	877	938	1016	1467	1394
114663_873_21_1	114663_Impa2	1432	821	2131	1230	1715	2287	1276
114663_873_22_1	114663_Impa2	3100	2212	6197	3970	4121	6920	2600
114663_873_30_1	114663_Impa2	481	788	309	573	635	934	1128
114663_873_34_1	114663_Impa2	3419	1607	3086	2729	2096	3693	2476
114663_873_57_1	114663_Impa2	2946	2660	4528	4814	4240	3940	3042
114663_873_73_2	114663_Impa2	783	147	998	232	165	737	237
114714_1155_10_1	114714_Rad51c	766	1072	146	688	84	74	2644
114714_1155_24_2	114714_Rad51c	2058	1947	1877	3680	2599	3853	2443
114714_1155_26_1	114714_Rad51c	2298	1957	438	822	175	791	3245
114714_1155_29_1	114714_Rad51c	466	484	297	819	775	1381	944
114714_1155_3_1	114714_Rad51c	3676	4489	497	527	221	1101	6642
114714_1155_32_1	114714_Rad51c	531	1088	378	665	141	206	1409
114716_1233_23_1	114716_Spred2	233	442	835	657	280	616	465
114716_1233_28_1	114716_Spred2	5363	3956	5176	7555	6142	8057	3597
114716_1233_75_1	114716_Spred2	2091	1998	2133	3461	1808	3598	2418
114716_1233_84_1	114716_Spred2	4512	5943	4568	6976	5077	13585	5228
114716_1233_85_1	114716_Spred2	2329	1604	1717	2640	1921	3191	2018
114716_1233_9_2	114716_Spred2	0	0	0	0	0	0	5
11479_1518_10_1	11479_Acvr1b_IMP_OVL	1390	845	864	1726	1156	2083	1232
11479_1518_20_1	11479_Acvr1b_IMP_OVL	3405	2846	2341	4453	3605	5971	2894
11479_1518_26_1	11479_Acvr1b_IMP_OVL	1029	1652	2111	2493	1156	2683	1317
11479_1518_29_1	11479_Acvr1b_IMP_OVL	9305	8167	11979	13359	10702	20047	9302
11479_1518_45_1	11479_Acvr1b_IMP_OVL	236	243	128	432	586	517	272
11479_1518_65_2	11479_Acvr1b_IMP_OVL	379	505	73	494	531	430	331
11512_3507_195_1	11512_Adcy6	1092	745	1343	1335	901	1891	798
11512_3507_266_1	11512_Adcy6	1085	1110	1843	1607	1338	2005	1178
11512_3507_30_2	11512_Adcy6	219	178	407	744	464	0	307
11512_3507_36_2	11512_Adcy6	1877	1649	1427	1560	1620	2727	1568
11512_3507_78_1	11512_Adcy6	1633	811	2110	1533	1234	1957	1368
11512_3507_83_1	11512_Adcy6	1125	1172	2197	2223	1243	1632	1357
11538_3327_131_1	11538_Adnp	2366	2348	2976	3857	1592	1816	5227
11538_3327_137_1	11538_Adnp	1221	665	1591	772	611	1105	902
11538_3327_159_1	11538_Adnp	58	33	0	21	1	60	68
11538_3327_166_1	11538_Adnp	174	186	46	155	170	277	456
11538_3327_57_1	11538_Adnp	1190	1201	2301	867	978	1707	1306
11538_3327_68_1	11538_Adnp	235	243	227	186	225	687	378
11544_1089_15_1	11544_Adprh	1968	1289	1816	1535	2120	3415	1415
11544_1089_28_1	11544_Adprh	1522	1039	672	1616	876	2396	1652
11544_1089_3_2	11544_Adprh	2023	2414	2706	3294	2033	4710	1954
11544_1089_44_1	11544_Adprh	26	55	285	0	2	160	17
11544_1089_76_2	11544_Adprh	1340	1749	1536	3490	2423	3546	1481
11544_1089_79_1	11544_Adprh	453	364	543	964	447	1205	386
11545_3045_139_1	11545_Parp1_IMP_OVL	677	800	423	941	323	983	943
11545_3045_166_1	11545_Parp1_IMP_OVL	866	110	377	416	140	914	388
11545_3045_189_2	11545_Parp1_IMP_OVL	340	267	149	99	201	70	282
11545_3045_208_1	11545_Parp1_IMP_OVL	3499	2454	2881	2000	3058	3492	4453
11545_3045_229_1	11545_Parp1_IMP_OVL	2757	1928	2429	3090	1667	3552	2370
11545_3045_60_1	11545_Parp1_IMP_OVL	2373	1908	2634	2048	1546	3168	1653
11546_1680_14_1	11546_Parp2	1528	931	1223	2416	1197	1901	1308
11546_1680_28_2	11546_Parp2	1800	1354	2264	2128	1935	3300	2131
11546_1680_48_1	11546_Parp2	4288	3033	2305	4031	3967	4983	4035
11546_1680_71_1	11546_Parp2	3512	3373	3193	4262	3656	5524	2989
11546_1680_78_2	11546_Parp2	986	1085	980	2046	1348	3180	1083
11546_1680_80_1	11546_Parp2	2122	1485	1437	1686	1133	2849	1241
11569_1515_130_1	11569_Aebp2	1960	1749	2320	2759	1312	2565	1738
11569_1515_140_2	11569_Aebp2	696	470	125	1195	507	734	636
11569_1515_141_1	11569_Aebp2	845	716	602	970	566	1461	1071
11569_1515_40_1	11569_Aebp2	985	602	1803	1522	1087	1414	915
11569_1515_72_1	11569_Aebp2	654	395	1629	2643	635	1083	883
11569_1515_73_1	11569_Aebp2	0	0	1	1	121	1	33
11634_1659_105_2	11634_Aire	1739	1782	1624	1927	1330	2216	1092
11634_1659_144_1	11634_Aire	591	1136	2851	1641	1153	1534	1076
11634_1659_2_2	11634_Aire	1645	1551	1767	2989	2172	2231	1939
11634_1659_25_1	11634_Aire	2256	1809	1871	2274	2060	1897	1640
11634_1659_80_2	11634_Aire	1896	1408	2243	2700	1357	2112	1674
11634_1659_82_1	11634_Aire	4500	2371	3796	6376	4167	5906	3695
11637_720_14_1	11637_Ak2	429	292	120	164	179	40	2127
11637_720_2_2	11637_Ak2	24	167	0	8	0	22	791
11637_720_4_1	11637_Ak2	397	457	292	149	126	408	1720
11637_720_40_1	11637_Ak2	192	509	102	260	12	245	2276
11637_720_54_1	11637_Ak2	280	227	13	94	93	51	1320
11637_720_66_1	11637_Ak2	29	46	1	10	0	2	569
11651_1467_123_2	11651_Akt1_IMP_OVL	402	353	730	379	225	79	1051
11651_1467_19_2	11651_Akt1_IMP_OVL	10	346	315	194	40	58	223
11651_1467_4_1	11651_Akt1_IMP_OVL	27	1	0	0	0	0	13
11651_1467_44_2	11651_Akt1_IMP_OVL	1892	1148	1686	1140	710	802	1785
11651_1467_63_1	11651_Akt1_IMP_OVL	460	497	483	217	402	350	1376
11651_1467_79_1	11651_Akt1_IMP_OVL	768	1299	2161	647	473	466	2439
11652_1446_13_1	11652_Akt2	571	555	658	1280	635	884	869
11652_1446_15_1	11652_Akt2	984	831	678	840	776	1458	1806
11652_1446_2_2	11652_Akt2	2415	2145	4039	3176	1389	3206	3022
11652_1446_21_1	11652_Akt2	946	816	957	1547	664	812	1570
11652_1446_3_2	11652_Akt2	282	594	132	598	490	465	610
11652_1446_87_2	11652_Akt2	1667	727	2250	1083	462	388	1340
116848_5664_207_1	116848_Baz2a	7700	5858	8329	10034	7881	11601	6226
116848_5664_251_1	116848_Baz2a	4105	3408	5786	5324	2538	6396	2846
116848_5664_265_2	116848_Baz2a	616	752	665	1152	662	1731	681
116848_5664_266_1	116848_Baz2a	1340	1064	1938	1616	996	1800	858
116848_5664_271_1	116848_Baz2a	446	575	364	386	553	888	1108
116848_5664_7_1	116848_Baz2a	3346	2096	3263	3735	3191	4169	1883
116870_2112_10_1	116870_Mta1	1792	1056	819	1092	1722	1774	1333
116870_2112_122_2	116870_Mta1	2391	1669	1943	2318	1455	1149	1664
116870_2112_144_2	116870_Mta1	336	95	425	7	96	113	220
116870_2112_173_1	116870_Mta1	1030	646	466	630	662	746	935
116870_2112_69_1	116870_Mta1	2520	2066	2116	3117	1329	3336	2144
116870_2112_86_1	116870_Mta1	855	419	869	1055	838	930	1037
116871_1776_110_1	116871_Mta3	5338	3311	5068	6759	4989	8593	3979
116871_1776_111_1	116871_Mta3	1152	822	551	1125	1268	2334	1031
116871_1776_122_1	116871_Mta3	1942	1332	1579	2702	1757	2335	1400
116871_1776_44_1	116871_Mta3	651	869	575	1682	1041	2755	1025
116871_1776_5_2	116871_Mta3	2686	1508	2486	2660	3834	4148	2166
116871_1776_68_1	116871_Mta3	2448	2207	2093	3842	1914	3091	1848
117149_750_1_1	117149_Tirap	326	351	476	172	718	983	479
117149_750_19_1	117149_Tirap	1155	476	959	1168	787	1174	632
117149_750_36_1	117149_Tirap	0	0	0	0	0	0	0
117149_750_37_1	117149_Tirap	110	133	388	249	51	58	191
117149_750_39_1	117149_Tirap	3491	3138	3890	5607	3280	6174	3318
117149_750_5_2	117149_Tirap	1420	781	1236	891	716	1237	893
117150_1266_14_1	117150_Pip4k2c_IMP_OVL	745	338	1637	947	883	885	557
117150_1266_25_1	117150_Pip4k2c_IMP_OVL	113	104	2	34	134	50	108
117150_1266_37_1	117150_Pip4k2c_IMP_OVL	1919	852	1831	1591	1930	1336	1296
117150_1266_38_1	117150_Pip4k2c_IMP_OVL	1963	1499	1911	2697	1508	3850	1555
117150_1266_62_1	117150_Pip4k2c_IMP_OVL	1324	603	666	1197	702	1099	1175
117150_1266_69_1	117150_Pip4k2c_IMP_OVL	1123	1372	679	2238	1047	2291	1791
11736_3510_1_1	11736_Ankfy1	2181	1764	3573	4466	1634	3740	3043
11736_3510_111_1	11736_Ankfy1	1075	627	733	501	987	382	805
11736_3510_130_2	11736_Ankfy1	2913	3145	2703	3127	2051	4124	3080
11736_3510_159_1	11736_Ankfy1	494	253	73	300	278	682	486
11736_3510_166_1	11736_Ankfy1	438	697	747	1060	436	1116	906
11736_3510_38_2	11736_Ankfy1	1974	1003	1454	2088	472	1282	1404
11747_960_17_1	11747_Anxa5_IMP_OVL	131	47	21	348	404	794	212
11747_960_21_1	11747_Anxa5_IMP_OVL	2473	2039	3939	2727	2784	2979	1970
11747_960_24_1	11747_Anxa5_IMP_OVL	6163	5791	7806	10476	5940	13433	6128
11747_960_28_2	11747_Anxa5_IMP_OVL	1453	706	1776	1621	1442	2482	1362
11747_960_34_1	11747_Anxa5_IMP_OVL	7016	5699	7751	8690	6829	13222	5850
11747_960_9_1	11747_Anxa5_IMP_OVL	1908	1487	1411	2546	2787	2586	1397
11771_2934_125_1	11771_Ap2a1_IMP_OVL	709	465	850	223	846	297	767
11771_2934_143_1	11771_Ap2a1_IMP_OVL	1423	1633	1446	1190	764	1854	2382
11771_2934_170_1	11771_Ap2a1_IMP_OVL	2680	2532	2068	1995	1590	2727	3331
11771_2934_30_1	11771_Ap2a1_IMP_OVL	1480	1004	1007	1341	1054	1027	1894
11771_2934_32_1	11771_Ap2a1_IMP_OVL	558	823	241	526	446	362	963
11771_2934_54_1	11771_Ap2a1_IMP_OVL	4487	3621	5031	4683	2732	4323	6433
11785_2133_109_2	11785_Apbb1	1134	952	1194	2596	1533	1631	1195
11785_2133_142_1	11785_Apbb1	757	794	587	1394	809	1487	767
11785_2133_150_1	11785_Apbb1	631	542	351	1000	986	1097	701
11785_2133_153_1	11785_Apbb1	1954	1560	1958	2866	2390	3527	1945
11785_2133_17_1	11785_Apbb1	3045	1716	3489	3937	2249	4790	1633
11785_2133_6_1	11785_Apbb1	1851	1162	449	1677	2107	1094	912
11792_954_15_1	11792_Apex1_IMP_OVL	532	377	887	132	400	536	406
11792_954_20_1	11792_Apex1_IMP_OVL	5966	4202	7269	7746	5953	9154	6419
11792_954_28_1	11792_Apex1_IMP_OVL	4069	3119	3347	4669	2835	5289	4573
11792_954_36_1	11792_Apex1_IMP_OVL	771	506	429	919	678	1419	654
11792_954_41_1	11792_Apex1_IMP_OVL	241	156	2	293	156	214	343
11792_954_56_1	11792_Apex1_IMP_OVL	1570	1103	1242	731	800	1509	1124
11836_1815_100_2	11836_Araf_IMP_OVL	28	74	149	100	199	3	45
11836_1815_109_1	11836_Araf_IMP_OVL	1252	802	1208	973	1378	1228	1108
11836_1815_116_1	11836_Araf_IMP_OVL	1223	1119	2786	2833	1484	2881	1736
11836_1815_140_1	11836_Araf_IMP_OVL	1091	575	1973	1535	1817	1729	1044
11836_1815_149_1	11836_Araf_IMP_OVL	1626	1824	2607	2797	1432	3843	1761
11836_1815_85_1	11836_Araf_IMP_OVL	1863	1495	3311	2362	770	2628	2082
11852_654_22_1	11852_Rhob	213	330	65	147	30	351	3022
11852_654_27_1	11852_Rhob	2224	1321	1521	1880	1612	1263	1354
11852_654_29_2	11852_Rhob	0	0	0	0	4	0	4
11852_654_62_1	11852_Rhob	1691	1922	1604	3660	2304	3875	1578
11852_654_65_1	11852_Rhob	1931	2390	1922	4655	2842	4641	2227
11852_654_76_1	11852_Rhob	2370	2344	3575	3296	3144	6282	2698
11863_2376_114_2	11863_Arnt	8087	5622	8180	8561	9549	11603	5767
11863_2376_118_1	11863_Arnt	2259	1121	1292	2266	2507	3535	1543
11863_2376_119_1	11863_Arnt	4615	4587	3666	6042	5097	8333	4123
11863_2376_128_1	11863_Arnt	1810	1126	977	2207	1938	2070	1498
11863_2376_16_2	11863_Arnt	788	640	463	454	940	1433	919
11863_2376_69_1	11863_Arnt	2465	2747	2177	3151	2777	3924	2695
11865_1881_13_1	11865_Arntl	931	745	1842	1195	756	1958	884
11865_1881_53_2	11865_Arntl	1111	828	1226	848	590	1880	969
11865_1881_58_1	11865_Arntl	318	279	24	425	118	296	370
11865_1881_62_1	11865_Arntl	1093	1306	1791	1431	1116	2692	1237
11865_1881_70_1	11865_Arntl	1740	1680	3432	2907	2148	2973	2488
11865_1881_84_1	11865_Arntl	3699	2720	4031	5789	3339	6230	3048
11891_666_19_1	11891_Rab27a	527	373	396	492	502	270	493
11891_666_29_1	11891_Rab27a	89	32	451	63	2	333	68
11891_666_32_1	11891_Rab27a	2066	1390	2027	2689	1690	3194	1472
11891_666_49_2	11891_Rab27a	1441	1208	682	2191	1846	3319	1137
11891_666_54_1	11891_Rab27a	1409	968	683	1825	1294	1655	795
11891_666_7_1	11891_Rab27a	2218	1976	3151	2573	2026	4499	2647
11909_1464_13_1	11909_Atf2	1448	1027	1114	1206	1448	1791	1067
11909_1464_21_1	11909_Atf2	3974	3592	3388	5435	3825	6043	3825
11909_1464_29_1	11909_Atf2	1104	703	518	738	999	1461	1050
11909_1464_43_1	11909_Atf2	1244	1142	505	1455	1023	1346	963
11909_1464_44_1	11909_Atf2	323	510	71	560	363	1321	561
11909_1464_62_1	11909_Atf2	4718	3206	5159	4540	3814	7038	3726
11910_546_11_1	11910_Atf3	431	700	889	1066	796	1530	742
11910_546_13_2	11910_Atf3	1591	1397	1179	1264	799	1146	1131
11910_546_15_1	11910_Atf3	2230	2100	1586	3221	2276	3006	1711
11910_546_16_1	11910_Atf3	2463	1874	2823	2579	2474	4978	2423
11910_546_20_1	11910_Atf3	3332	2246	2114	3623	3281	3171	2513
11910_546_28_1	11910_Atf3	10696	9420	7725	12523	11102	16525	9314
11911_1050_14_1	11911_Atf4	4296	3058	2792	6259	4728	7189	3209
11911_1050_16_1	11911_Atf4	297	623	849	446	712	1476	1072
11911_1050_24_1	11911_Atf4	254	517	554	1182	200	1208	871
11911_1050_35_1	11911_Atf4	116	26	22	235	83	521	198
11911_1050_70_1	11911_Atf4	639	523	511	1698	914	1983	1121
11911_1050_72_1	11911_Atf4	3551	3665	4735	5630	3841	4685	5293
11920_9201_118_1	11920_Atm	1667	1890	12	600	639	1152	2154
11920_9201_19_1	11920_Atm	1692	2397	1525	998	683	2520	2347
11920_9201_298_1	11920_Atm	945	720	141	525	67	692	1162
11920_9201_40_2	11920_Atm	1004	449	243	972	206	902	529
11920_9201_51_2	11920_Atm	2893	1623	1540	1140	693	760	3089
11920_9201_71_1	11920_Atm	7	215	0	160	1	163	255
12013_2220_10_1	12013_Bach1	8149	8209	10041	13488	6404	17407	7713
12013_2220_146_1	12013_Bach1	2132	1461	2478	2129	1138	2076	1650
12013_2220_41_1	12013_Bach1	365	105	651	46	291	283	164
12013_2220_44_1	12013_Bach1	6802	4348	6080	5699	4335	8298	4792
12013_2220_80_1	12013_Bach1	5914	3868	4787	6794	3633	8515	5607
12013_2220_94_1	12013_Bach1	1164	485	1010	913	925	1645	818
12014_2520_125_1	12014_Bach2_IMP_OVL	3897	3356	3045	4005	4252	7860	3906
12014_2520_169_1	12014_Bach2_IMP_OVL	2553	2548	1558	2942	2455	5512	4908
12014_2520_192_2	12014_Bach2_IMP_OVL	1659	792	1309	1350	1245	2611	1675
12014_2520_204_1	12014_Bach2_IMP_OVL	322	149	716	197	648	800	564
12014_2520_228_1	12014_Bach2_IMP_OVL	871	763	725	1617	1545	1815	1777
12014_2520_83_1	12014_Bach2_IMP_OVL	836	589	849	421	442	847	876
12021_2298_101_1	12021_Bard1	1128	989	950	871	896	1273	1372
12021_2298_108_1	12021_Bard1	459	920	334	485	597	1612	1480
12021_2298_119_1	12021_Bard1	151	388	69	250	253	310	1155
12021_2298_135_2	12021_Bard1	612	724	500	191	108	141	2715
12021_2298_31_1	12021_Bard1	456	567	2	126	41	131	1530
12021_2298_84_1	12021_Bard1	633	546	40	6	10	95	1401
12034_900_15_1	12034_Phb2	327	501	17	62	8	7	1148
12034_900_19_1	12034_Phb2	337	264	1	173	5	7	1715
12034_900_40_1	12034_Phb2	787	1123	179	168	13	38	4172
12034_900_51_1	12034_Phb2	51	79	0	1	0	0	271
12034_900_54_1	12034_Phb2	327	268	2	103	1	6	1170
12034_900_58_2	12034_Phb2	1621	2320	631	670	256	385	5335
12041_1239_23_1	12041_Bckdk	2801	1403	1604	3314	2749	6288	2356
12041_1239_33_1	12041_Bckdk	1202	711	1691	1968	1472	2122	912
12041_1239_35_1	12041_Bckdk	2505	1096	3160	2234	2355	2232	1340
12041_1239_48_1	12041_Bckdk	445	757	490	737	614	816	526
12041_1239_70_1	12041_Bckdk	2811	1356	2188	2797	3090	3805	2301
12041_1239_81_2	12041_Bckdk	1347	1703	2313	1749	1579	3931	1617
12051_1347_1_1	12051_Bcl3	480	634	898	703	258	1000	681
12051_1347_10_1	12051_Bcl3	2166	1255	2182	2498	1446	3666	1720
12051_1347_108_1	12051_Bcl3	5	1	0	6	0	58	61
12051_1347_53_1	12051_Bcl3	637	447	175	649	314	1805	601
12051_1347_65_1	12051_Bcl3	511	578	192	1007	202	1412	728
12051_1347_8_1	12051_Bcl3	785	568	775	748	148	304	584
12053_2124_154_2	12053_Bcl6	3218	2920	2540	2519	2512	5185	3607
12053_2124_173_1	12053_Bcl6	2661	1091	2347	2430	2848	1595	2671
12053_2124_21_1	12053_Bcl6	128	127	77	329	284	143	304
12053_2124_27_1	12053_Bcl6	857	1065	588	1175	1712	894	1359
12053_2124_79_1	12053_Bcl6	715	702	837	969	612	1446	908
12053_2124_8_1	12053_Bcl6	1332	1485	1831	603	949	1359	1501
12142_2472_173_1	12142_Prdm1	2015	1180	3399	2774	1708	1800	1838
12142_2472_175_2	12142_Prdm1	1642	2848	3640	2960	260	1661	2162
12142_2472_185_2	12142_Prdm1	1900	1377	1537	3680	511	279	1262
12142_2472_205_1	12142_Prdm1	0	0	2	167	2	0	8
12142_2472_26_2	12142_Prdm1	234	124	536	483	73	247	289
12142_2472_77_1	12142_Prdm1	772	971	284	594	52	8	1298
12143_1500_10_1	12143_Blk	1623	1461	1985	1771	1615	3778	1528
12143_1500_118_1	12143_Blk	2290	1823	1964	2442	3273	3889	2798
12143_1500_49_1	12143_Blk	1388	872	1173	1330	1250	2086	1030
12143_1500_60_1	12143_Blk	2072	2096	1507	3486	1403	3232	2230
12143_1500_86_2	12143_Blk	859	452	443	808	527	949	527
12143_1500_96_1	12143_Blk	2298	1318	2482	2538	1931	3385	1201
12144_4260_103_1	12144_Blm	559	814	46	522	154	1136	854
12144_4260_161_1	12144_Blm	1	12	5	9	225	14	76
12144_4260_174_2	12144_Blm	400	784	194	159	134	961	563
12144_4260_76_1	12144_Blm	1882	1348	1839	891	1386	1225	1533
12144_4260_88_2	12144_Blm	815	1097	883	736	800	1786	1140
12144_4260_97_1	12144_Blm	777	903	836	983	972	1066	1575
12151_975_10_1	12151_Bmi1	1244	902	1045	1243	966	2045	1926
12151_975_14_1	12151_Bmi1	1402	942	1372	725	899	818	1984
12151_975_22_2	12151_Bmi1	1072	807	336	290	240	1409	1499
12151_975_3_1	12151_Bmi1	549	525	801	250	258	1482	1170
12151_975_32_1	12151_Bmi1	1315	1069	2349	1916	1566	2876	1476
12151_975_33_1	12151_Bmi1	1679	1638	1416	1190	793	1351	2770
12181_2199_134_1	12181_Bop1_IMP_OVL	576	720	919	918	509	1524	1930
12181_2199_143_2	12181_Bop1_IMP_OVL	1210	1525	926	1943	855	1996	3413
12181_2199_19_1	12181_Bop1_IMP_OVL	384	69	43	4	45	25	667
12181_2199_211_1	12181_Bop1_IMP_OVL	680	950	716	662	572	595	2462
12181_2199_212_1	12181_Bop1_IMP_OVL	327	917	129	480	406	1688	1428
12181_2199_36_1	12181_Bop1_IMP_OVL	0	69	0	0	0	0	11
12183_780_1_1	12183_Bpgm	789	1323	1589	1797	586	2154	917
12183_780_19_2	12183_Bpgm	2656	2023	2872	3516	1453	4655	2039
12183_780_30_1	12183_Bpgm	4005	2755	3451	4929	2930	6028	3412
12183_780_38_1	12183_Bpgm	316	223	724	661	119	623	300
12183_780_40_2	12183_Bpgm	1879	1631	2047	2261	1295	4521	1734
12183_780_73_1	12183_Bpgm	3860	2143	3134	1997	2814	2555	2060
12189_5439_103_1	12189_Brca1	1083	825	1344	1262	1065	1184	1843
12189_5439_18_1	12189_Brca1	1137	633	744	960	484	775	1595
12189_5439_182_1	12189_Brca1	1070	1213	1625	1239	833	2529	1386
12189_5439_229_2	12189_Brca1	1144	267	186	368	353	744	801
12189_5439_234_1	12189_Brca1	197	238	182	339	201	197	411
12189_5439_68_2	12189_Brca1	900	814	874	326	349	1076	1361
12190_9990_132_1	12190_Brca2	1637	2008	1492	2406	1465	3213	3623
12190_9990_162_1	12190_Brca2	732	931	979	1081	814	848	1869
12190_9990_224_1	12190_Brca2	206	264	293	367	313	642	733
12190_9990_322_1	12190_Brca2	1707	2341	3114	1887	2291	1945	4827
12190_9990_370_1	12190_Brca2	2560	2565	997	1794	1327	2934	4166
12190_9990_384_1	12190_Brca2	923	1046	736	945	600	1590	2255
12192_1017_115_1	12192_Zfp36l1	784	465	483	829	1093	2195	1318
12192_1017_122_2	12192_Zfp36l1	1093	698	701	1045	980	2135	1361
12192_1017_15_1	12192_Zfp36l1	3565	2767	2553	4915	2652	4898	3735
12192_1017_39_1	12192_Zfp36l1	235	231	95	618	238	588	531
12192_1017_59_1	12192_Zfp36l1	288	286	114	167	164	297	495
12192_1017_79_1	12192_Zfp36l1	367	381	765	922	480	970	823
12193_1455_152_1	12193_Zfp36l2	2054	1199	2046	2534	1569	2812	2100
12193_1455_156_1	12193_Zfp36l2	2635	1451	1684	1870	1748	5233	2109
12193_1455_19_1	12193_Zfp36l2	657	1409	588	1983	783	3255	1074
12193_1455_193_1	12193_Zfp36l2	812	519	1630	574	1011	1775	667
12193_1455_201_1	12193_Zfp36l2	9	72	54	8	55	131	40
12193_1455_36_1	12193_Zfp36l2	1364	959	1877	1546	1769	2802	1160
12229_1980_31_1	12229_Btk	1199	960	1635	2163	284	533	1257
12229_1980_54_1	12229_Btk	1374	388	1689	2970	339	998	805
12229_1980_65_2	12229_Btk	635	620	1400	780	832	361	846
12229_1980_67_1	12229_Btk	2393	964	2193	1855	1481	1896	1278
12229_1980_73_1	12229_Btk	3608	2637	3039	3665	1536	2957	2822
12229_1980_78_1	12229_Btk	413	1063	449	1271	210	1495	784
12235_3180_116_1	12235_Bub1	749	744	891	964	742	975	3158
12235_3180_13_1	12235_Bub1	194	146	24	124	2	132	2137
12235_3180_18_1	12235_Bub1	20	18	113	64	7	161	268
12235_3180_55_1	12235_Bub1	150	464	116	497	292	495	1630
12235_3180_83_1	12235_Bub1	400	328	3	641	120	432	1879
12235_3180_89_1	12235_Bub1	4647	3179	3377	3825	4347	6228	6731
12322_1437_111_1	12322_Camk2a_IMP_OVL	1242	1191	1339	1826	1858	2191	1377
12322_1437_34_1	12322_Camk2a_IMP_OVL	11	44	0	0	13	0	35
12322_1437_45_1	12322_Camk2a_IMP_OVL	1815	2136	3127	2103	2960	2596	1473
12322_1437_81_1	12322_Camk2a_IMP_OVL	1066	728	1647	1381	965	2063	779
12322_1437_86_1	12322_Camk2a_IMP_OVL	620	465	282	449	886	542	532
12322_1437_93_1	12322_Camk2a_IMP_OVL	4895	4366	5143	5624	4510	7039	4081
12325_1590_19_1	12325_Camk2g	186	41	0	20	14	2	66
12325_1590_2_1	12325_Camk2g	392	358	259	466	567	647	425
12325_1590_25_2	12325_Camk2g	1046	929	1796	2773	1302	3044	1370
12325_1590_34_1	12325_Camk2g	5614	4817	5571	7739	4707	10621	4510
12325_1590_38_1	12325_Camk2g	268	189	103	400	180	340	186
12325_1590_85_2	12325_Camk2g	412	622	478	721	695	1139	605
12387_2346_119_1	12387_Ctnnb1_IMP_OVL	1212	1201	746	693	1501	1273	923
12387_2346_144_1	12387_Ctnnb1_IMP_OVL	0	2	0	0	0	30	4
12387_2346_25_1	12387_Ctnnb1_IMP_OVL	1794	2070	2791	2952	1963	3330	1636
12387_2346_26_1	12387_Ctnnb1_IMP_OVL	2170	1801	2117	3698	3392	3612	1617
12387_2346_27_2	12387_Ctnnb1_IMP_OVL	1984	1862	649	1458	1983	4268	1803
12387_2346_99_1	12387_Ctnnb1_IMP_OVL	28	178	1	120	169	190	79
12394_1398_118_1	12394_Runx1	1166	563	1118	1717	1002	1393	1199
12394_1398_154_1	12394_Runx1	2074	1932	1556	3498	1419	2331	1972
12394_1398_162_1	12394_Runx1	90	185	408	86	33	321	221
12394_1398_22_1	12394_Runx1	299	225	269	266	282	293	388
12394_1398_55_2	12394_Runx1	1918	1571	2427	2371	1877	2793	1543
12394_1398_66_1	12394_Runx1	6565	4554	3199	3804	4009	5745	5257
12396_1785_115_1	12396_Cbfa2t2	397	436	384	420	329	384	518
12396_1785_120_1	12396_Cbfa2t2	5315	3640	5557	4890	3619	5879	4161
12396_1785_132_2	12396_Cbfa2t2	2051	1899	3681	2940	4123	5525	2160
12396_1785_45_1	12396_Cbfa2t2	321	378	324	206	396	329	408
12396_1785_48_1	12396_Cbfa2t2	885	968	1731	1165	1175	1305	1212
12396_1785_70_1	12396_Cbfa2t2	9924	6799	8272	10609	8908	13321	7689
12398_1863_136_1	12398_Cbfa2t3	6230	4131	5537	8278	6865	12496	5180
12398_1863_151_2	12398_Cbfa2t3	458	443	1113	566	526	1652	662
12398_1863_176_2	12398_Cbfa2t3	1187	1094	1761	5750	1293	5032	1699
12398_1863_182_1	12398_Cbfa2t3	950	834	814	1207	1459	2082	1075
12398_1863_42_2	12398_Cbfa2t3	3087	3806	4696	6412	2560	8954	3446
12398_1863_49_2	12398_Cbfa2t3	3538	2758	4088	4336	4786	6106	2782
12399_1272_126_2	12399_Runx3	3723	3272	3987	4521	1982	4178	5906
12399_1272_128_2	12399_Runx3	996	712	1258	1101	956	2357	1906
12399_1272_133_1	12399_Runx3	793	713	632	1388	505	412	1194
12399_1272_139_1	12399_Runx3	712	439	485	908	512	735	849
12399_1272_143_1	12399_Runx3	1545	1042	1977	394	856	826	2200
12399_1272_49_1	12399_Runx3	1701	1453	945	1613	1370	3014	2290
12400_564_12_1	12400_Cbfb	49	169	37	922	117	95	344
12400_564_14_1	12400_Cbfb	194	355	286	409	230	81	415
12400_564_15_1	12400_Cbfb	910	814	461	831	155	1098	1403
12400_564_21_2	12400_Cbfb	356	116	36	1	223	270	324
12400_564_22_1	12400_Cbfb	417	496	150	412	152	384	1262
12400_564_32_1	12400_Cbfb	3592	4263	990	3421	1151	3412	7200
12402_2742_108_1	12402_Cbl	4604	4076	5929	6728	6697	9291	4002
12402_2742_117_1	12402_Cbl	1637	970	1281	1424	1161	2356	987
12402_2742_121_1	12402_Cbl	1272	830	1173	817	850	1481	1005
12402_2742_50_1	12402_Cbl	1638	1389	2552	2140	1496	2366	1061
12402_2742_54_1	12402_Cbl	627	345	374	1029	333	905	423
12402_2742_7_1	12402_Cbl	1930	1816	1305	1734	2840	4238	1665
12412_558_12_2	12412_Cbx1	1552	1372	1014	2192	1005	2722	2026
12412_558_17_1	12412_Cbx1	1703	1361	1468	944	2372	2637	2226
12412_558_18_2	12412_Cbx1	514	601	382	804	94	633	894
12412_558_28_2	12412_Cbx1	857	404	296	731	755	1926	548
12412_558_31_1	12412_Cbx1	387	571	368	859	654	573	1022
12412_558_9_1	12412_Cbx1	2735	2553	2400	2168	2151	3559	3380
12416_1560_107_1	12416_Cbx2	2162	807	2297	1170	2039	2392	883
12416_1560_132_2	12416_Cbx2	3518	4080	5326	4444	2556	6647	3540
12416_1560_149_1	12416_Cbx2	4028	3378	3977	4875	4636	6073	4519
12416_1560_164_1	12416_Cbx2	713	487	264	1181	1036	1618	1249
12416_1560_30_1	12416_Cbx2	3295	2265	4253	3779	3192	3760	2749
12416_1560_9_1	12416_Cbx2	1691	2048	1766	2165	2066	4927	1893
12417_552_13_1	12417_Cbx3	240	84	61	349	2	496	704
12417_552_17_2	12417_Cbx3	656	475	358	400	719	694	565
12417_552_18_1	12417_Cbx3	1119	1009	954	2132	389	794	2677
12417_552_19_1	12417_Cbx3	548	816	164	1266	189	1306	1389
12417_552_4_1	12417_Cbx3	1035	1580	715	2026	1100	3294	2019
12417_552_9_1	12417_Cbx3	110	108	71	61	0	52	155
12419_576_12_2	12419_Cbx5	2062	1263	2266	1370	1494	2366	1682
12419_576_14_1	12419_Cbx5	1368	756	948	1434	1051	2075	906
12419_576_17_1	12419_Cbx5	4616	4510	6193	6715	4683	7548	4679
12419_576_23_1	12419_Cbx5	5134	4118	5326	6374	3515	10849	4500
12419_576_24_1	12419_Cbx5	438	881	176	505	628	1637	540
12419_576_8_2	12419_Cbx5	967	1309	1913	1504	1185	2622	1081
12442_1197_12_1	12442_Ccnb2	329	376	429	1235	258	1019	810
12442_1197_28_1	12442_Ccnb2	1188	2222	1969	2486	1861	3412	1828
12442_1197_44_1	12442_Ccnb2	235	202	415	328	381	1170	732
12442_1197_50_1	12442_Ccnb2	237	332	318	282	223	709	337
12442_1197_66_1	12442_Ccnb2	943	174	276	1282	496	1029	894
12442_1197_76_1	12442_Ccnb2	1351	1864	1390	1732	1601	1922	1795
12445_879_18_1	12445_Ccnd3_IMP_OVL	1379	1190	1793	1221	1700	2131	1341
12445_879_28_1	12445_Ccnd3_IMP_OVL	470	289	511	575	547	828	585
12445_879_45_2	12445_Ccnd3_IMP_OVL	853	932	795	2065	758	2687	811
12445_879_60_2	12445_Ccnd3_IMP_OVL	868	538	1088	1240	1319	2673	1014
12445_879_64_1	12445_Ccnd3_IMP_OVL	286	437	719	1445	722	997	1158
12445_879_87_1	12445_Ccnd3_IMP_OVL	1262	774	2937	2214	1948	1968	1556
12454_1749_103_2	12454_Ccnk	1016	560	2165	2550	671	3077	1651
12454_1749_119_1	12454_Ccnk	764	807	286	1229	86	175	845
12454_1749_131_1	12454_Ccnk	1491	955	463	1408	721	51	924
12454_1749_133_2	12454_Ccnk	1488	835	406	686	257	552	1969
12454_1749_33_1	12454_Ccnk	1314	1087	75	514	5	61	1681
12454_1749_77_1	12454_Ccnk	80	56	37	63	50	0	33
12530_1545_22_2	12530_Cdc25a_IMP_OVL	4078	3735	5254	5881	2826	7224	4428
12530_1545_3_1	12530_Cdc25a_IMP_OVL	444	637	187	592	1155	1609	728
12530_1545_52_1	12530_Cdc25a_IMP_OVL	287	194	177	422	405	299	206
12530_1545_66_1	12530_Cdc25a_IMP_OVL	290	156	340	519	41	313	223
12530_1545_77_1	12530_Cdc25a_IMP_OVL	2652	1878	1126	4771	3620	5617	2270
12530_1545_85_1	12530_Cdc25a_IMP_OVL	145	29	26	33	173	12	46
12531_1731_116_1	12531_Cdc25b	353	233	1062	312	318	1125	344
12531_1731_121_1	12531_Cdc25b	1	50	60	435	95	42	34
12531_1731_132_1	12531_Cdc25b	2186	1433	3400	3850	2315	4418	1507
12531_1731_36_1	12531_Cdc25b	2086	1906	2626	3262	2179	4168	1592
12531_1731_95_1	12531_Cdc25b	3910	2762	4437	4090	3363	7604	2799
12531_1731_96_1	12531_Cdc25b	2792	1405	1778	1369	2782	2207	1568
12532_1344_10_1	12532_Cdc25c	1826	1047	1487	2109	1794	1653	1301
12532_1344_29_1	12532_Cdc25c	3259	2749	3728	5483	3875	4059	3915
12532_1344_42_1	12532_Cdc25c	4872	2702	6303	5566	3433	4937	3426
12532_1344_43_2	12532_Cdc25c	807	487	1985	838	700	1127	533
12532_1344_60_1	12532_Cdc25c	1814	1029	2076	2763	1703	4803	1247
12532_1344_66_1	12532_Cdc25c	2237	1685	1976	2561	2262	3400	1802
12537_2355_110_1	12537_Cdk11b	6277	4642	6625	6853	4225	8574	5902
12537_2355_121_1	12537_Cdk11b	6024	5679	6493	8669	4673	12734	6891
12537_2355_161_2	12537_Cdk11b	3561	1451	3145	1883	4471	2580	4763
12537_2355_167_1	12537_Cdk11b	3004	2037	2736	3425	2094	2935	4559
12537_2355_74_2	12537_Cdk11b	1240	1037	435	753	770	1365	2070
12537_2355_84_1	12537_Cdk11b	1191	1377	1275	2114	1595	1611	1521
12566_1041_17_2	12566_Cdk2	887	945	1450	2193	913	1116	889
12566_1041_21_1	12566_Cdk2	1143	969	1352	2738	1376	1564	621
12566_1041_35_1	12566_Cdk2	747	819	2251	3473	762	947	598
12566_1041_41_1	12566_Cdk2	3227	2258	3199	4775	2554	5264	2315
12566_1041_5_1	12566_Cdk2	2660	3552	4026	4920	3915	5951	2510
12566_1041_56_1	12566_Cdk2	6335	4727	4592	7219	4522	9321	4063
12567_912_13_1	12567_Cdk4	774	1079	800	1668	917	1403	1191
12567_912_16_1	12567_Cdk4	500	984	943	1789	485	1485	717
12567_912_40_2	12567_Cdk4	4779	2931	4637	5290	3718	6387	4621
12567_912_5_1	12567_Cdk4	278	375	697	334	902	412	384
12567_912_54_1	12567_Cdk4	406	325	412	841	414	1134	484
12567_912_63_1	12567_Cdk4	925	765	729	1214	727	1375	1175
12568_879_1_2	12568_Cdk5	315	263	140	201	268	376	387
12568_879_12_1	12568_Cdk5	1797	1941	4297	2129	2684	3180	1876
12568_879_28_1	12568_Cdk5	1719	935	3557	1922	1448	3002	1331
12568_879_32_2	12568_Cdk5	991	828	642	1158	950	1460	1225
12568_879_54_1	12568_Cdk5	4220	4174	4496	7702	4615	9928	5674
12568_879_9_1	12568_Cdk5	794	457	376	116	467	165	374
12569_924_13_1	12569_Cdk5r1	2821	3283	3759	5548	4737	5605	4310
12569_924_35_2	12569_Cdk5r1	334	384	361	617	423	518	331
12569_924_63_1	12569_Cdk5r1	4472	3920	6973	6821	6131	8279	4118
12569_924_79_2	12569_Cdk5r1	1779	1339	2220	2688	2002	1905	1838
12569_924_87_1	12569_Cdk5r1	1563	1344	1923	2953	979	2277	1352
12569_924_88_2	12569_Cdk5r1	1619	1366	2788	2149	1108	2492	1310
12571_981_10_1	12571_Cdk6	506	387	7	199	70	332	3395
12571_981_13_1	12571_Cdk6	512	660	116	1111	600	564	1442
12571_981_38_1	12571_Cdk6	316	184	228	243	149	261	611
12571_981_48_2	12571_Cdk6	1303	1777	802	2557	1577	2748	1710
12571_981_50_1	12571_Cdk6	1087	1142	1128	1791	1878	2240	2107
12571_981_63_2	12571_Cdk6	783	787	601	960	525	895	1822
12572_1041_1_1	12572_Cdk7_IMP_OVL	1213	1197	37	461	439	384	2084
12572_1041_40_1	12572_Cdk7_IMP_OVL	1206	1082	92	292	30	23	2644
12572_1041_42_1	12572_Cdk7_IMP_OVL	387	417	24	174	2	153	1219
12572_1041_54_1	12572_Cdk7_IMP_OVL	904	834	292	686	82	313	2257
12572_1041_60_1	12572_Cdk7_IMP_OVL	936	1011	749	339	134	517	1741
12572_1041_7_1	12572_Cdk7_IMP_OVL	1090	1482	570	1039	218	305	3573
12575_480_12_1	12575_Cdkn1a	0	0	0	0	0	0	0
12575_480_16_1	12575_Cdkn1a	828	317	1067	1181	494	494	790
12575_480_46_1	12575_Cdkn1a	922	1931	1940	2132	1689	4227	1694
12575_480_5_1	12575_Cdkn1a	0	0	0	0	0	0	9
12575_480_57_1	12575_Cdkn1a	1121	1151	1752	2320	1407	1587	1246
12575_480_7_1	12575_Cdkn1a	0	0	0	0	0	0	0
12576_594_12_1	12576_Cdkn1b	1478	774	480	1460	1081	3033	1034
12576_594_15_1	12576_Cdkn1b	492	408	645	310	645	323	309
12576_594_27_1	12576_Cdkn1b	3748	3795	6076	6310	5059	7757	4198
12576_594_32_2	12576_Cdkn1b	2534	1261	2789	3838	1538	3903	1894
12576_594_50_2	12576_Cdkn1b	4283	3904	4369	4070	3967	6815	3128
12576_594_8_1	12576_Cdkn1b	1120	1568	1607	1229	1049	1609	1102
12580_507_14_1	12580_Cdkn2c	2227	1255	1665	2877	1479	3343	1785
12580_507_15_1	12580_Cdkn2c	2861	2311	3312	3452	2918	4515	1725
12580_507_18_2	12580_Cdkn2c	2981	2481	4428	5259	2574	6173	2784
12580_507_32_1	12580_Cdkn2c	1255	676	1749	1610	2606	830	743
12580_507_33_1	12580_Cdkn2c	979	1492	1297	1040	1772	2420	975
12580_507_4_1	12580_Cdkn2c	986	1254	1392	2108	835	4029	1216
12593_1782_30_1	12593_Cdyl	579	697	1357	1847	1338	2495	893
12593_1782_34_1	12593_Cdyl	3569	2524	6741	5183	4468	6944	3222
12593_1782_52_1	12593_Cdyl	488	958	1175	1052	1481	2629	890
12593_1782_86_1	12593_Cdyl	1880	1733	1589	4359	2607	5833	1854
12593_1782_88_1	12593_Cdyl	4475	4300	10097	9249	8639	12283	5056
12593_1782_95_1	12593_Cdyl	5744	4038	6507	9623	7435	13325	4952
12611_453_1_1	12611_Cebpg	47	7	14	92	252	0	41
12611_453_12_1	12611_Cebpg	501	501	914	657	616	1460	782
12611_453_16_1	12611_Cebpg	53	45	0	0	104	76	66
12611_453_20_1	12611_Cebpg	1425	1269	1012	2117	1551	2216	999
12611_453_5_1	12611_Cebpg	2044	719	599	1972	1906	2535	1393
12611_453_8_2	12611_Cebpg	1085	1238	780	1078	835	2733	1234
12615_405_19_1	12615_Cenpa	4010	4832	742	2221	1415	1295	8638
12615_405_20_1	12615_Cenpa	126	248	48	63	87	5	406
12615_405_37_1	12615_Cenpa	185	399	152	34	132	84	832
12615_405_38_1	12615_Cenpa	1654	1294	61	560	155	128	2566
12615_405_39_1	12615_Cenpa	805	1325	226	220	331	642	1445
12615_405_8_1	12615_Cenpa	403	541	5	14	18	5	1224
12616_1800_123_2	12616_Cenpb	251	300	422	1042	267	790	409
12616_1800_125_1	12616_Cenpb	1210	930	1565	2051	1572	1284	978
12616_1800_129_1	12616_Cenpb	1332	1151	1071	1717	1548	3078	1178
12616_1800_147_1	12616_Cenpb	4943	4124	3590	8161	4614	8847	3632
12616_1800_175_2	12616_Cenpb	757	448	812	305	652	1622	592
12616_1800_202_1	12616_Cenpb	3561	2405	5492	3764	3775	6183	2642
12617_2721_44_1	12617_Cenpc1	147	360	582	562	318	262	927
12617_2721_54_1	12617_Cenpc1	404	446	533	560	374	636	910
12617_2721_67_1	12617_Cenpc1	1367	2068	1540	1523	430	3387	4652
12617_2721_69_1	12617_Cenpc1	296	338	131	818	237	1024	1022
12617_2721_76_1	12617_Cenpc1	486	386	399	923	534	442	1492
12617_2721_83_1	12617_Cenpc1	433	313	135	580	227	347	788
12648_5136_142_1	12648_Chd1	1	88	441	25	40	8	3
12648_5136_180_1	12648_Chd1	5521	3221	6087	5730	3748	7457	3625
12648_5136_210_1	12648_Chd1	6868	3783	5793	7339	5345	4638	3862
12648_5136_63_1	12648_Chd1	547	534	1952	1753	1014	807	920
12648_5136_67_1	12648_Chd1	157	302	885	322	215	274	367
12648_5136_94_1	12648_Chd1	0	0	0	0	0	0	4
12651_1185_101_1	12651_Chkb_IMP_OVL	1510	1399	1534	1819	1134	1072	1590
12651_1185_31_1	12651_Chkb_IMP_OVL	1961	1038	2028	2794	2870	3319	1622
12651_1185_58_1	12651_Chkb_IMP_OVL	945	339	275	291	713	530	299
12651_1185_65_1	12651_Chkb_IMP_OVL	4643	3980	6442	6194	3857	7279	5253
12651_1185_74_2	12651_Chkb_IMP_OVL	626	498	1004	1391	825	1433	765
12651_1185_84_1	12651_Chkb_IMP_OVL	30	111	0	6	24	3	35
12660_1362_26_1	12660_Chka	1081	915	1208	1084	822	2049	1267
12660_1362_30_1	12660_Chka	4207	3576	5103	5073	4575	7224	5597
12660_1362_34_1	12660_Chka	883	591	958	1102	494	1964	1600
12660_1362_39_1	12660_Chka	1694	1438	1171	1138	1143	2483	1464
12660_1362_63_2	12660_Chka	1509	799	2294	1538	1212	2193	1363
12660_1362_64_1	12660_Chka	883	956	1465	2402	353	2689	1389
12675_2238_1_1	12675_Chuk	0	0	0	0	0	0	1
12675_2238_50_1	12675_Chuk	248	174	99	702	322	205	1329
12675_2238_57_1	12675_Chuk	533	578	233	685	305	1145	1677
12675_2238_61_1	12675_Chuk	767	1421	29	453	285	1609	4268
12675_2238_76_1	12675_Chuk	733	609	386	548	156	825	1300
12675_2238_81_2	12675_Chuk	296	150	77	5	96	113	577
12696_519_1_1	12696_Cirbp	0	0	4	0	0	19	27
12696_519_13_1	12696_Cirbp	726	592	797	406	1060	1253	720
12696_519_34_1	12696_Cirbp	3361	2864	4271	3102	3606	6576	3414
12696_519_35_1	12696_Cirbp	1611	907	1225	781	1324	2187	1854
12696_519_39_1	12696_Cirbp	355	602	432	515	450	886	675
12696_519_9_1	12696_Cirbp	894	576	267	1108	1288	2390	1047
12702_678_2_1	12702_Socs3	669	1005	676	693	282	920	1289
12702_678_52_1	12702_Socs3	112	179	234	1002	186	139	490
12702_678_6_2	12702_Socs3	1430	1419	1747	2668	510	1413	1760
12702_678_60_1	12702_Socs3	1350	1303	1407	1201	643	952	1870
12702_678_61_1	12702_Socs3	226	75	928	60	113	5	127
12702_678_65_1	12702_Socs3	107	13	0	0	0	0	29
12704_6168_126_1	12704_Cit	1793	919	1365	892	1495	1802	1344
12704_6168_174_1	12704_Cit	1474	927	2195	1449	1319	1159	1259
12704_6168_209_1	12704_Cit	318	366	32	200	296	492	365
12704_6168_275_1	12704_Cit	1267	649	2636	1454	1293	1195	979
12704_6168_364_2	12704_Cit	1964	1489	1100	1839	1523	2036	1920
12704_6168_64_2	12704_Cit	101	32	1	18	50	74	87
12747_1452_22_1	12747_Clk1	239	230	563	773	301	848	498
12747_1452_23_1	12747_Clk1	2387	1839	6881	2144	2814	3139	2390
12747_1452_40_1	12747_Clk1	975	1478	1293	1840	1237	1619	1215
12747_1452_47_1	12747_Clk1	812	841	1582	1677	1289	997	1217
12747_1452_51_2	12747_Clk1	0	22	0	0	48	120	33
12747_1452_57_1	12747_Clk1	2613	1426	2745	1814	1824	4023	2296
12748_1500_1_1	12748_Clk2	2264	1215	1115	2736	1896	3551	1474
12748_1500_13_1	12748_Clk2	1818	1584	3510	1295	1617	1848	1201
12748_1500_14_1	12748_Clk2	2027	1699	3143	1762	1384	1896	5073
12748_1500_5_1	12748_Clk2	357	308	1157	728	647	436	394
12748_1500_7_1	12748_Clk2	1957	1623	1668	2544	2575	1857	1380
12748_1500_8_2	12748_Clk2	2097	1585	3310	2096	1435	3583	1506
12750_1446_23_1	12750_Clk4	3589	2671	3301	2959	1603	5305	2412
12750_1446_28_2	12750_Clk4	1219	1262	397	1852	763	3844	1350
12750_1446_51_1	12750_Clk4	1451	899	1190	1603	2139	2527	1175
12750_1446_58_1	12750_Clk4	1872	1133	1476	2451	1682	2056	773
12750_1446_62_1	12750_Clk4	2657	2330	2734	3714	2226	5265	2140
12750_1446_8_1	12750_Clk4	0	0	0	0	0	0	4
12753_2568_24_1	12753_Clock	2064	1001	1575	2539	2920	3125	2399
12753_2568_56_1	12753_Clock	1668	1744	2183	3530	2879	4171	3027
12753_2568_66_2	12753_Clock	1002	1297	2050	2978	1817	2168	1291
12753_2568_74_1	12753_Clock	2532	2051	2897	2341	2049	3956	1880
12753_2568_75_1	12753_Clock	938	1430	1160	1820	1246	3074	1256
12753_2568_96_1	12753_Clock	3212	2506	3142	4523	3138	7695	2765
12785_537_20_2	12785_Cnbp	5	25	13	2	0	17	17
12785_537_21_1	12785_Cnbp	1272	869	695	1162	726	1725	877
12785_537_23_1	12785_Cnbp	2877	2662	2784	2319	1434	2341	2626
12785_537_3_1	12785_Cnbp	1288	1160	1717	2036	766	2128	2171
12785_537_38_1	12785_Cnbp	8806	8417	9325	10378	5982	12170	10058
12785_537_4_1	12785_Cnbp	623	793	225	977	977	1411	1079
12795_1947_120_2	12795_Plk3_IMP_OVL	993	519	848	1026	1177	1527	1052
12795_1947_121_1	12795_Plk3_IMP_OVL	611	593	1029	457	488	1056	454
12795_1947_14_1	12795_Plk3_IMP_OVL	1341	572	2214	1126	1722	2217	1078
12795_1947_20_2	12795_Plk3_IMP_OVL	0	0	0	0	0	0	0
12795_1947_49_1	12795_Plk3_IMP_OVL	4147	2858	6223	5555	4769	5636	3919
12795_1947_52_1	12795_Plk3_IMP_OVL	2084	1295	2062	4824	1363	3994	2477
12912_1026_14_1	12912_Creb1	663	182	359	856	511	1001	466
12912_1026_15_2	12912_Creb1	52	36	100	275	32	294	172
12912_1026_29_1	12912_Creb1	1029	826	1028	1317	1016	1538	1210
12912_1026_4_1	12912_Creb1	1132	624	672	1066	652	1713	1479
12912_1026_46_1	12912_Creb1	2100	852	944	2386	1322	2358	1600
12912_1026_57_1	12912_Creb1	1566	1418	2383	2823	1127	3465	2165
12913_1140_2_1	12913_Creb3_IMP_OVL	1965	1748	1939	2240	1922	2950	1734
12913_1140_32_2	12913_Creb3_IMP_OVL	4288	2949	6288	5289	4331	4313	3721
12913_1140_45_1	12913_Creb3_IMP_OVL	942	838	1646	969	1102	1013	963
12913_1140_61_1	12913_Creb3_IMP_OVL	1340	1116	1891	1067	1276	1559	1083
12913_1140_67_1	12913_Creb3_IMP_OVL	6551	6169	5827	8144	7286	13718	6803
12913_1140_9_1	12913_Creb3_IMP_OVL	2228	2185	3864	1810	2146	5375	2969
12914_7326_109_2	12914_Crebbp	686	761	499	692	749	527	994
12914_7326_133_1	12914_Crebbp	1188	605	873	617	1269	2285	952
12914_7326_178_1	12914_Crebbp	1693	1513	2087	1448	809	2358	1557
12914_7326_294_2	12914_Crebbp	600	742	311	1024	718	1424	923
12914_7326_35_1	12914_Crebbp	314	524	32	136	361	857	575
12914_7326_400_1	12914_Crebbp	827	912	647	671	631	845	974
12915_2166_104_1	12915_Atf6b	1652	1433	3447	3286	1718	2984	1835
12915_2166_107_1	12915_Atf6b	2387	1473	1243	2663	1054	1428	3206
12915_2166_200_1	12915_Atf6b	1419	678	1381	1687	606	2545	959
12915_2166_30_2	12915_Atf6b	2026	2331	2498	3330	1851	4176	2266
12915_2166_33_1	12915_Atf6b	2845	1831	2264	4204	2567	4079	2025
12915_2166_70_1	12915_Atf6b	142	137	191	409	119	386	362
12929_912_1_1	12929_Crkl	4868	3132	4979	5620	3998	7426	4833
12929_912_19_1	12929_Crkl	1421	2109	2705	3461	1677	2665	2482
12929_912_26_2	12929_Crkl	2946	2055	2381	3362	2444	3332	2373
12929_912_29_2	12929_Crkl	455	165	654	619	697	55	754
12929_912_48_2	12929_Crkl	2042	2055	5966	3761	2182	3948	2797
12929_912_60_2	12929_Crkl	163	186	205	370	190	208	459
12952_1821_10_1	12952_Cry1	2282	1582	2118	2697	2474	2417	1715
12952_1821_115_1	12952_Cry1	1511	972	1135	1814	1927	2951	1244
12952_1821_26_1	12952_Cry1	1672	1348	2187	2683	1899	4050	2529
12952_1821_61_1	12952_Cry1	1915	1750	1618	2980	2303	4464	1517
12952_1821_68_1	12952_Cry1	2511	2642	2905	2796	2757	4494	2437
12952_1821_87_1	12952_Cry1	2588	2787	3871	5461	2823	4891	2097
12953_1779_127_1	12953_Cry2_IMP_OVL	914	580	470	1161	822	1627	811
12953_1779_164_2	12953_Cry2_IMP_OVL	3624	1782	4261	2615	3467	5078	1835
12953_1779_38_1	12953_Cry2_IMP_OVL	2697	2187	2840	2644	3191	3882	2392
12953_1779_77_1	12953_Cry2_IMP_OVL	1275	899	1428	1991	1500	1331	999
12953_1779_89_1	12953_Cry2_IMP_OVL	524	169	34	292	323	208	426
12953_1779_93_2	12953_Cry2_IMP_OVL	3065	2660	5256	3917	2601	3365	2673
12982_1167_101_1	12982_Csf2ra	477	320	1344	228	192	225	334
12982_1167_117_1	12982_Csf2ra	928	747	1306	968	1311	811	1061
12982_1167_131_1	12982_Csf2ra	1	0	4	126	2	139	19
12982_1167_16_1	12982_Csf2ra	1853	1416	1411	2037	2102	1958	1439
12982_1167_26_1	12982_Csf2ra	1511	1323	2281	2092	1509	3063	1676
12982_1167_4_2	12982_Csf2ra	3139	2339	3173	4114	2631	4636	2093
12988_1353_22_1	12988_Csk	830	253	185	524	258	139	747
12988_1353_42_1	12988_Csk	347	459	253	728	94	194	797
12988_1353_44_1	12988_Csk	2054	2095	2039	2116	1072	1348	2570
12988_1353_79_1	12988_Csk	810	632	285	667	210	218	943
12988_1353_9_1	12988_Csk	5359	3333	1728	5544	1339	2996	4701
12988_1353_90_1	12988_Csk	1176	695	318	363	124	420	1158
12995_1176_1_1	12995_Csnk2a1	15	154	176	0	38	1	52
12995_1176_17_1	12995_Csnk2a1	1013	956	2231	1760	1466	1908	976
12995_1176_40_1	12995_Csnk2a1	1340	1489	1967	2628	1781	3692	1952
12995_1176_46_1	12995_Csnk2a1	4311	2696	2733	4147	4594	5735	3543
12995_1176_49_1	12995_Csnk2a1	2173	1035	728	3527	1688	3099	1443
12995_1176_6_2	12995_Csnk2a1	193	220	95	362	413	504	412
13000_1053_1_1	13000_Csnk2a2	3188	2625	3124	4674	3354	4271	2698
13000_1053_10_1	13000_Csnk2a2	7240	5980	9661	10367	7926	11396	5266
13000_1053_24_1	13000_Csnk2a2	3550	2651	3563	5705	4661	5207	3381
13000_1053_29_1	13000_Csnk2a2	1138	302	2016	214	669	502	622
13000_1053_50_1	13000_Csnk2a2	3050	3164	6078	5641	4146	5817	3730
13000_1053_9_1	13000_Csnk2a2	3225	2038	5002	2731	4209	6159	3878
13016_1326_119_1	13016_Ctbp1	1013	866	1801	2987	844	953	1208
13016_1326_2_1	13016_Ctbp1	6630	6198	4592	10802	3545	7686	5522
13016_1326_26_2	13016_Ctbp1	1275	1042	841	1458	566	1005	989
13016_1326_38_1	13016_Ctbp1	927	1002	1083	786	546	545	891
13016_1326_8_1	13016_Ctbp1	1437	1761	1618	2783	832	1193	1172
13016_1326_96_2	13016_Ctbp1	1111	1260	3312	1410	678	788	1074
13139_2193_13_1	13139_Dgka_IMP_OVL	451	242	506	356	526	655	440
13139_2193_139_1	13139_Dgka_IMP_OVL	2682	2293	3185	3525	2477	6326	2991
13139_2193_26_1	13139_Dgka_IMP_OVL	856	749	1156	1384	800	2021	678
13139_2193_62_1	13139_Dgka_IMP_OVL	4757	4385	6570	8826	5079	10570	4650
13139_2193_81_1	13139_Dgka_IMP_OVL	2203	2006	1563	3365	2628	4524	2654
13139_2193_83_1	13139_Dgka_IMP_OVL	2206	1812	3096	3719	2223	4011	2350
13144_1398_108_1	13144_Dapk3	125	95	3	170	80	443	69
13144_1398_122_1	13144_Dapk3	3584	3322	3533	3501	2803	4272	3238
13144_1398_131_1	13144_Dapk3	1833	1316	3093	2157	1746	2912	1927
13144_1398_58_1	13144_Dapk3	1986	1502	2265	2735	2463	2275	1763
13144_1398_83_1	13144_Dapk3	1687	895	1111	1538	1118	1466	821
13144_1398_89_1	13144_Dapk3	1486	958	2324	2822	1748	3642	2022
13163_2223_140_2	13163_Daxx	623	1121	718	442	565	1592	2086
13163_2223_143_1	13163_Daxx	565	132	63	26	112	93	592
13163_2223_157_2	13163_Daxx	941	960	1058	743	838	1656	2362
13163_2223_178_1	13163_Daxx	578	562	210	238	41	563	1300
13163_2223_188_2	13163_Daxx	935	758	290	517	357	797	1754
13163_2223_48_1	13163_Daxx	1709	1373	400	1569	665	1493	3221
13170_978_31_2	13170_Dbp_IMP_OVL	1285	1090	638	1487	1147	1341	1025
13170_978_43_2	13170_Dbp_IMP_OVL	1817	1583	1309	1841	1667	2573	1687
13170_978_51_1	13170_Dbp_IMP_OVL	425	648	286	465	1056	1492	790
13170_978_56_2	13170_Dbp_IMP_OVL	759	1291	1719	1687	1585	2639	1300
13170_978_7_2	13170_Dbp_IMP_OVL	1928	1076	1408	1604	1925	2249	1970
13170_978_93_1	13170_Dbp_IMP_OVL	706	535	365	952	892	1110	402
13175_2271_134_2	13175_Dclk1	214	3	128	14	419	0	68
13175_2271_138_1	13175_Dclk1	219	2	0	0	83	0	45
13175_2271_3_1	13175_Dclk1	2004	1228	1393	1226	1883	2129	1585
13175_2271_35_2	13175_Dclk1	147	377	262	648	283	1267	461
13175_2271_38_1	13175_Dclk1	2913	2030	5239	3861	3468	4365	1928
13175_2271_52_1	13175_Dclk1	1006	1142	3461	1629	936	2974	1352
13178_783_12_1	13178_Dck	1828	1875	2008	3705	2609	5278	1714
13178_783_16_1	13178_Dck	499	402	121	530	499	313	617
13178_783_23_2	13178_Dck	925	678	764	665	1182	983	613
13178_783_28_1	13178_Dck	967	1373	801	1952	1276	3105	1030
13178_783_29_1	13178_Dck	6526	5431	5345	7922	5660	12001	4861
13178_783_40_1	13178_Dck	680	655	1442	984	583	1514	824
13196_3444_101_1	13196_Asap1	3031	2708	3483	4136	4236	7191	2934
13196_3444_148_1	13196_Asap1	685	332	135	335	34	1095	507
13196_3444_168_1	13196_Asap1	1084	575	1204	1043	1293	1126	1053
13196_3444_170_1	13196_Asap1	1742	1325	2558	1379	1306	3480	1952
13196_3444_175_1	13196_Asap1	6144	4462	5704	8866	5982	11243	4912
13196_3444_216_2	13196_Asap1	844	701	1232	1729	856	3283	1064
13197_498_12_2	13197_Gadd45a_IMP_OVL	1028	1044	853	1733	1283	1691	1259
13197_498_13_1	13197_Gadd45a_IMP_OVL	379	420	553	873	607	1602	626
13197_498_14_1	13197_Gadd45a_IMP_OVL	1972	877	2038	1627	1601	2604	1376
13197_498_16_2	13197_Gadd45a_IMP_OVL	450	347	1313	328	608	865	595
13197_498_21_1	13197_Gadd45a_IMP_OVL	2839	1968	4258	3813	3382	5317	2243
13197_498_27_1	13197_Gadd45a_IMP_OVL	1	4	0	15	0	3	31
13198_507_21_1	13198_Ddit3_IMP_OVL	2008	1397	1805	1980	2223	3357	1801
13198_507_33_1	13198_Ddit3_IMP_OVL	4780	4120	4463	6496	5356	9655	6085
13198_507_35_1	13198_Ddit3_IMP_OVL	767	531	1596	657	1039	1451	569
13198_507_4_1	13198_Ddit3_IMP_OVL	1637	1995	1710	3546	1847	3604	1769
13198_507_6_2	13198_Ddit3_IMP_OVL	4122	2220	5058	4007	3944	3893	3592
13198_507_9_1	13198_Ddit3_IMP_OVL	324	495	257	642	322	149	363
13205_1989_16_1	13205_Ddx3x	777	1012	902	1352	778	1804	1934
13205_1989_25_1	13205_Ddx3x	1144	1574	2979	3955	1173	4916	3135
13205_1989_39_1	13205_Ddx3x	617	1164	611	2721	521	4189	2265
13205_1989_43_1	13205_Ddx3x	207	406	170	1416	308	822	774
13205_1989_61_1	13205_Ddx3x	3541	3517	5627	6660	2994	6176	4250
13205_1989_80_1	13205_Ddx3x	2980	3377	3748	6444	2012	6171	5593
13207_1848_29_1	13207_Ddx5_IMP_OVL	1030	732	551	1244	222	393	1429
13207_1848_36_1	13207_Ddx5_IMP_OVL	35	60	1	0	0	0	69
13207_1848_4_1	13207_Ddx5_IMP_OVL	257	191	0	22	55	375	739
13207_1848_41_2	13207_Ddx5_IMP_OVL	1093	1212	370	745	609	764	2063
13207_1848_43_1	13207_Ddx5_IMP_OVL	657	723	100	410	17	398	951
13207_1848_59_1	13207_Ddx5_IMP_OVL	747	470	124	568	98	378	1221
13383_2784_118_2	13383_Dlg1	8686	6478	7123	10314	7443	13964	7381
13383_2784_25_1	13383_Dlg1	1841	1781	2644	3740	2105	3450	1669
13383_2784_50_1	13383_Dlg1	3476	3914	5090	5988	4510	7919	4015
13383_2784_84_1	13383_Dlg1	1866	1423	1376	2933	947	3188	1112
13383_2784_87_1	13383_Dlg1	1284	846	182	1340	689	1721	964
13383_2784_89_2	13383_Dlg1	1293	1005	1570	1048	1356	1764	1371
13385_2175_133_2	13385_Dlg4	1541	1634	3021	1658	2480	2359	1464
13385_2175_22_2	13385_Dlg4	4563	4001	6848	4697	3615	5795	4688
13385_2175_46_1	13385_Dlg4	1885	958	2341	1854	1983	2841	1728
13385_2175_61_1	13385_Dlg4	986	553	722	635	984	1042	873
13385_2175_7_1	13385_Dlg4	1626	987	1332	1956	1408	2558	1248
13385_2175_71_1	13385_Dlg4	1465	1610	2471	2220	1373	2755	1756
13418_1659_21_1	13418_Dnajc1_IMP_OVL	2575	2014	2398	3831	1930	4646	1683
13418_1659_26_1	13418_Dnajc1_IMP_OVL	2088	1794	2139	2221	2051	4238	1595
13418_1659_58_1	13418_Dnajc1_IMP_OVL	2524	1447	1771	2436	1959	2650	2086
13418_1659_66_1	13418_Dnajc1_IMP_OVL	834	1095	1540	1353	1102	1602	951
13418_1659_89_1	13418_Dnajc1_IMP_OVL	1056	722	756	1029	823	1280	817
13418_1659_91_1	13418_Dnajc1_IMP_OVL	1263	1478	1022	1411	1445	3347	1798
13433_5043_131_2	13433_Dnmt1_IMP_OVL	611	880	264	1171	347	1455	1240
13433_5043_150_1	13433_Dnmt1_IMP_OVL	1218	1400	1210	892	1074	2970	1538
13433_5043_185_1	13433_Dnmt1_IMP_OVL	292	215	127	275	499	564	410
13433_5043_213_1	13433_Dnmt1_IMP_OVL	374	365	1013	479	444	894	433
13433_5043_71_1	13433_Dnmt1_IMP_OVL	384	567	166	278	251	489	708
13433_5043_8_2	13433_Dnmt1_IMP_OVL	680	569	232	260	449	602	1136
13435_2727_109_2	13435_Dnmt3a	1843	1471	2124	3773	2140	2711	1339
13435_2727_161_1	13435_Dnmt3a	752	571	959	736	659	672	803
13435_2727_186_1	13435_Dnmt3a	320	97	164	137	209	398	139
13435_2727_201_2	13435_Dnmt3a	1362	809	1055	1495	1380	2173	1041
13435_2727_26_2	13435_Dnmt3a	1466	1202	3377	2685	2564	3524	1682
13435_2727_37_1	13435_Dnmt3a	1971	1336	2545	2103	2885	4552	1563
13436_2583_108_2	13436_Dnmt3b	3375	3288	3993	4464	3992	4960	4132
13436_2583_160_1	13436_Dnmt3b	2010	3004	3905	4429	3961	5999	2206
13436_2583_186_1	13436_Dnmt3b	896	978	149	2208	908	2384	1254
13436_2583_44_2	13436_Dnmt3b	1793	2293	3099	2923	1839	3544	1794
13436_2583_62_1	13436_Dnmt3b	2123	1368	1836	2451	2064	3577	1861
13436_2583_9_2	13436_Dnmt3b	3898	2645	4148	4368	5122	7824	2810
13445_345_11_1	13445_Cdk2ap1	1138	606	679	1256	469	1178	1289
13445_345_14_1	13445_Cdk2ap1	898	655	764	2004	1524	1602	754
13445_345_15_1	13445_Cdk2ap1	1151	1531	2914	3454	1467	3162	2718
13445_345_19_1	13445_Cdk2ap1	292	539	209	917	724	296	731
13445_345_23_1	13445_Cdk2ap1	2520	1896	4897	3095	2655	3575	2709
13445_345_26_1	13445_Cdk2ap1	754	627	1255	965	629	1735	940
13448_1449_114_1	13448_Dok1	7492	5081	7591	9186	8075	12359	5795
13448_1449_121_1	13448_Dok1	1952	2401	5345	3483	2554	5240	2231
13448_1449_17_1	13448_Dok1	1521	2346	2978	2538	1517	3459	1517
13448_1449_39_1	13448_Dok1	4769	3137	5040	6117	5047	8177	3622
13448_1449_44_1	13448_Dok1	978	899	1338	1768	1641	870	1068
13448_1449_93_1	13448_Dok1	218	140	166	101	491	214	325
13449_1239_138_1	13449_Dok2	1142	1544	823	1653	1163	1439	1158
13449_1239_56_1	13449_Dok2	8061	4908	5078	11390	8456	12305	5684
13449_1239_58_1	13449_Dok2	4313	3438	4908	4879	3668	6216	3868
13449_1239_59_1	13449_Dok2	590	351	556	1454	359	321	408
13449_1239_67_1	13449_Dok2	1560	1028	1844	2337	1313	2933	1275
13449_1239_84_1	13449_Dok2	1338	1306	701	1856	1471	2099	1397
13486_531_15_1	13486_Dr1	425	581	50	302	151	116	1178
13486_531_19_1	13486_Dr1	278	52	137	7	5	11	306
13486_531_20_1	13486_Dr1	507	548	8	365	257	311	1962
13486_531_22_1	13486_Dr1	221	14	14	407	110	146	519
13486_531_24_1	13486_Dr1	1477	2065	519	1328	750	1656	5828
13486_531_7_2	13486_Dr1	1096	1310	1221	1104	750	1812	1068
13496_1806_1_1	13496_Arid3a	6036	4172	11745	12961	7511	7888	2843
13496_1806_142_1	13496_Arid3a	9035	5916	30928	28679	12503	13709	3335
13496_1806_15_1	13496_Arid3a	1058	855	4961	2945	1379	2179	432
13496_1806_23_1	13496_Arid3a	1437	553	3044	1763	1423	533	603
13496_1806_30_2	13496_Arid3a	2871	2094	6302	6817	3123	5381	1163
13496_1806_40_2	13496_Arid3a	12497	9311	33270	33480	14731	18076	4707
13537_957_25_1	13537_Dusp2	1879	787	1712	1496	635	1350	883
13537_957_55_2	13537_Dusp2	4987	3061	4610	6768	4412	7709	3874
13537_957_65_1	13537_Dusp2	4853	4453	5328	5741	4269	9932	4757
13537_957_70_1	13537_Dusp2	1953	1655	2553	3820	2711	2803	2023
13537_957_81_1	13537_Dusp2	2624	2667	3698	2883	4662	5355	3189
13537_957_95_1	13537_Dusp2	846	645	1198	1044	483	1533	541
13548_2292_108_1	13548_Dyrk1a	1542	1198	225	644	393	528	2842
13548_2292_134_1	13548_Dyrk1a	422	813	268	959	818	1634	1753
13548_2292_21_1	13548_Dyrk1a	732	1698	673	1177	790	1855	2193
13548_2292_39_1	13548_Dyrk1a	164	264	0	118	173	383	621
13548_2292_7_2	13548_Dyrk1a	878	837	247	679	369	365	1045
13548_2292_86_1	13548_Dyrk1a	2560	1924	3653	1962	2667	4250	2349
13549_2070_100_1	13549_Dyrk1b	5780	4095	4617	4433	5890	8412	4356
13549_2070_120_1	13549_Dyrk1b	2882	2502	3307	3156	2505	4992	2343
13549_2070_15_1	13549_Dyrk1b	4127	3658	3736	5375	4165	6488	3425
13549_2070_31_2	13549_Dyrk1b	4297	2692	4205	3917	5187	6381	3592
13549_2070_71_2	13549_Dyrk1b	5168	4081	4472	7619	4751	7779	4668
13549_2070_74_2	13549_Dyrk1b	268	581	1306	742	460	1175	673
13555_1293_105_1	13555_E2f1	782	618	702	1750	1017	889	478
13555_1293_125_2	13555_E2f1	2559	1927	4711	2538	3920	4669	2712
13555_1293_135_2	13555_E2f1	5591	4700	6449	4813	5284	6608	3776
13555_1293_3_1	13555_E2f1	10364	6502	8187	10156	9770	12612	6468
13555_1293_71_1	13555_E2f1	1328	868	1563	440	1447	1022	971
13555_1293_78_1	13555_E2f1	2580	2020	4350	2148	2012	4870	2098
13557_1374_116_1	13557_E2f3	537	444	615	1214	212	962	507
13557_1374_117_1	13557_E2f3	3603	3372	4728	6028	3480	6050	3137
13557_1374_7_2	13557_E2f3	2351	1509	1815	2879	3245	3956	1868
13557_1374_79_1	13557_E2f3	2032	2380	2549	2933	2395	4306	2134
13557_1374_86_1	13557_E2f3	521	771	1005	1359	923	1657	664
13557_1374_91_2	13557_E2f3	9	5	0	37	0	0	7
13559_1008_1_1	13559_E2f5_IMP_OVL	1764	1884	5094	1524	2628	3643	1902
13559_1008_16_1	13559_E2f5_IMP_OVL	892	1226	671	853	667	1271	781
13559_1008_23_1	13559_E2f5_IMP_OVL	3456	3222	2922	5038	3537	6159	4551
13559_1008_36_1	13559_E2f5_IMP_OVL	4299	3351	4113	4345	4608	4548	4211
13559_1008_37_1	13559_E2f5_IMP_OVL	933	671	1076	1041	1254	2087	1097
13559_1008_50_1	13559_E2f5_IMP_OVL	5691	3959	5032	4757	5516	7142	3657
13560_2352_178_2	13560_E4f1	778	893	1327	943	695	452	1554
13560_2352_243_2	13560_E4f1	2528	1872	1477	2335	1869	3900	3141
13560_2352_253_2	13560_E4f1	1021	1981	990	1096	255	762	3586
13560_2352_3_1	13560_E4f1	465	451	1	492	399	284	1689
13560_2352_39_1	13560_E4f1	898	1576	37	325	295	232	1635
13560_2352_47_1	13560_E4f1	518	199	240	301	318	180	452
13619_3033_199_1	13619_Phc1	787	663	1327	838	738	988	697
13619_3033_2_1	13619_Phc1	1910	2056	1569	2980	2565	3536	2031
13619_3033_207_1	13619_Phc1	2630	2562	1670	3932	1913	4557	2769
13619_3033_212_1	13619_Phc1	2014	1418	2254	2902	2499	1989	1838
13619_3033_216_1	13619_Phc1	1312	1414	1450	1882	1569	3424	1220
13619_3033_45_1	13619_Phc1	367	349	328	208	277	520	594
13626_1326_25_1	13626_Eed	104	190	198	109	304	392	526
13626_1326_39_2	13626_Eed	1226	925	1122	1990	1365	1961	2468
13626_1326_4_1	13626_Eed	3789	2127	4366	4067	3580	6177	3026
13626_1326_45_1	13626_Eed	2667	2309	882	1120	929	1811	7960
13626_1326_46_1	13626_Eed	580	571	604	396	240	304	1135
13626_1326_60_2	13626_Eed	1070	1015	746	558	134	953	3105
13627_1389_12_1	13627_Eef1a1	1086	666	152	100	2	2	1873
13627_1389_23_2	13627_Eef1a1	447	346	4	1	1	6	1072
13627_1389_38_1	13627_Eef1a1	1217	1133	70	376	311	305	5565
13627_1389_54_1	13627_Eef1a1	357	329	1	83	40	5	996
13627_1389_66_1	13627_Eef1a1	225	194	3	13	1	9	1408
13627_1389_79_2	13627_Eef1a1	103	193	2	7	1	1	533
13631_2175_118_2	13631_Eef2k	1962	1482	2978	2376	2134	3128	1792
13631_2175_135_1	13631_Eef2k	5649	5441	4959	7536	6873	9171	4848
13631_2175_141_1	13631_Eef2k	786	1141	1374	1151	850	2013	1164
13631_2175_55_1	13631_Eef2k	369	500	1070	1270	419	1941	544
13631_2175_59_1	13631_Eef2k	2238	1633	1788	1426	1766	2959	1412
13631_2175_72_1	13631_Eef2k	7334	5716	9843	13334	7333	12549	6999
13653_1602_116_1	13653_Egr1	2314	1767	2428	2226	950	3193	1901
13653_1602_135_1	13653_Egr1	3064	2528	3282	6452	2880	4558	2718
13653_1602_178_2	13653_Egr1	962	673	1408	1041	790	1188	869
13653_1602_191_1	13653_Egr1	2330	1563	2718	2949	1105	5173	2117
13653_1602_46_2	13653_Egr1	392	906	256	688	325	1285	663
13653_1602_71_1	13653_Egr1	1830	700	1726	822	1007	2156	940
13654_1413_150_1	13654_Egr2	3732	3352	3521	3698	2898	5104	4374
13654_1413_28_1	13654_Egr2	3940	3320	7912	4427	3185	5816	3102
13654_1413_30_2	13654_Egr2	2749	1730	1453	2024	2168	3418	2817
13654_1413_37_1	13654_Egr2	1991	1871	1728	3176	1648	3064	3096
13654_1413_60_2	13654_Egr2	401	482	147	787	330	1365	765
13654_1413_9_2	13654_Egr2	2923	1598	2220	3210	2382	4552	2927
13664_435_10_1	13664_Eif1a	1359	2069	1956	2101	1477	3706	1484
13664_435_12_1	13664_Eif1a	705	637	88	754	924	1213	903
13664_435_2_1	13664_Eif1a	2508	1455	1910	2332	1120	3426	1307
13664_435_4_1	13664_Eif1a	681	524	269	883	200	511	692
13664_435_6_1	13664_Eif1a	125	275	255	101	276	930	248
13664_435_9_2	13664_Eif1a	389	372	662	834	464	1442	803
13666_3345_141_2	13666_Eif2ak3	1681	1537	2885	2210	1962	2254	1347
13666_3345_143_1	13666_Eif2ak3	2071	2900	3383	4262	3603	6294	2495
13666_3345_175_1	13666_Eif2ak3	6920	5266	7648	7513	6400	9472	4949
13666_3345_201_2	13666_Eif2ak3	1255	825	1088	2110	2028	3096	1335
13666_3345_203_1	13666_Eif2ak3	3759	2803	2393	4817	3407	7216	3507
13666_3345_229_2	13666_Eif2ak3	2318	1959	1714	3176	1917	5496	1910
13680_1437_11_1	13680_Ddx19a	919	987	469	66	276	812	4865
13680_1437_22_1	13680_Ddx19a	383	511	316	302	95	372	2372
13680_1437_25_1	13680_Ddx19a	161	188	312	101	24	384	783
13680_1437_4_1	13680_Ddx19a	228	436	103	144	274	188	2013
13680_1437_5_1	13680_Ddx19a	503	625	4	649	177	714	2072
13680_1437_9_1	13680_Ddx19a	276	354	1	44	38	134	1344
13682_1227_12_1	13682_Eif4a2_IMP_OVL	536	387	1058	683	400	668	614
13682_1227_24_1	13682_Eif4a2_IMP_OVL	1792	763	1858	892	2130	1998	1675
13682_1227_28_2	13682_Eif4a2_IMP_OVL	5848	4954	8147	8812	6890	12937	6840
13682_1227_45_1	13682_Eif4a2_IMP_OVL	1237	1204	1547	1366	1939	3012	1348
13682_1227_48_1	13682_Eif4a2_IMP_OVL	3347	2409	1661	2774	1388	3028	4123
13682_1227_7_1	13682_Eif4a2_IMP_OVL	1281	1091	1354	1555	1784	1593	1227
13684_654_11_1	13684_Eif4e	628	628	1196	607	72	89	2650
13684_654_12_1	13684_Eif4e	817	763	95	170	60	16	4134
13684_654_17_2	13684_Eif4e	839	746	62	578	71	15	3074
13684_654_3_1	13684_Eif4e	32	143	280	0	10	1	229
13684_654_6_1	13684_Eif4e	472	371	38	220	52	284	823
13684_654_8_1	13684_Eif4e	1040	1307	423	2521	926	1990	1065
13685_384_17_1	13685_Eif4ebp1	3795	3757	5715	6969	5072	9339	3775
13685_384_29_1	13685_Eif4ebp1	1257	1200	1047	1391	992	3235	964
13685_384_31_1	13685_Eif4ebp1	918	1097	829	747	1072	1442	1117
13685_384_33_1	13685_Eif4ebp1	235	200	802	628	395	408	445
13685_384_34_1	13685_Eif4ebp1	993	913	2225	1745	1000	1969	1166
13685_384_5_1	13685_Eif4ebp1	154	5	225	79	46	26	50
13688_363_11_2	13688_Eif4ebp2	2453	1799	2654	2059	2202	3950	2366
13688_363_14_1	13688_Eif4ebp2	1279	569	1282	1475	1249	1697	1209
13688_363_18_1	13688_Eif4ebp2	401	137	121	308	343	118	389
13688_363_24_1	13688_Eif4ebp2	3031	2832	3459	3435	3091	5042	3268
13688_363_27_1	13688_Eif4ebp2	6339	5746	7233	6628	5533	11358	5027
13688_363_28_1	13688_Eif4ebp2	956	1162	2400	1379	1335	1426	1051
13690_2721_111_1	13690_Eif4g2	439	107	0	0	13	13	642
13690_2721_120_1	13690_Eif4g2	808	470	248	80	37	521	1982
13690_2721_15_1	13690_Eif4g2	0	0	0	0	0	0	0
13690_2721_34_1	13690_Eif4g2	1519	1790	1139	2468	1904	3144	2053
13690_2721_38_1	13690_Eif4g2	1450	1819	1618	2062	2140	2370	2182
13690_2721_9_1	13690_Eif4g2	2432	2170	1820	2668	1298	1619	4692
13709_1839_17_1	13709_Elf1_IMP_OVL	1421	1139	1245	1254	1508	3397	1467
13709_1839_23_1	13709_Elf1_IMP_OVL	1073	846	1340	1433	1015	1674	1401
13709_1839_29_2	13709_Elf1_IMP_OVL	1574	1365	1656	1923	1515	2865	1857
13709_1839_35_1	13709_Elf1_IMP_OVL	1334	1007	1212	2101	1540	1020	1491
13709_1839_49_2	13709_Elf1_IMP_OVL	1175	1648	1496	2380	1749	2341	2472
13709_1839_68_1	13709_Elf1_IMP_OVL	1612	1392	1707	1653	1717	2456	1426
13712_1290_113_1	13712_Elk1	1404	583	526	936	671	2383	1392
13712_1290_122_2	13712_Elk1	2257	2119	2428	4636	1626	3488	2160
13712_1290_123_1	13712_Elk1	2428	2286	2377	3175	2381	6017	2771
13712_1290_62_1	13712_Elk1	581	574	565	1348	766	1233	895
13712_1290_74_1	13712_Elk1	1160	1060	1598	1036	1320	997	960
13712_1290_8_1	13712_Elk1	1924	1949	3977	4457	3512	5598	2555
13713_1230_126_1	13713_Elk3	2097	1757	1549	2728	2181	3528	1490
13713_1230_24_1	13713_Elk3	5073	3841	6889	7460	6682	8050	4542
13713_1230_28_1	13713_Elk3	1264	727	1191	1615	1117	1857	1156
13713_1230_44_2	13713_Elk3	5579	5080	5872	5871	5601	7212	3937
13713_1230_49_1	13713_Elk3	2196	2160	3619	1988	1586	2836	1873
13713_1230_85_1	13713_Elk3	3354	3076	4877	5062	3675	4976	3720
13714_1293_10_1	13714_Elk4	3771	3697	3084	4896	4410	7760	2744
13714_1293_101_1	13714_Elk4	1459	827	1495	1744	1860	1139	1128
13714_1293_18_1	13714_Elk4	352	390	122	370	578	538	337
13714_1293_28_2	13714_Elk4	1713	2090	2894	2132	2226	2661	1463
13714_1293_37_1	13714_Elk4	4209	2943	5558	4386	5033	5887	2341
13714_1293_97_1	13714_Elk4	3408	2134	4700	3638	3387	4465	2053
13728_2331_128_1	13728_Mark2	1741	986	1445	1805	1468	2693	1503
13728_2331_151_1	13728_Mark2	3771	3062	4513	6048	4844	8372	4604
13728_2331_169_1	13728_Mark2	1214	623	637	1849	957	2319	1068
13728_2331_2_1	13728_Mark2	1227	816	735	2263	1418	2509	1143
13728_2331_28_1	13728_Mark2	315	253	286	484	321	210	387
13728_2331_77_1	13728_Mark2	1266	1076	2193	1532	1362	3576	1488
13831_2442_102_1	13831_Epc1_IMP_OVL	1265	1008	1356	2140	953	1180	2638
13831_2442_108_2	13831_Epc1_IMP_OVL	116	228	369	234	51	384	215
13831_2442_109_1	13831_Epc1_IMP_OVL	1641	1752	1662	2681	1556	1485	2835
13831_2442_15_1	13831_Epc1_IMP_OVL	284	153	5	476	147	445	634
13831_2442_21_2	13831_Epc1_IMP_OVL	1717	906	1164	1312	967	1802	1316
13831_2442_64_1	13831_Epc1_IMP_OVL	904	470	642	778	862	654	1527
13836_2934_135_1	13836_Epha2	7340	5876	7950	11683	7571	10530	5916
13836_2934_141_1	13836_Epha2	1992	2072	3792	3985	1964	2735	1577
13836_2934_155_2	13836_Epha2	220	137	70	320	512	224	265
13836_2934_194_1	13836_Epha2	2311	2342	2796	3478	1881	3833	2566
13836_2934_79_1	13836_Epha2	614	489	692	1039	267	1645	597
13836_2934_93_2	13836_Epha2	1131	1619	1684	1890	1239	1864	1341
13864_1173_125_1	13864_Nr2f6	2014	953	2673	2714	1745	1805	1279
13864_1173_137_1	13864_Nr2f6	1270	773	1811	1394	1575	1218	1385
13864_1173_19_1	13864_Nr2f6	99	68	48	4	173	97	138
13864_1173_53_1	13864_Nr2f6	0	0	0	79	46	0	22
13864_1173_54_1	13864_Nr2f6	2425	1698	1810	3021	2173	4480	1924
13864_1173_60_1	13864_Nr2f6	493	749	767	1317	502	1298	903
13870_897_1_1	13870_Ercc1_IMP_OVL	507	511	763	961	724	828	1031
13870_897_15_1	13870_Ercc1_IMP_OVL	792	331	1498	719	744	694	995
13870_897_2_1	13870_Ercc1_IMP_OVL	628	736	656	626	320	616	572
13870_897_24_1	13870_Ercc1_IMP_OVL	776	1280	661	2795	1388	1661	2136
13870_897_63_1	13870_Ercc1_IMP_OVL	878	798	275	843	341	1365	1291
13870_897_67_1	13870_Ercc1_IMP_OVL	336	775	481	510	333	702	1692
13871_2283_131_1	13871_Ercc2_IMP_OVL	144	47	0	0	0	2	242
13871_2283_152_1	13871_Ercc2_IMP_OVL	161	462	1	81	74	390	1219
13871_2283_168_1	13871_Ercc2_IMP_OVL	199	480	302	278	39	1303	1003
13871_2283_203_1	13871_Ercc2_IMP_OVL	1407	2056	1890	638	159	972	4997
13871_2283_41_1	13871_Ercc2_IMP_OVL	426	525	938	727	506	672	1404
13871_2283_72_2	13871_Ercc2_IMP_OVL	920	1004	1978	329	421	105	2181
13875_1656_164_1	13875_Erf	2417	2419	873	3795	1660	2499	1960
13875_1656_18_1	13875_Erf	114	322	94	119	17	609	101
13875_1656_3_1	13875_Erf	1397	1273	2136	2464	1268	2693	1634
13875_1656_36_1	13875_Erf	740	825	1110	1081	606	1897	882
13875_1656_45_2	13875_Erf	1273	1833	1600	3529	1399	2206	1583
13875_1656_95_1	13875_Erf	2590	1881	2207	1710	1652	3856	1984
13990_3066_100_1	13990_Smarcad1	2259	1943	3217	3833	1825	3442	1972
13990_3066_17_1	13990_Smarcad1	157	260	480	810	88	856	170
13990_3066_52_1	13990_Smarcad1	10007	6685	11207	12969	10053	19667	8401
13990_3066_67_1	13990_Smarcad1	2967	2062	3643	3382	3614	5967	2284
13990_3066_74_1	13990_Smarcad1	2875	2511	3881	5299	3973	5906	2729
13990_3066_96_1	13990_Smarcad1	1705	2172	3024	2698	1945	4704	1584
14011_1458_11_1	14011_Etv6	1822	989	895	1238	1014	2572	957
14011_1458_112_1	14011_Etv6	2681	2456	4876	4628	2452	4079	2625
14011_1458_25_1	14011_Etv6	1102	946	1440	1907	1044	2150	1259
14011_1458_5_1	14011_Etv6	2595	1505	2869	3677	2732	3108	1752
14011_1458_9_1	14011_Etv6	2710	1357	2340	3178	3346	6545	2430
14011_1458_90_1	14011_Etv6	5590	3529	4669	6746	4559	6471	4489
14025_2508_102_2	14025_Bcl11a	1604	925	942	2068	2363	1879	1215
14025_2508_115_1	14025_Bcl11a	1191	998	1617	1352	1090	2894	1451
14025_2508_155_1	14025_Bcl11a	367	362	702	471	374	531	495
14025_2508_159_1	14025_Bcl11a	5143	3246	6822	6851	6256	11003	5441
14025_2508_181_1	14025_Bcl11a	1294	358	426	552	1586	2345	1120
14025_2508_91_1	14025_Bcl11a	1528	1446	1108	3750	1588	4057	1760
14048_1776_101_1	14048_Eya1	1161	504	1094	1747	1061	2202	1309
14048_1776_35_1	14048_Eya1	11267	8015	14037	12129	8725	17210	8751
14048_1776_38_1	14048_Eya1	1244	1251	1360	1427	1191	2541	996
14048_1776_52_1	14048_Eya1	1317	468	1495	1083	926	2084	780
14048_1776_81_1	14048_Eya1	3023	2007	3047	3211	2587	3404	2226
14048_1776_86_1	14048_Eya1	3759	2439	2908	3982	2243	4124	2293
140482_1716_105_1	140482_Zfp358	5237	4534	6882	4807	4765	5903	4647
140482_1716_133_1	140482_Zfp358	2310	1517	2613	2330	1677	2647	2004
140482_1716_148_1	140482_Zfp358	1875	1090	1159	1632	2091	1494	1399
140482_1716_161_1	140482_Zfp358	1206	981	3945	1953	1531	2869	1514
140482_1716_52_1	140482_Zfp358	4187	3439	3280	6041	3350	7774	4767
140482_1716_93_1	140482_Zfp358	4196	2673	3469	4375	3593	6776	3611
140488_1740_13_1	140488_Igf2bp3	1520	995	533	1315	1509	1918	1351
140488_1740_27_1	140488_Igf2bp3	1617	1411	2163	1030	1773	3579	1214
140488_1740_55_2	140488_Igf2bp3	2402	1728	1563	1917	2291	4636	2756
140488_1740_58_1	140488_Igf2bp3	2048	1873	2137	2987	1382	4410	1826
140488_1740_86_2	140488_Igf2bp3	1465	1241	1494	1880	1541	2810	1202
140488_1740_89_1	140488_Igf2bp3	1240	1453	1315	2164	1462	2044	1294
14050_1581_21_1	14050_Eya3	1746	1442	2038	2961	1727	3633	1378
14050_1581_39_1	14050_Eya3	1249	1010	913	1296	826	2298	1671
14050_1581_42_1	14050_Eya3	302	172	257	233	115	772	261
14050_1581_6_1	14050_Eya3	5245	5328	8256	9598	5745	9608	3831
14050_1581_64_1	14050_Eya3	932	404	521	811	533	1731	570
14050_1581_84_1	14050_Eya3	4135	4145	6561	5029	5405	8015	4700
14055_2253_101_1	14055_Ezh1	6982	4382	8294	9508	6641	10352	7231
14055_2253_126_1	14055_Ezh1	4371	4106	4090	5207	3415	6591	4614
14055_2253_18_1	14055_Ezh1	315	568	559	1076	725	1281	660
14055_2253_60_2	14055_Ezh1	1568	935	1183	754	1536	2682	1143
14055_2253_67_1	14055_Ezh1	904	1424	1765	1845	1454	2569	1288
14055_2253_95_1	14055_Ezh1	2207	1894	3463	2338	1878	3784	2185
14056_2241_13_1	14056_Ezh2	2656	2480	2154	2582	2867	4242	1810
14056_2241_15_1	14056_Ezh2	2340	2144	2025	3223	2270	3916	3568
14056_2241_49_1	14056_Ezh2	1655	1021	1660	1315	852	2846	1771
14056_2241_62_1	14056_Ezh2	1657	1580	721	1373	1407	3165	2365
14056_2241_78_1	14056_Ezh2	3536	2826	3313	2983	2820	3148	5413
14056_2241_80_2	14056_Ezh2	627	424	89	389	405	400	1507
140630_3258_100_1	140630_Ube4a	631	458	730	923	761	1541	899
140630_3258_153_1	140630_Ube4a	2404	2061	2851	3972	2429	5530	1735
140630_3258_169_1	140630_Ube4a	434	518	245	389	538	1375	478
140630_3258_69_1	140630_Ube4a	1730	1205	2652	1592	1840	2794	1246
140630_3258_71_1	140630_Ube4a	2081	1320	2418	2126	1830	3606	1186
140630_3258_88_1	140630_Ube4a	3723	2981	3786	3584	3885	6052	3548
140780_3417_100_2	140780_Bmp2k	2287	1215	1785	1726	1446	3083	1469
140780_3417_127_1	140780_Bmp2k	789	333	509	444	365	924	279
140780_3417_148_1	140780_Bmp2k	8510	6037	10495	12667	9200	14728	6097
140780_3417_156_1	140780_Bmp2k	1346	1184	3788	1283	2584	3066	957
140780_3417_189_1	140780_Bmp2k	1469	1211	2290	1963	1770	2441	1480
140780_3417_225_1	140780_Bmp2k	1285	1009	573	1773	995	1947	816
14083_3159_109_1	14083_Ptk2	1032	732	1711	1391	787	1408	897
14083_3159_134_1	14083_Ptk2	963	1179	1792	1467	1079	2063	985
14083_3159_154_1	14083_Ptk2	626	463	464	1149	909	2211	745
14083_3159_171_2	14083_Ptk2	1103	1039	1950	1469	1296	1091	1005
14083_3159_18_1	14083_Ptk2	0	0	14	0	0	0	3
14083_3159_44_1	14083_Ptk2	6519	5241	6798	9827	8817	9974	5550
140858_1005_20_1	140858_Wdr5	182	100	0	173	9	59	1305
140858_1005_22_1	140858_Wdr5	65	53	0	3	0	146	540
140858_1005_30_1	140858_Wdr5	19	134	2	7	2	8	2056
140858_1005_38_1	140858_Wdr5	799	548	221	210	183	132	4258
140858_1005_39_1	140858_Wdr5	267	468	3	104	9	62	3989
140858_1005_48_1	140858_Wdr5	0	0	0	0	0	0	0
140859_2097_1_1	140859_Nek8	405	1256	315	1027	204	929	899
140859_2097_158_1	140859_Nek8	1868	1740	2148	3729	2171	3148	1651
140859_2097_177_1	140859_Nek8	4503	3662	3616	5039	4509	8858	4427
140859_2097_46_1	140859_Nek8	7104	5058	8331	10089	6287	12548	7045
140859_2097_65_1	140859_Nek8	658	424	410	625	413	1683	834
140859_2097_79_1	140859_Nek8	2845	2385	3672	4489	2403	4789	2406
14154_1965_25_1	14154_Fem1a	1273	1193	633	1838	845	1351	1240
14154_1965_31_1	14154_Fem1a	2750	2059	1478	2453	2617	3013	2586
14154_1965_33_2	14154_Fem1a	2404	2092	2836	2961	2152	3238	2395
14154_1965_43_1	14154_Fem1a	1690	1613	1312	1770	2551	2238	2203
14154_1965_60_1	14154_Fem1a	18	7	73	8	47	0	73
14154_1965_64_1	14154_Fem1a	878	640	908	642	885	1858	1051
14208_1629_115_1	14208_Ppm1g	2227	2229	2397	2870	2585	2284	2107
14208_1629_44_1	14208_Ppm1g	1	115	0	37	1	20	50
14208_1629_64_1	14208_Ppm1g	3130	3095	4282	4452	2708	6651	3947
14208_1629_80_2	14208_Ppm1g	2771	1665	2570	3231	2167	1939	3426
14208_1629_94_1	14208_Ppm1g	45	3	0	0	0	0	6
14208_1629_96_2	14208_Ppm1g	0	0	0	0	0	0	0
14225_453_11_1	14225_Fkbp1a	3976	3589	3487	5075	3910	7322	3730
14225_453_2_1	14225_Fkbp1a	223	488	496	746	598	1827	530
14225_453_27_1	14225_Fkbp1a	1980	1431	3231	1710	2200	2084	1613
14225_453_3_1	14225_Fkbp1a	1243	1502	1824	1930	808	3905	1192
14225_453_7_1	14225_Fkbp1a	5906	4287	3766	8051	6085	7843	4711
14225_453_9_1	14225_Fkbp1a	1117	251	716	507	1112	2034	642
14229_1371_20_1	14229_Fkbp5	920	1265	885	2346	960	2824	953
14229_1371_23_1	14229_Fkbp5	724	637	563	2005	743	2510	1477
14229_1371_41_2	14229_Fkbp5	2009	1653	1823	2678	1378	3902	2033
14229_1371_70_1	14229_Fkbp5	366	294	838	749	1099	585	558
14229_1371_84_2	14229_Fkbp5	3176	2200	2516	4636	3180	4258	2498
14229_1371_89_1	14229_Fkbp5	3231	3178	3024	3999	3406	6043	2631
14235_2274_139_1	14235_Foxm1_IMP_OVL	2151	2187	2743	3322	2806	4154	1967
14235_2274_219_1	14235_Foxm1_IMP_OVL	1520	2282	806	2485	2061	1989	1771
14235_2274_232_2	14235_Foxm1_IMP_OVL	1691	1661	1432	2933	1893	2777	1854
14235_2274_57_1	14235_Foxm1_IMP_OVL	1293	651	884	1138	1241	1454	1353
14235_2274_66_1	14235_Foxm1_IMP_OVL	1460	1059	1681	1331	1640	1389	1402
14235_2274_89_1	14235_Foxm1_IMP_OVL	7227	4771	5458	6564	4428	14705	6156
14236_1290_10_1	14236_Foxn2	1539	1175	1097	1635	1682	1938	955
14236_1290_16_1	14236_Foxn2	3309	2494	3071	4511	3860	5216	2210
14236_1290_31_1	14236_Foxn2	1610	1119	2138	2525	2570	2745	1385
14236_1290_34_1	14236_Foxn2	1711	1456	961	1451	1353	3152	842
14236_1290_47_1	14236_Foxn2	1524	584	1218	865	1189	1719	822
14236_1290_6_1	14236_Foxn2	817	650	1373	1253	430	1262	689
14245_2775_114_1	14245_Lpin1	1213	1038	1051	1631	949	1585	1310
14245_2775_147_2	14245_Lpin1	849	544	459	1232	659	2540	986
14245_2775_168_1	14245_Lpin1	1631	1543	2624	2499	1290	5994	3264
14245_2775_206_1	14245_Lpin1	2589	2316	3499	3824	2403	4943	3007
14245_2775_80_1	14245_Lpin1	1850	1123	1200	1370	1781	3225	1258
14245_2775_92_1	14245_Lpin1	2342	2212	3524	2559	2453	3530	3134
14247_1359_101_1	14247_Fli1	5202	2295	7737	9023	5412	9472	1720
14247_1359_102_1	14247_Fli1	2	28	0	188	2	23	29
14247_1359_110_1	14247_Fli1	7984	3087	12674	12235	8507	10336	3106
14247_1359_36_1	14247_Fli1	1066	493	2196	752	1769	901	319
14247_1359_37_1	14247_Fli1	4842	2962	9147	7761	8456	9629	1977
14247_1359_7_1	14247_Fli1	8076	4106	16670	17376	10838	15255	4164
14255_3003_117_2	14255_Flt3	1312	1328	2126	2385	993	2500	1363
14255_3003_127_1	14255_Flt3	1169	742	768	725	1167	1491	1209
14255_3003_37_2	14255_Flt3	307	342	240	879	390	633	308
14255_3003_48_1	14255_Flt3	2020	1380	2599	2069	838	3944	1356
14255_3003_72_1	14255_Flt3	1454	1214	3145	1606	1860	2504	1058
14255_3003_84_2	14255_Flt3	0	0	0	0	0	0	0
14265_1845_1_1	14265_Fmr1	1684	2025	1718	3557	2298	3156	2146
14265_1845_5_1	14265_Fmr1	744	827	1015	1567	993	2644	891
14265_1845_60_1	14265_Fmr1	1213	1282	2484	2379	2103	4403	1244
14265_1845_63_1	14265_Fmr1	496	740	633	618	978	1528	721
14265_1845_72_1	14265_Fmr1	1226	1066	1701	936	1619	2145	1176
14265_1845_79_1	14265_Fmr1	4235	3292	4426	4880	4129	10146	3733
14281_1143_14_1	14281_Fos	299	157	532	427	482	577	156
14281_1143_22_1	14281_Fos	565	401	559	333	664	1333	464
14281_1143_23_1	14281_Fos	1398	1003	999	1161	1124	1488	1010
14281_1143_54_1	14281_Fos	1088	914	1875	1379	1628	1838	877
14281_1143_61_1	14281_Fos	3518	2463	4973	3461	2898	4634	2624
14281_1143_73_1	14281_Fos	917	1013	1324	1036	899	1066	771
14282_1017_104_1	14282_Fosb	341	327	529	486	193	1268	350
14282_1017_22_1	14282_Fosb	608	438	1411	1132	953	1095	608
14282_1017_33_1	14282_Fosb	0	0	0	0	0	0	0
14282_1017_43_1	14282_Fosb	1799	1387	2953	2299	1699	3511	1360
14282_1017_60_1	14282_Fosb	0	0	0	0	0	0	0
14282_1017_83_1	14282_Fosb	764	326	1436	920	589	1205	699
14296_825_104_1	14296_Frat1	698	392	1021	1010	543	699	601
14296_825_16_1	14296_Frat1	1894	589	1674	858	1650	1169	1592
14296_825_24_1	14296_Frat1	624	676	1301	686	416	1327	863
14296_825_3_1	14296_Frat1	215	115	776	321	219	335	366
14296_825_83_1	14296_Frat1	1246	1756	2432	3890	1629	4772	1841
14296_825_85_1	14296_Frat1	8155	5447	8488	9355	7375	12317	6876
14297_624_20_1	14297_Fxn	800	950	744	720	64	809	1412
14297_624_24_2	14297_Fxn	9	61	69	96	4	17	193
14297_624_43_1	14297_Fxn	1329	1077	913	945	352	1494	2511
14297_624_5_1	14297_Fxn	2231	985	662	1262	666	658	2570
14297_624_53_1	14297_Fxn	453	211	7	388	5	17	711
14297_624_7_1	14297_Fxn	298	70	0	4	6	2	693
14312_2397_11_1	14312_Brd2	3834	2382	915	1366	597	2023	4422
14312_2397_13_1	14312_Brd2	837	518	73	74	104	151	1547
14312_2397_148_1	14312_Brd2	881	681	324	374	536	1163	1614
14312_2397_155_2	14312_Brd2	1040	1206	335	681	785	1030	1423
14312_2397_156_1	14312_Brd2	1393	1071	68	625	321	297	1619
14312_2397_21_1	14312_Brd2	4039	3544	3942	3384	2425	3979	4381
14359_2034_30_1	14359_Fxr1_IMP_OVL	1147	834	2633	1142	1283	1619	627
14359_2034_31_1	14359_Fxr1_IMP_OVL	651	251	2637	1690	958	1189	618
14359_2034_46_2	14359_Fxr1_IMP_OVL	1493	701	2487	2161	2807	2176	1248
14359_2034_49_2	14359_Fxr1_IMP_OVL	1900	1352	1911	1248	2026	2263	1300
14359_2034_59_1	14359_Fxr1_IMP_OVL	2918	1771	1397	3749	1798	4602	1668
14359_2034_83_1	14359_Fxr1_IMP_OVL	1152	1412	3201	3231	1533	3626	1065
14360_1614_110_2	14360_Fyn	1300	1293	1886	1317	971	1813	1342
14360_1614_112_1	14360_Fyn	2755	2314	3808	3416	2940	2981	3778
14360_1614_19_1	14360_Fyn	420	365	740	434	407	895	738
14360_1614_3_1	14360_Fyn	1164	1030	1828	1609	1140	3419	1903
14360_1614_33_1	14360_Fyn	2570	2127	1438	2600	1676	2968	2177
14360_1614_58_1	14360_Fyn	964	1156	1216	2459	808	1115	1522
14390_1365_1_2	14390_Gabpa_IMP_OVL	193	86	17	109	8	91	649
14390_1365_15_1	14390_Gabpa_IMP_OVL	1074	1063	554	1963	778	2155	1028
14390_1365_38_2	14390_Gabpa_IMP_OVL	933	661	1134	736	624	440	1881
14390_1365_47_1	14390_Gabpa_IMP_OVL	1767	1664	1346	2047	970	1733	3809
14390_1365_49_1	14390_Gabpa_IMP_OVL	1225	1283	539	1122	300	1134	2000
14390_1365_8_1	14390_Gabpa_IMP_OVL	335	151	10	123	206	186	830
14391_1152_10_1	14391_Gabpb1	4670	3746	3694	3740	1916	3713	7463
14391_1152_22_1	14391_Gabpb1	648	605	398	805	238	254	1296
14391_1152_36_2	14391_Gabpb1	1430	953	1061	2756	910	859	2749
14391_1152_54_2	14391_Gabpb1	428	314	106	649	387	663	818
14391_1152_62_1	14391_Gabpb1	1118	1824	1396	661	249	1359	2042
14391_1152_66_1	14391_Gabpb1	563	603	168	1398	254	71	885
14468_1770_19_2	14468_Gbp2b	344	210	43	749	539	956	425
14468_1770_25_1	14468_Gbp2b	2073	620	1317	1336	609	1404	925
14468_1770_42_1	14468_Gbp2b	779	928	925	1510	1000	1609	609
14468_1770_44_1	14468_Gbp2b	2009	2035	2385	3399	2095	3252	2304
14468_1770_46_1	14468_Gbp2b	1374	1053	1222	1976	1621	1566	1221
14468_1770_67_1	14468_Gbp2b	2600	1537	2239	3251	2561	5153	1874
14534_2493_169_1	14534_Kat2a	2553	2953	6339	9033	3301	7618	2044
14534_2493_184_1	14534_Kat2a	7554	7327	13888	14837	12317	20498	5982
14534_2493_34_1	14534_Kat2a	8082	6155	12026	18257	10163	18336	3893
14534_2493_43_1	14534_Kat2a	2149	1264	3293	2404	2620	2637	1252
14534_2493_69_1	14534_Kat2a	4455	3225	8034	12794	5553	11811	2814
14534_2493_99_2	14534_Kat2a	6574	4677	11298	12900	7490	12455	3367
14547_1497_13_1	14547_Gdap2	1087	756	1978	1772	1225	1917	1123
14547_1497_2_1	14547_Gdap2	4587	2966	4391	4640	3435	6016	3462
14547_1497_45_1	14547_Gdap2	2440	2634	3534	1777	2291	2905	1401
14547_1497_60_2	14547_Gdap2	5326	4460	4279	9141	5431	6023	5860
14547_1497_70_1	14547_Gdap2	5303	5086	8332	8930	4941	10492	4225
14547_1497_86_1	14547_Gdap2	557	684	614	626	328	604	805
[truncated: 10,488 more rows]

## Sheet: 6d act B vs Pool negative
Supplementary Table 2: Results of Screen 2
Gene	Log2-fold change	False discovery rate	Score	Control	Adjusted P value	Number of guides
hgnc_symbol	lfc	fdr.neg	score.neg	is control	p.neg	guides
Racgap1	-7.1247	0.000105	4.52e-08	FALSE	2.47e-06	5
Phf5a	-4.7773	0.000105	3.08e-10	FALSE	2.47e-06	6
Chmp4b	-4.6152	0.000105	8.41e-10	FALSE	2.47e-06	6
Rel	-4.4418	0.000105	1.92e-07	FALSE	2.47e-06	6
Rpsa	-4.4116	0.000105	5.71e-08	FALSE	2.47e-06	6
Clp1	-3.9779	0.000105	7.82e-09	FALSE	2.47e-06	6
Rpl10	-3.9246	0.000105	2.48e-08	FALSE	2.47e-06	6
Ttk	-3.8252	0.000105	1.43e-07	FALSE	2.47e-06	5
Rpl7	-3.5928	0.000105	1.11e-07	FALSE	2.47e-06	6
Aurkb	-3.588	0.000105	2.52e-07	FALSE	2.47e-06	6
Mcrs1	-3.1417	0.000105	6.27e-07	FALSE	2.47e-06	6
Etnk1	-3.1372	0.000105	2.35e-08	FALSE	2.47e-06	6
Ak2	-2.7473	0.000105	1.67e-08	FALSE	2.47e-06	6
Hist1h2ak	-2.6605	0.000105	6.92e-07	FALSE	2.47e-06	6
Cdc6	-2.6142	0.000105	4.72e-07	FALSE	2.47e-06	6
Ugp2	-2.5581	0.000105	9.31e-08	FALSE	2.47e-06	6
Brf2	-2.5143	0.000105	2.48e-07	FALSE	2.47e-06	6
Mybl2	-2.457	0.000105	4.54e-09	FALSE	2.47e-06	6
Ube2n	-2.442	0.000105	3.64e-09	FALSE	2.47e-06	6
Chmp3	-2.4155	0.000105	4.29e-08	FALSE	2.47e-06	6
Bub1	-2.3986	0.000105	4.62e-07	FALSE	2.47e-06	6
Myc	-2.3925	0.000105	2.53e-08	FALSE	2.47e-06	6
Snapc4	-2.327	0.000105	1.32e-07	FALSE	2.47e-06	6
Ikbkb	-2.282	0.000105	4.26e-08	FALSE	2.47e-06	6
Preb	-2.237	0.000105	2.81e-07	FALSE	2.47e-06	6
Ddx54	-2.2116	0.000105	1.17e-08	FALSE	2.47e-06	6
Hdac3	-2.1838	0.000105	5.75e-08	FALSE	2.47e-06	6
Sbno1	-2.1593	0.000105	3.5e-08	FALSE	2.47e-06	6
Ddx19a	-2.1146	0.000105	6.52e-08	FALSE	2.47e-06	6
Terf2	-2.0798	0.000105	1.09e-07	FALSE	2.47e-06	6
Rpa3	-2.0738	0.000105	1.03e-07	FALSE	2.47e-06	6
Gpn1	-2.0403	0.000105	2.12e-07	FALSE	2.47e-06	6
Trrap	-1.9415	0.000105	3.81e-07	FALSE	2.47e-06	6
Rcl1	-1.9371	0.000105	1.79e-07	FALSE	2.47e-06	6
Aatf	-1.9356	0.000105	7.26e-08	FALSE	2.47e-06	6
Smarcc1	-1.932	0.000105	9.64e-08	FALSE	2.47e-06	6
Sf3b1	-1.8961	0.000105	7.29e-07	FALSE	2.47e-06	6
Bap1	-1.8454	0.000105	1.7e-08	FALSE	2.47e-06	6
Actr6	-1.7829	0.000105	8.4e-07	FALSE	2.47e-06	6
Nat10	-1.7173	0.000105	7.1e-08	FALSE	2.47e-06	6
Eef1a1	-1.6862	0.000105	5.57e-07	FALSE	2.47e-06	6
Cenpl	-1.678	0.000105	4.42e-07	FALSE	2.47e-06	6
Tufm	-1.665	0.000105	1.56e-07	FALSE	2.47e-06	6
Pet112	-1.6484	0.000105	6.09e-07	FALSE	2.47e-06	6
Mrpl32	-1.4833	0.000105	8.61e-07	FALSE	2.47e-06	6
Toe1	-1.4414	0.000105	2.34e-07	FALSE	2.47e-06	6
Map3k14	-1.4359	0.000105	5.63e-07	FALSE	2.47e-06	6
Sae1	-3.2299	0.000297	3.81e-07	FALSE	7.42e-06	5
Srebf2	-3.0125	0.000297	1.06e-06	FALSE	7.42e-06	6
Pkmyt1	-2.4364	0.000297	5.06e-07	FALSE	7.42e-06	5
Wdr5	-3.4379	0.000458	8.15e-07	FALSE	1.24e-05	5
Ogt	-3.1109	0.000458	2.05e-06	FALSE	1.24e-05	6
Ankrd52	-2.7823	0.000458	1.54e-06	FALSE	1.24e-05	6
Ddx51	-1.9707	0.000458	7.31e-07	FALSE	1.24e-05	5
Hist1h2bj	-6.3258	0.000619	1.16e-06	FALSE	1.73e-05	5
Ubtf	-2.1161	0.000619	1.79e-06	FALSE	1.73e-05	5
Bop1	-1.4361	0.000768	2.3e-06	FALSE	2.23e-05	5
Tfdp1	-1.3822	0.000768	3.3e-06	FALSE	2.23e-05	5
H2afz	-3.2577	0.00106	4.22e-06	FALSE	3.22e-05	5
Wbp11	-3.0694	0.00106	5.11e-06	FALSE	3.22e-05	5
Riok2	-1.7469	0.00106	5.03e-06	FALSE	3.22e-05	6
Rnf40	-2.1924	0.00118	5.48e-06	FALSE	3.71e-05	6
Rnf8	-1.5955	0.00118	6.03e-06	FALSE	3.71e-05	6
Wdr61	-1.6706	0.0013	7.18e-06	FALSE	4.21e-05	6
Rpp25l	-1.3578	0.0013	7.27e-06	FALSE	4.21e-05	6
Nfkb1	-2.2932	0.00138	9.45e-06	FALSE	4.7e-05	6
Ercc2	-1.4662	0.00138	9.07e-06	FALSE	4.7e-05	6
Stk11	-1.3701	0.00138	8.66e-06	FALSE	4.7e-05	6
Pdpk1	-1.9042	0.00149	1.14e-05	FALSE	5.2e-05	6
Phb2	-1.7971	0.00149	1.15e-05	FALSE	5.2e-05	6
Znrd1	-2.14	0.00158	1.25e-05	FALSE	5.69e-05	6
Ikbkg	-1.5393	0.00158	1.26e-05	FALSE	5.69e-05	6
Nfyb	-2.3227	0.00161	1.45e-05	FALSE	6.19e-05	6
Rnf20	-2.1376	0.00161	1.36e-05	FALSE	6.19e-05	6
Ago2	-1.6135	0.00161	1.4e-05	FALSE	6.19e-05	6
Smarce1	-1.57	0.00161	1.32e-05	FALSE	6.19e-05	6
Ep400	-1.4405	0.00161	1.46e-05	FALSE	6.19e-05	6
Hist1h2bb	-3.4989	0.00184	2.19e-05	FALSE	7.17e-05	3
Smarca4	-1.5725	0.00219	1.81e-05	FALSE	8.66e-05	6
Nsl1	-2.4164	0.00285	2.15e-05	FALSE	0.000116	6
Trpm7	-1.6358	0.00285	2.4e-05	FALSE	0.000121	6
Wbscr22	-1.5406	0.00285	2.36e-05	FALSE	0.000121	6
Bard1	-1.2958	0.00285	2.27e-05	FALSE	0.000121	6
Gne	-1.2446	0.00285	2.31e-05	FALSE	0.000121	6
Ddx41	-1.1779	0.00285	2.48e-05	FALSE	0.000121	6
Chd4	-1.656	0.0029	2.71e-05	FALSE	0.000126	6
Brca2	-1.0151	0.0029	2.7e-05	FALSE	0.000126	6
Rnf168	-2.5518	0.00295	2.89e-05	FALSE	0.000131	6
Meaf6	-1.6761	0.00295	2.83e-05	FALSE	0.000131	6
Daxx	-1.0265	0.00369	3.35e-05	FALSE	0.000166	6
Prdm10	-1.0783	0.00397	3.58e-05	FALSE	0.000181	6
Vps72	-2.1897	0.00421	3.9e-05	FALSE	0.000195	6
Cenpi	-1.4244	0.00421	3.82e-05	FALSE	0.000195	6
Dhx33	-1.6468	0.00437	4.24e-05	FALSE	0.000205	6
Setd1a	-1.0637	0.00443	4.34e-05	FALSE	0.00021	6
Actr8	-1.8627	0.0048	4.88e-05	FALSE	0.00023	6
Ptpn23	-2.5053	0.00505	5.38e-05	FALSE	0.00025	6
Pou2af1	-1.1298	0.00505	5.32e-05	FALSE	0.00025	6
Topbp1	-1.6658	0.0051	5.42e-05	FALSE	0.000255	6
Hist1h4d	-2.9778	0.00534	6.62e-05	FALSE	0.00027	6
Smarcb1	-2.2424	0.00694	9.34e-05	FALSE	0.000354	5
Zfp143	-1.405	0.00774	0.000104	FALSE	0.000398	6
Eif4e	-1.3507	0.00833	0.000117	FALSE	0.000433	6

## Sheet: 6d act B vs Pool positive
Supplementary Table 2: Results of Screen 2
Gene	Log2-fold change	False discovery rate	Score	Control	Adjusted P value	Number of guides
Smg1	0.25826	0.247	0.616	FALSE	0.00804	6
Brd9	0.25852	0.0213	0.126	FALSE	0.000383	6
Zfp281	0.27377	0.0972	0.903	FALSE	0.00223	6
Gpsm3	0.33289	0.137	0.917	FALSE	0.00383	6
Gsk3a	0.33496	0.128	0.798	FALSE	0.0032	6
Hdgfrp2	0.38181	0.144	0.978	FALSE	0.00416	6
Ubr2	0.39615	0.0336	0.922	FALSE	0.000656	6
Phf12	0.39938	0.0972	0.975	FALSE	0.00228	6
Zmynd11	0.40321	0.219	0.996	FALSE	0.00691	5
Gng11	0.41241	0.161	0.956	FALSE	0.00491	5
Hipk1	0.41872	0.144	0.926	FALSE	0.00426	6
Chek2	0.44052	0.234	0.995	FALSE	0.00748	6
Mybl1	0.45324	0.127	0.998	FALSE	0.00311	6
Elk4	0.46635	0.0972	0.996	FALSE	0.00226	6
Taok1	0.48598	0.0669	0.989	FALSE	0.00144	6
Kdm5a	0.49174	0.128	0.994	FALSE	0.00337	6
Ints12	0.51113	0.00324	0.975	FALSE	4.21e-05	6
Tada3	0.51658	0.011	0.972	FALSE	0.000171	6
Chd7	0.52872	0.134	0.985	FALSE	0.00362	6
Prkacb	0.53709	0.158	0.991	FALSE	0.00472	6
Mga	0.55844	0.00427	0.993	FALSE	6.19e-05	6
Ccnc	0.56467	0.039	0.998	FALSE	0.000779	6
Sap30	0.56648	0.137	0.996	FALSE	0.00376	6
Dhx29	0.5682	0.00677	1	FALSE	0.000101	6
Apbb1ip	0.57337	0.128	0.998	FALSE	0.00332	6
Zcwpw1	0.58203	0.144	0.929	FALSE	0.00412	6
Med1	0.59278	0.128	0.992	FALSE	0.00338	5
Skil	0.60819	0.198	1	FALSE	0.00613	6
Gatad1	0.61563	0.0124	1	FALSE	0.00021	6
Suv39h1	0.63117	0.104	1	FALSE	0.00249	6
Pak2	0.63611	0.0635	0.994	FALSE	0.00133	6
Gsk3b	0.64394	0.0404	1	FALSE	0.000829	5
Ppp2r2a	0.64554	0.0317	0.888	FALSE	0.000601	6
Tada1	0.65036	0.000215	0.896	FALSE	2.47e-06	6
Prkcd	0.65071	0.0122	1	FALSE	0.000195	6
Kat2a	0.67447	0.000215	1	FALSE	2.47e-06	6
Ets1	0.6751	0.0317	0.995	FALSE	0.000601	6
Rere	0.6918	0.000215	0.995	FALSE	2.47e-06	6
Supt7l	0.69289	0.016	0.998	FALSE	0.00028	6
Ehmt1	0.69733	0.0757	0.999	FALSE	0.00167	6
Arid5b	0.7008	0.000215	1	FALSE	2.47e-06	6
Myb	0.73382	0.00371	1	FALSE	5.2e-05	6
Ncoa3	0.73852	0.0122	1	FALSE	0.0002	6
2210018M11Rik	0.77319	0.00371	1	FALSE	5.2e-05	6
Fbxo11	0.78467	0.000215	1	FALSE	2.47e-06	6
Pcbp1	0.80275	0.00218	1	FALSE	2.72e-05	6
Lyl1	0.85697	0.000215	1	FALSE	2.47e-06	6
Prkaca	0.88324	0.00218	0.999	FALSE	2.72e-05	6
Smarcd1	0.8979	0.000215	0.952	FALSE	2.47e-06	6
Stat6	0.91371	0.000215	1	FALSE	2.47e-06	6
Tada2b	0.95979	0.000215	0.979	FALSE	2.47e-06	6
Trp53	0.96843	0.000215	0.999	FALSE	2.47e-06	6
Satb1	0.9957	0.000215	1	FALSE	2.47e-06	6
Fli1	1.0044	0.000215	1	FALSE	2.47e-06	5
Ccdc101	1.0448	0.000215	0.999	FALSE	2.47e-06	6
Lmo2	1.0574	0.000215	0.999	FALSE	2.47e-06	6
Gna13	1.1034	0.000215	1	FALSE	2.47e-06	6
Arid3a	1.1378	0.000215	1	FALSE	2.47e-06	6
Taf5l	1.1593	0.000215	1	FALSE	2.47e-06	6
Rcor1	1.2131	0.000215	1	FALSE	2.47e-06	5
Kdm1a	1.2337	0.000215	1	FALSE	2.47e-06	6
Ints6	1.2732	0.000215	1	FALSE	2.47e-06	6
Zfp217	1.3951	0.000215	1	FALSE	2.47e-06	6
Pten	1.446	0.000215	1	FALSE	2.47e-06	6
Rc3h1	1.5144	0.000215	1	FALSE	2.47e-06	5

## Sheet: 9d prePB vs Pool negative
Supplementary Table 2: Results of Screen 2
Gene	Log2-fold change	False discovery rate	Score	Control	Adjusted P value
Chmp4b	-8.0295	0.000127	3.13e-08	FALSE	2.47e-06
Rpl10	-7.6641	0.000127	5.36e-07	FALSE	2.47e-06
Clp1	-7.258	0.000127	1.03e-07	FALSE	2.47e-06
Oip5	-6.7742	0.000127	1.59e-07	FALSE	2.47e-06
Phf5a	-6.6823	0.000127	2.02e-08	FALSE	2.47e-06
Toe1	-6.5877	0.000127	4.55e-08	FALSE	2.47e-06
Eef1a1	-6.5702	0.000127	5.16e-07	FALSE	2.47e-06
Etnk1	-6.2774	0.000127	2.44e-07	FALSE	2.47e-06
Rpp25l	-6.0591	0.000127	3.01e-08	FALSE	2.47e-06
Ugp2	-6.0201	0.000127	4.21e-07	FALSE	2.47e-06
Snapc4	-5.8698	0.000127	7.5e-07	FALSE	2.47e-06
Cenpl	-5.8601	0.000127	1.29e-07	FALSE	2.47e-06
Bap1	-5.8167	0.000127	2.97e-08	FALSE	2.47e-06
Rpl7	-5.8045	0.000127	7.65e-07	FALSE	2.47e-06
Rcl1	-5.5663	0.000127	9.16e-07	FALSE	2.47e-06
Ak2	-5.4646	0.000127	4.03e-07	FALSE	2.47e-06
Ube2n	-5.2948	0.000127	1.56e-08	FALSE	2.47e-06
Thap11	-5.2604	0.000127	4.15e-07	FALSE	2.47e-06
Mre11a	-5.1332	0.000127	4.99e-07	FALSE	2.47e-06
Ikbkb	-5.0829	0.000127	5.27e-08	FALSE	2.47e-06
Ddx54	-4.9668	0.000127	1.4e-07	FALSE	2.47e-06
Hdac3	-4.9585	0.000127	1.28e-07	FALSE	2.47e-06
Brf2	-4.9207	0.000127	3.14e-07	FALSE	2.47e-06
Ddx19a	-4.6016	0.000127	3.22e-07	FALSE	2.47e-06
Pet112	-4.6015	0.000127	2.56e-07	FALSE	2.47e-06
Eefsec	-4.5913	0.000127	1.14e-07	FALSE	2.47e-06
Mybl2	-4.1905	0.000127	4.8e-07	FALSE	2.47e-06
Atr	-3.9437	0.000127	7.19e-07	FALSE	2.47e-06
Chmp3	-3.8214	0.000127	6.07e-07	FALSE	2.47e-06
Myc	-3.7632	0.000127	9.43e-08	FALSE	2.47e-06
Wdr61	-3.6978	0.000127	2.49e-07	FALSE	2.47e-06
Tufm	-3.6104	0.000127	2.35e-07	FALSE	2.47e-06
Hus1	-3.5483	0.000127	2.85e-07	FALSE	2.47e-06
Ikbkg	-3.3528	0.000127	5.1e-07	FALSE	2.47e-06
Cdk7	-3.2563	0.000127	2.14e-07	FALSE	2.47e-06
Pgs1	-2.8809	0.000127	5.94e-08	FALSE	2.47e-06
Smarcc1	-2.7918	0.000127	7.97e-07	FALSE	2.47e-06
Rad51d	-2.699	0.000127	5.14e-08	FALSE	2.47e-06
Daxx	-2.4785	0.000127	7.23e-07	FALSE	2.47e-06
Sbno1	-5.2051	0.000354	1.14e-06	FALSE	7.42e-06
Dolk	-4.6132	0.000354	9.85e-07	FALSE	7.42e-06
Nbn	-3.3489	0.000354	1.05e-06	FALSE	7.42e-06
Phb2	-5.7617	0.000576	1.52e-06	FALSE	1.24e-05
Racgap1	-7.7792	0.00077	1.71e-06	FALSE	1.73e-05
Gpn1	-4.4221	0.00077	2.29e-06	FALSE	1.73e-05
Ttk	-6.0459	0.000909	2.84e-06	FALSE	2.23e-05
Srebf2	-5.0674	0.000909	3.52e-06	FALSE	2.23e-05
Ddx51	-4.7518	0.000909	2.13e-06	FALSE	2.23e-05
Actr6	-3.3566	0.000909	3.38e-06	FALSE	2.23e-05
Cenpi	-3.8741	0.00109	4.17e-06	FALSE	2.72e-05
Wdr5	-7.6336	0.00121	5.38e-06	FALSE	3.22e-05
Ankrd52	-4.8371	0.00121	4.49e-06	FALSE	3.22e-05
Sae1	-4.3195	0.00121	4.6e-06	FALSE	3.22e-05
Sf3b1	-3.4128	0.00138	6.46e-06	FALSE	3.71e-05
Rel	-6.7146	0.00148	8.01e-06	FALSE	4.21e-05
Bub1	-3.1186	0.00148	7.63e-06	FALSE	4.21e-05
Tfdp1	-2.4055	0.00148	7.73e-06	FALSE	4.21e-05
Rpsa	-7.9471	0.00152	9.95e-06	FALSE	4.7e-05
Dna2	-4.782	0.00152	9.51e-06	FALSE	4.7e-05
Ddx41	-3.6983	0.00152	8.67e-06	FALSE	4.7e-05
Terf2	-3.5454	0.00152	8.27e-06	FALSE	4.7e-05
Trpm7	-3.3156	0.00152	1.01e-05	FALSE	4.7e-05
Pkmyt1	-4.6882	0.00162	1.16e-05	FALSE	5.2e-05
Rpa3	-4.3909	0.00162	1.16e-05	FALSE	5.2e-05
Pdpk1	-4.3325	0.00185	1.37e-05	FALSE	6.19e-05
Hist1h2ak	-4.0567	0.00185	1.43e-05	FALSE	6.19e-05
Setd8	-2.0294	0.00185	1.32e-05	FALSE	6.19e-05
Ddx1	-2.7827	0.00197	1.49e-05	FALSE	6.68e-05
Cenpa	-3.938	0.00222	1.63e-05	FALSE	7.67e-05
Uhrf1	-4.5565	0.00244	1.86e-05	FALSE	8.66e-05
Rnf8	-3.5558	0.00244	1.83e-05	FALSE	8.66e-05
Nat10	-3.164	0.00292	2e-05	FALSE	0.000106
Smarce1	-2.9329	0.00292	2.04e-05	FALSE	0.000106
Syk	-4.7755	0.00311	2.41e-05	FALSE	0.000121
Topbp1	-4.5243	0.00311	2.33e-05	FALSE	0.000121
Bard1	-3.7678	0.00311	2.16e-05	FALSE	0.000116
Wbscr22	-3.2596	0.00311	2.3e-05	FALSE	0.000121
Stk11	-3.0926	0.00311	2.44e-05	FALSE	0.000121
Orc2	-2.7671	0.0032	2.64e-05	FALSE	0.000126
Aatf	-3.7305	0.0032	2.76e-05	FALSE	0.000131
Pgam1	-3.488	0.0032	2.88e-05	FALSE	0.000131
Ahctf1	-2.821	0.0032	2.91e-05	FALSE	0.000131
Ago2	-3.9695	0.00324	2.98e-05	FALSE	0.000136
Gak	-2.8841	0.00324	2.96e-05	FALSE	0.000136
Dhx33	-4.6836	0.00344	3.26e-05	FALSE	0.000146
Hira	-2.4271	0.00386	3.36e-05	FALSE	0.000166
Ogt	-4.9345	0.00404	3.47e-05	FALSE	0.000176
Nfkb1	-4.3773	0.00417	3.69e-05	FALSE	0.000186
Prdm10	-3.5581	0.00417	3.67e-05	FALSE	0.000186
Tbl1x	-4.2171	0.00446	4.02e-05	FALSE	0.0002
Rfk	-5.2491	0.00448	4.49e-05	FALSE	0.00021
Ppp1r8	-2.9862	0.00448	4.4e-05	FALSE	0.00021
Men1	-2.8722	0.00448	4.15e-05	FALSE	0.000205
Plk4	-2.2188	0.00448	4.46e-05	FALSE	0.00021
Aurkb	-5.2276	0.00449	4.61e-05	FALSE	0.000215
Eif3f	-2.9406	0.00449	4.55e-05	FALSE	0.000215
Preb	-3.8418	0.00464	4.78e-05	FALSE	0.000225
Asxl1	-2.221	0.005	5.09e-05	FALSE	0.000245
Prmt5	-3.6933	0.00505	5.26e-05	FALSE	0.00025
Banp	-7.0243	0.00574	7.52e-05	FALSE	0.000289
Mrgbp	-2.6192	0.00574	6.86e-05	FALSE	0.000289
Gtf3c6	-1.7997	0.00607	8.03e-05	FALSE	0.000309
Ubtf	-5.4669	0.00783	0.000105	FALSE	0.000403
Nfyb	-3.4021	0.00862	0.00012	FALSE	0.000448
Nrbp1	-5.4135	0.00985	0.000135	FALSE	0.000517
Bop1	-2.6312	0.0115	0.000178	FALSE	0.000611
Smarcb1	-5.6705	0.0127	0.000199	FALSE	0.000685
Riok2	-3.3036	0.0127	0.000194	FALSE	0.00068
Rad51c	-2.0844	0.0134	0.000204	FALSE	0.00073
Mvk	-3.4823	0.014	0.000221	FALSE	0.000779
Huwe1	-1.4804	0.014	0.000209	FALSE	0.000779
Paf1	-2.8808	0.0149	0.000235	FALSE	0.000834
Rnf168	-5.0937	0.0153	0.000238	FALSE	0.000863
Wbp11	-5.3361	0.0156	0.000254	FALSE	0.000898
Nsl1	-4.2262	0.0156	0.000246	FALSE	0.000888
Brd2	-2.3957	0.0156	0.000249	FALSE	0.000903
Hist1h2bj	-8.0032	0.0165	0.000267	FALSE	0.000967
Hist1h2bb	-5.4938	0.0165	0.000305	FALSE	0.000977
Ppp2r1a	-3.3124	0.0165	0.000268	FALSE	0.000982
Cenpe	-2.6788	0.0185	0.00032	FALSE	0.00111
Chuk	-3.3461	0.019	0.000304	FALSE	0.00115
Chaf1a	-2.9309	0.0205	0.000326	FALSE	0.00125
Cenpo	-3.2313	0.022	0.000396	FALSE	0.00135
Dpy30	-1.5776	0.0224	0.000401	FALSE	0.00139
Pik3c3	-1.6454	0.0226	0.000408	FALSE	0.00141
Ddx20	-4.2335	0.0236	0.000405	FALSE	0.00149
Mcrs1	-5.1738	0.0265	0.000476	FALSE	0.00168
Ptpn23	-6.0787	0.0276	0.000498	FALSE	0.00176
Taf13	-2.1333	0.0276	0.000504	FALSE	0.00178
H2afx	-3.7713	0.0285	0.000522	FALSE	0.00185
Gtf2h1	-1.8986	0.0287	0.000533	FALSE	0.00188
Gne	-1.9207	0.0306	0.000574	FALSE	0.00202
Vps72	-3.8521	0.0321	0.000604	FALSE	0.00214
Supt6	-3.5479	0.0321	0.000606	FALSE	0.00215
Cdc6	-4.562	0.0325	0.000616	FALSE	0.00219
Eif4e	-3.3298	0.0327	0.000623	FALSE	0.00222
Hist1h4d	-5.7817	0.0346	0.000677	FALSE	0.00239
Emg1	-4.9262	0.0346	0.00067	FALSE	0.00238
Fxn	-3.1081	0.0349	0.000687	FALSE	0.00242
Dpf2	-3.0774	0.035	0.000692	FALSE	0.00246
Eny2	-2.4875	0.035	0.000694	FALSE	0.00247
Sin3a	-2.0498	0.0364	0.000739	FALSE	0.00259
Pole3	-2.5326	0.0366	0.00075	FALSE	0.00262
Supt5	-2.7213	0.0381	0.000797	FALSE	0.00274
E4f1	-2.4633	0.04	0.000844	FALSE	0.0029
Dhx16	-1.8065	0.0413	0.000892	FALSE	0.00302
Oxsm	-1.3924	0.0424	0.000914	FALSE	0.00311
Actr8	-4.4187	0.0448	0.000969	FALSE	0.00332
Mtr	-2.6349	0.0448	0.000975	FALSE	0.00333
Dyrk1a	-2.5571	0.0451	0.001	FALSE	0.00338
Ddx39b	-2.2114	0.0451	0.00101	FALSE	0.0034
Kansl1	-3.1327	0.0466	0.0012	FALSE	0.00357
Gabpa	-2.1642	0.0466	0.00104	FALSE	0.00355
Xrcc2	-2.5731	0.0466	0.00105	FALSE	0.00359
Ddx5	-3.7052	0.047	0.00107	FALSE	0.00364
Prpf4b	-1.5722	0.0471	0.00108	FALSE	0.00367
Pabpn1	-3.5021	0.0471	0.00109	FALSE	0.0037
Xrcc3	-2.853	0.0495	0.00115	FALSE	0.00394
Eif5a	-2.0796	0.0495	0.00115	FALSE	0.00393
Rnf20	-3.965	0.0496	0.00116	FALSE	0.00397
Meaf6	-2.9693	0.0498	0.00118	FALSE	0.00402
Taf8	-2.8298	0.0498	0.00139	FALSE	0.00404
Dhx37	-4.2451	0.0501	0.0012	FALSE	0.00412
Ddx11	-2.0764	0.0501	0.00123	FALSE	0.00418
Nsun4	-1.5727	0.0501	0.00124	FALSE	0.0042
Terf1	-1.5038	0.0501	0.0012	FALSE	0.00413
Brca2	-1.3371	0.0501	0.00122	FALSE	0.00417
Setd1a	-1.2644	0.0501	0.00123	FALSE	0.0042
Ss18	-2.1346	0.0501	0.00125	FALSE	0.00423
Timm50	-2.7179	0.0503	0.00127	FALSE	0.00427
Pi4kb	-3.1924	0.0532	0.00139	FALSE	0.00455
Zbtb7a	-1.5801	0.0623	0.00188	FALSE	0.00535
Hist1h3a	-5.1743	0.0673	0.00194	FALSE	0.00582
Dhx35	-2.6563	0.07	0.00203	FALSE	0.00608
Rnf40	-2.853	0.077	0.00232	FALSE	0.00673
Trim33	-3.5438	0.0809	0.00262	FALSE	0.00712
Trrap	-2.3054	0.0828	0.00258	FALSE	0.00737
Wnk1	-1.8123	0.0828	0.00259	FALSE	0.0074
Sp140	-1.5083	0.0828	0.00258	FALSE	0.00735
Nfyc	-2.4393	0.0863	0.00276	FALSE	0.00776
Ikzf1	-1.4865	0.0914	0.00296	FALSE	0.00827
Eef1g	-2.2374	0.0989	0.0032	FALSE	0.00905
Kat5	-2.2207	0.0989	0.0032	FALSE	0.00903
Znrd1	-2.8579	0.1	0.00327	FALSE	0.00921
H3f3a	-6.7138	0.101	0.00474	FALSE	0.00942
Chd4	-2.111	0.101	0.00332	FALSE	0.00938
Eif3c	-2.0662	0.101	0.0035	FALSE	0.00945
Pstk	-3.4984	0.104	0.00346	FALSE	0.00975
Dr1	-3.018	0.115	0.00387	FALSE	0.0108
Eif4g2	-3.1105	0.115	0.00404	FALSE	0.0109
Pik3cd	-3.3543	0.121	0.00416	FALSE	0.0116
Ppm1d	-1.935	0.13	0.00451	FALSE	0.0124
Ing3	-2.7208	0.137	0.00483	FALSE	0.0132
Foxk1	-2.5036	0.141	0.00501	FALSE	0.0137
Brd8	-2.2756	0.155	0.0055	FALSE	0.0151
Taf6	-1.7379	0.157	0.00563	FALSE	0.0155
Eed	-1.5933	0.157	0.00565	FALSE	0.0155
Smarca5	-2.8288	0.169	0.00614	FALSE	0.0168
Ddx28	-1.3239	0.177	0.00646	FALSE	0.0176
Zbtb11	-4.0814	0.185	0.00684	FALSE	0.0185
Ppp2ca	-3.6103	0.188	0.00702	FALSE	0.0189
Pnkp	-4.8185	0.19	0.00708	FALSE	0.0192
Pmvk	-3.3942	0.191	0.00724	FALSE	0.0196
Zbtb17	-2.6029	0.191	0.00726	FALSE	0.0196
Eif3e	-2.0751	0.191	0.0073	FALSE	0.0196
Taf7	-1.7442	0.195	0.00748	FALSE	0.0201
Rif1	-1.703	0.196	0.00753	FALSE	0.0202
Coq5	-2.1529	0.198	0.00767	FALSE	0.0205
Nsmce2	-1.4348	0.202	0.0079	FALSE	0.0211
Dot1l	-1.1443	0.204	0.00811	FALSE	0.0215
Ppp1r2	-3.2646	0.211	0.00835	FALSE	0.0222
Zfp830	-1.6595	0.211	0.0084	FALSE	0.0223
Gtf2e2	-2.4489	0.215	0.00861	FALSE	0.0229
Mrpl43	-3.0597	0.232	0.00944	FALSE	0.0248
Smarca4	-1.7513	0.238	0.00981	FALSE	0.0256
Map3k14	-2.219	0.239	0.00991	FALSE	0.0258
Ercc2	-3.6542	0.24	0.01	FALSE	0.026
Cenpk	-2.1213	0.241	0.0101	FALSE	0.0262
Supt4a	-6.4218	0.245	0.0267	FALSE	0.0268
Ncor1	-1.6472	0.248	0.0105	FALSE	0.0273

## Sheet: 9d prePB vs Pool positive
Supplementary Table 2: Results of Screen 2
Gene	Log2-fold change		False discovery rate	Control	Adjusted P value
Trim28	0.099152	1	0.000177	FALSE	2.47e-06
Tada3	0.43739	1	0.01	FALSE	0.00025
Mbd3	0.45443	1	0.217	FALSE	0.00823
Ehmt1	0.57058	1	0.00308	FALSE	5.69e-05
Stk24	0.57881	1	0.208	FALSE	0.0077
Pfkp	0.5894	1	0.0766	FALSE	0.00253
Tcf12	0.59233	1	0.112	FALSE	0.00388
Dusp9	0.59692	1	0.213	FALSE	0.00799
Gatad2a	0.6206	1	0.173	FALSE	0.00613
Kmt2c	0.66925	1	0.00564	FALSE	0.000121
Chd7	0.67985	1	0.00583	FALSE	0.000131
Ppip5k1	0.70695	1	0.0445	FALSE	0.00132
Arid3b	0.72547	1	0.0606	FALSE	0.00188
Setd2	0.73204	1	0.232	FALSE	0.00892
Carm1	0.75499	1	0.000177	FALSE	2.47e-06
Arid5b	0.7555	1	0.00877	FALSE	0.00021
Map3k8	0.76081	1	0.208	FALSE	0.00761
Cdk8	0.76645	1	0.101	FALSE	0.00343
Stat3	0.76901	1	0.0418	FALSE	0.00117
Cdk17	0.77476	1	0.0685	FALSE	0.00222
Mga	0.80723	1	0.0625	FALSE	0.00197
Satb1	0.82067	1	0.00564	FALSE	0.000121
Cic	0.82268	1	0.118	FALSE	0.00414
Brd9	0.82442	1	0.00201	FALSE	3.22e-05
Ints12	0.82945	1	0.00241	FALSE	4.21e-05
Fbxo11	0.87049	1	0.0445	FALSE	0.00131
Pcgf5	0.87633	1	0.0098	FALSE	0.00024
Med1	0.8821	1	0.0644	FALSE	0.00206
Prkaca	0.89307	1	0.00564	FALSE	0.000121
Kat6a	0.89729	1	0.0428	FALSE	0.00122
Elmsan1	0.90024	1	0.00877	FALSE	0.00021
Fxr1	0.90408	1	0.047	FALSE	0.00143
Phf12	0.90856	1	0.0149	FALSE	0.000393
Jade3	0.9151	1	0.0217	FALSE	0.000586
Sdc1	0.91584	1	0.187	TRUE	0.00671
Nono	0.92139	1	0.00483	FALSE	9.65e-05
Gatad1	0.92547	1	0.00326	FALSE	6.19e-05
Tada1	0.96006	1	0.0445	FALSE	0.00133
Prmt7	0.96846	1	0.000798	FALSE	1.24e-05
Ube2e3	0.96969	1	0.00368	FALSE	7.17e-05
Cdk2	0.98959	1	0.101	FALSE	0.00343
Hdac1	1.0077	1	0.0139	FALSE	0.000354
Cdk13	1.0127	1	0.0418	FALSE	0.00115
Myb	1.0345	1	0.00225	FALSE	3.71e-05
Gna13	1.0566	1	0.00574	FALSE	0.000126
Dhx29	1.057	1	0.000512	FALSE	7.42e-06
Gsk3b	1.0603	1	0.0149	FALSE	0.000388
Zc3h12d	1.0692	1	0.00241	FALSE	4.21e-05
Jarid2	1.1019	1	0.000177	FALSE	2.47e-06
Rere	1.1123	1	0.000177	FALSE	2.47e-06
Zbtb1	1.154	1	0.00764	FALSE	0.000176
Batf	1.1578	1	0.000177	FALSE	2.47e-06
Ccnc	1.1629	1	0.000798	FALSE	1.24e-05
Ppp2r2a	1.2869	1	0.00261	FALSE	4.7e-05
Zfp608	1.3626	1	0.000177	FALSE	2.47e-06
2210018M11Rik	1.3751	1	0.000177	FALSE	2.47e-06
Pcbp1	1.427	1	0.000177	FALSE	2.47e-06
Smarcd1	1.4697	1	0.000177	FALSE	2.47e-06
Tada2b	1.4816	1	0.000177	FALSE	2.47e-06
Kat2a	1.4889	1	0.000177	FALSE	2.47e-06
Lyl1	1.5064	1	0.000177	FALSE	2.47e-06
Lmo2	1.5184	1	0.000177	FALSE	2.47e-06
Pten	1.5663	1	0.000177	FALSE	2.47e-06
Taf5l	1.633	1	0.000177	FALSE	2.47e-06
Ube2e1	1.7137	1	0.000177	FALSE	2.47e-06
Ncoa3	1.7199	1	0.000177	FALSE	2.47e-06
Skil	1.8043	1	0.000177	FALSE	2.47e-06
Ints6	1.8788	1	0.000177	FALSE	2.47e-06
Fli1	1.915	1	0.000177	FALSE	2.47e-06
Rcor1	1.9998	1	0.000177	FALSE	2.47e-06
Kdm1a	2.2268	1	0.000177	FALSE	2.47e-06
Ccdc101	2.2462	1	0.000177	FALSE	2.47e-06
Zfp217	2.2664	1	0.000177	FALSE	2.47e-06
Stat6	2.3577	1	0.000177	FALSE	2.47e-06
Arid3a	2.4457	1	0.000177	FALSE	2.47e-06
Trp53	2.5069	1	0.000177	FALSE	2.47e-06
Rc3h1	3.1845	1	0.000177	FALSE	2.47e-06

## Sheet: 6d act vs 9d PB negative
Supplementary Table 2: Results of Screen 2
Gene	Log2-fold change	False discovery rate		Score	Control	Adjusted P value
Ube2n	-4.7214	0.0951		0.0023	FALSE	0.00661
Hdac3	-2.9692	0.163		0.00455	FALSE	0.0123
Sbno1	-2.706	0.00486		3.71e-05	FALSE	0.000131
Terf2	-3.1199	0.0281		0.000414	FALSE	0.00142
Gpn1	-4.1334	0.0308		0.000463	FALSE	0.00159
Ddx51	-4.1026	0.199		0.00584	FALSE	0.0159
Rcl1	-3.267	0.0363		0.000571	FALSE	0.00198
Bap1	-3.539	0.00302		1.86e-05	FALSE	6.19e-05
Phb2	-5.5551	0.00349		2.13e-05	FALSE	7.67e-05
Actr6	-2.3932	0.199		0.00594	FALSE	0.0157
Eef1a1	-5.8654	0.0281		0.0004	FALSE	0.0014
Cenpl	-3.4919	0.0235		0.000303	FALSE	0.00112
Wdr61	-2.5241	0.00495		3.93e-05	FALSE	0.000146
Tufm	-3.1114	0.0599		0.00115	FALSE	0.0038
Chd4	-1.4884	0.0624		0.00126	FALSE	0.00409
Pet112	-2.5887	0.0395		0.000642	FALSE	0.00221
Dhx33	-2.8691	0.0152		0.000149	FALSE	0.000606
Trpm7	-2.5297	0.144		0.0039	FALSE	0.0106
Ago2	-1.5504	0.238		0.00761	FALSE	0.0197
Rnf8	-2.8688	0.00549		4.52e-05	FALSE	0.000171
Wbscr22	-3.4574	0.00434		2.92e-05	FALSE	0.000106
Ikbkg	-2.3319	0.00434		2.81e-05	FALSE	0.000106
Toe1	-4.4067	0.00602		4.9e-05	FALSE	0.000196
Cenpi	-4.0839	0.0395		0.000657	FALSE	0.00227
Stk11	-3.2701	0.000183		2.5e-07	FALSE	2.48e-06
Rpp25l	-3.9079	0.00135		5.92e-06	FALSE	2.23e-05
Eif4e	-3.3124	0.0537		0.000994	FALSE	0.00333
Bard1	-1.8043	0.131		0.00347	FALSE	0.00952
Ddx41	-4.5436	0.012		9.85e-05	FALSE	0.000418
Pou2af1	-2.711	0.191		0.00556	FALSE	0.0148
Thap11	-5.3458	0.000183		2.53e-07	FALSE	2.48e-06
Mre11a	-4.926	0.000183		7.11e-07	FALSE	2.48e-06
Eif5a	-4.5566	0.000183		6.22e-08	FALSE	2.48e-06
Eefsec	-4.4971	0.000183		2.54e-09	FALSE	2.48e-06
Mau2	-4.3553	0.000183		2.65e-08	FALSE	2.48e-06
Ddx1	-4.1879	0.000183		2.46e-10	FALSE	2.48e-06
Pgs1	-3.6662	0.000183		1.18e-12	FALSE	2.48e-06
Mapk14	-3.27	0.000183		1.31e-09	FALSE	2.48e-06
Hus1	-3.2186	0.000183		8.36e-08	FALSE	2.48e-06
Dpy30	-3.1297	0.000183		2.96e-09	FALSE	2.48e-06
Eny2	-3.0493	0.000183		9.09e-08	FALSE	2.48e-06
Gtf3c6	-2.8423	0.000183		1.82e-08	FALSE	2.48e-06
Huwe1	-2.7291	0.000183		1.84e-12	FALSE	2.48e-06
Nipbl	-2.6661	0.000183		2.6e-06	FALSE	2.48e-06
Tcf3	-2.5641	0.000183		2.08e-08	FALSE	2.48e-06
Pgk1	-2.5632	0.000183		6.08e-07	FALSE	2.48e-06
Rad51d	-2.5118	0.000183		1.84e-09	FALSE	2.48e-06
Nbn	-2.3226	0.000183		1.02e-07	FALSE	2.48e-06
Jak3	-1.931	0.000183		1.83e-06	FALSE	2.48e-06
Oxsm	-1.9036	0.000183		2.06e-08	FALSE	2.48e-06
Chmp5	-1.3846	0.000183		4.98e-07	FALSE	2.48e-06
Dnttip1	-1.3186	0.000183		9.71e-07	FALSE	2.48e-06
Hbs1l	-1.3063	0.000183		9.66e-07	FALSE	2.48e-06
Stat3	-1.2667	0.000183		6.45e-07	FALSE	2.48e-06
Cdk7	-3.3668	0.000183		5.83e-08	FALSE	2.48e-06
Ppp6c	-3.3638	0.000183		4.02e-08	FALSE	2.48e-06
Taf6	-4.026	0.00116		5.15e-06	FALSE	1.73e-05
Supt5	-3.4586	0.00116		5.69e-06	FALSE	1.73e-05
Jak1	-2.6478	0.00135		6.9e-06	FALSE	2.23e-05
Zbtb7a	-1.7254	0.00135		3.65e-06	FALSE	2.23e-05
Cenpo	-3.17	0.00156		7.17e-06	FALSE	2.72e-05
Nsun4	-1.9457	0.00156		9.86e-06	FALSE	2.72e-05
Xrcc2	-3.1741	0.00289		1.44e-05	FALSE	5.2e-05
Ccnk	-3.0586	0.00302		1.94e-05	FALSE	6.19e-05
Hira	-2.3017	0.00302		1.96e-05	FALSE	6.19e-05
Pik3c3	-2.2721	0.00302		1.83e-05	FALSE	6.19e-05
Eftud1	-1.6929	0.00302		1.55e-05	FALSE	5.69e-05
Pgam1	-3.5153	0.00349		2.17e-05	FALSE	7.67e-05
Mtrf1l	-1.6805	0.00349		2.2e-05	FALSE	7.67e-05
Atm	-1.5373	0.00355		2.47e-05	FALSE	8.17e-05
Gtf2h1	-1.1087	0.00355		2.3e-05	FALSE	8.17e-05
Pi4ka	-1.8831	0.00446		3.16e-05	FALSE	0.000111
Taf13	-1.032	0.00476		3.45e-05	FALSE	0.000121
Xrcc3	-2.2753	0.00486		3.78e-05	FALSE	0.000136
Gtf2f1	-2.1988	0.00486		3.83e-05	FALSE	0.000136
Ddx28	-1.4075	0.00486		3.53e-05	FALSE	0.000126
Orc2	-1.347	0.00486		3.56e-05	FALSE	0.000131
Pmvk	-2.1038	0.00487		3.88e-05	FALSE	0.000141
Mtr	-1.2482	0.00487		3.86e-05	FALSE	0.000141
Pik3r4	-2.7891	0.0052		3.33e-05	FALSE	0.000156
Tfam	-1.8199	0.00544		4.38e-05	FALSE	0.000166
Eef1g	-2.3982	0.00549		4.65e-05	FALSE	0.000176
Rad51c	-1.9444	0.00549		4.59e-05	FALSE	0.000176
Prdm1	-2.233	0.00653		7.86e-05	TRUE	0.000215
Pstk	-2.9729	0.00791		9.2e-05	FALSE	0.000265
Brd2	-1.4407	0.00925		7.32e-05	FALSE	0.000314
Ppp2r1a	-2.2156	0.0125		0.000107	FALSE	0.000443
Cenpa	-3.048	0.0127		0.000112	FALSE	0.000463
Ddx11	-1.5383	0.0127		0.000112	FALSE	0.000463
Ddx20	-3.9354	0.0128		0.000151	FALSE	0.000473
Zfp445	-1.1171	0.013		0.000117	FALSE	0.000488
Wnk1	-2.5923	0.013		0.000157	FALSE	0.000493
Csk	-1.7756	0.014		0.000132	FALSE	0.000547
Eif3c	-2.2955	0.014		0.000175	FALSE	0.000542
Pkm	-2.9802	0.0152		0.000151	FALSE	0.000606
Fxn	-3.1116	0.0157		0.000199	FALSE	0.000636
Pole3	-1.3981	0.0161		0.000201	FALSE	0.000661
Mrgbp	-1.5245	0.0187		0.000239	FALSE	0.00078
Tsfm	-2.0713	0.0192		0.000253	FALSE	0.000824
Tada3	-1.0776	0.0192		0.000201	FALSE	0.000819
Dolk	-3.9267	0.0195		0.000216	FALSE	0.000869
Ikzf1	-2.7256	0.0195		0.000224	FALSE	0.000879
Dnajc2	-2.125	0.0195		0.000218	FALSE	0.000869
Eif3f	-2.6155	0.0195		0.000217	FALSE	0.000869
Phf23	-1.505	0.0227		0.000264	FALSE	0.00104
Plk4	-2.5059	0.0227		0.000277	FALSE	0.00106
Foxk1	-1.6091	0.0227		0.000265	FALSE	0.00104
Cenpw	-1.3544	0.0228		0.000285	FALSE	0.00107
Dna2	-2.6656	0.0251		0.000337	FALSE	0.00121
Gtf2h4	-3.3437	0.0281		0.000407	FALSE	0.00141
Ddx5	-2.5309	0.0281		0.000397	FALSE	0.00139
Msl3	-2.0401	0.0308		0.000459	FALSE	0.00157
Nsmce2	-1.4753	0.0323		0.000496	FALSE	0.00168
Mef2c	-3.0213	0.0334		0.000501	FALSE	0.00176
Irf4	-4.698	0.035		0.000525	TRUE	0.00185
Oip5	-4.2179	0.0362		0.000563	FALSE	0.00195
Gabpb1	-1.263	0.0362		0.000562	FALSE	0.00195
Adck4	-1.2723	0.0378		0.000596	FALSE	0.00208
Usp16	-1.336	0.0395		0.00065	FALSE	0.00226
Stag2	-1.0408	0.0395		0.000637	FALSE	0.00221
Ippk	-1.3175	0.0418		0.000701	FALSE	0.00242
Mtif2	-1.0832	0.0418		0.000709	FALSE	0.00245
Zw10	-1.3082	0.0435		0.000846	FALSE	0.00261
Prmt5	-1.5408	0.0435		0.000747	FALSE	0.00259
Taf12	-1.2334	0.0476		0.000846	FALSE	0.00288
Emg1	-3.4844	0.0504		0.00103	FALSE	0.00308
Dhx35	-1.2072	0.0529		0.000958	FALSE	0.00326
Cenpk	-1.9266	0.0599		0.00114	FALSE	0.00378
Asxl1	-1.3345	0.062		0.00123	FALSE	0.004
Kdm1a	-1.1265	0.0624		0.00126	FALSE	0.00407
Timm50	-2.2035	0.0711		0.00151	FALSE	0.00474
Bptf	-1.3728	0.077		0.00183	FALSE	0.0052
Rad54l	-1.0088	0.0865		0.00202	FALSE	0.00593
Ecsit	-1.516	0.0884		0.00207	FALSE	0.0061
Kmt2b	-1.2854	0.112		0.00289	FALSE	0.00781
Smarca5	-2.2826	0.114		0.00294	FALSE	0.00802
Zbtb11	-4.7835	0.115		0.00297	FALSE	0.00817
Fgfr1op	-1.202	0.125		0.00323	FALSE	0.00894
Dhx37	-2.5218	0.129		0.00345	FALSE	0.00931
Ahctf1	-2.1373	0.135		0.00363	FALSE	0.00992
Taf8	-1.8002	0.135		0.00365	FALSE	0.00991
Coq5	-2.0107	0.145		0.00396	FALSE	0.0108
Ankrd49	-1.3888	0.162		0.0045	FALSE	0.0121
Coq3	-1.1524	0.17		0.00484	FALSE	0.013
Rfk	-5.262	0.188		0.00541	FALSE	0.0144
Ppp2r4	-2.144	0.195		0.0058	FALSE	0.0153
Skiv2l	-2.0106	0.199		0.00604	FALSE	0.016
E4f1	-1.2068	0.219		0.00675	FALSE	0.0177
Nrbp1	-5.2945	0.227		0.0069	FALSE	0.0185

## Sheet: 6d act vs 9d PB positive
Supplementary Table 2: Results of Screen 2
Gene	Log2-fold change	False discovery rate	Control	Adjusted P value
Zfp507	0.034954	0.191	FALSE	0.00392
Hdac2	0.34097	0.161	FALSE	0.00227
Nfat5	0.37152	0.16	FALSE	0.00216
Itpr1	0.37346	0.123	FALSE	0.00147
Nr3c1	0.374	0.161	FALSE	0.00233
Dbf4	0.38012	0.107	FALSE	0.00124
Rb1	0.38407	0.172	FALSE	0.00298
Zfp62	0.42145	0.177	FALSE	0.00319
Gcfc2	0.43467	0.166	FALSE	0.00272
Prmt7	0.45065	0.154	FALSE	0.00201
Gsk3a	0.46359	0.178	FALSE	0.00329
Prkaca	0.46804	0.0488	FALSE	0.000512
Ppp3r1	0.50159	0.194	FALSE	0.00407
Trp53	0.50638	0.0067	FALSE	5.69e-05
G6pc3	0.51264	0.191	FALSE	0.00389
Gsk3b	0.53888	0.154	FALSE	0.00192
Kat2a	0.53895	0.000354	FALSE	2.48e-06
Snd1	0.57292	0.166	FALSE	0.00274
Lef1	0.58207	0.0265	FALSE	0.000265
Satb1	0.58311	0.00279	FALSE	2.23e-05
Cdk17	0.59425	0.181	FALSE	0.00348
Pten	0.59929	0.0587	FALSE	0.000646
Zc3h12d	0.60344	0.181	FALSE	0.00353
Kdm5c	0.60464	0.166	FALSE	0.00271
Ube2e1	0.60546	0.000354	FALSE	2.48e-06
Map2k5	0.61692	0.172	FALSE	0.00302
Pbx2	0.61816	0.0102	FALSE	9.65e-05
Ints12	0.65551	0.00165	FALSE	1.24e-05
Kmt2c	0.65778	0.0102	FALSE	9.65e-05
Fli1	0.66067	0.000354	FALSE	2.48e-06
Brd9	0.67634	0.000354	FALSE	2.48e-06
Pcgf6	0.67674	0.166	FALSE	0.00258
Ppp2r2a	0.71326	0.000354	FALSE	2.48e-06
Mga	0.77012	0.000354	FALSE	2.48e-06
Cdk13	0.79749	0.000354	FALSE	2.48e-06
Lyl1	0.83371	0.000354	FALSE	2.48e-06
Cdyl	0.84687	0.000354	FALSE	2.48e-06
Carm1	0.93682	0.000354	FALSE	2.48e-06
Lmo2	1.058	0.000354	FALSE	2.48e-06
Smarcd1	1.2516	0.000354	FALSE	2.48e-06
Myb	1.2586	0.000354	FALSE	2.48e-06
Rc3h1	1.6705	0.000354	FALSE	2.48e-06

## Sheet: 9d prePB vs 9d PB negative
Supplementary Table 2: Results of Screen 2
Gene	Log2-fold change	False discovery rate	Score	Control	Adjusted P value
hgnc_symbol	lfc	fdr.neg	score.neg	is control	p.neg
Eif5a	-3.1597	0.0461	0.000343	FALSE	0.00118
Taf6	-3.0802	0.0622	0.00048	FALSE	0.00168
Nsun4	-1.8605	0.00108	2.57e-06	FALSE	1.74e-05
Huwe1	-1.4574	0.00019	9.32e-07	FALSE	2.48e-06
Irf4	-4.6999	0.00901	3.69e-05	TRUE	0.000176
Mau2	-4.5707	0.00019	9.57e-09	FALSE	2.48e-06
Mapk14	-3.5691	0.00019	4.1e-13	FALSE	2.48e-06
Ppp6c	-2.7594	0.00019	4.37e-08	FALSE	2.48e-06
Nipbl	-2.7426	0.00019	5.16e-07	FALSE	2.48e-06
Jak1	-2.726	0.00019	4.1e-10	FALSE	2.48e-06
Kdm1a	-2.1153	0.00019	5.36e-09	FALSE	2.48e-06
Stat3	-1.802	0.00019	8.27e-12	FALSE	2.48e-06
Chmp5	-1.5922	0.00019	1.58e-07	FALSE	2.48e-06
Ccdc101	-1.5436	0.00019	6.91e-11	FALSE	2.48e-06
Elmsan1	-1.4293	0.00019	4.23e-09	FALSE	2.48e-06
Stat6	-1.1575	0.00019	1.5e-12	FALSE	2.48e-06
Taf3	-1.1049	0.00019	2.04e-07	FALSE	2.48e-06
Trim28	-1.0833	0.00019	5.56e-08	FALSE	2.48e-06
Skil	-1.0804	0.00019	1.42e-08	FALSE	2.48e-06
Arid3a	-1.072	0.00019	3.29e-11	FALSE	2.48e-06
Trp53	-1.0258	0.00019	1.93e-11	FALSE	2.48e-06
Jak3	-1.7996	0.00053	2.32e-06	FALSE	7.44e-06
Dnttip1	-1.4814	0.00053	2.13e-06	FALSE	7.44e-06
Prdm1	-2.4411	0.000798	1.84e-06	TRUE	1.24e-05
Pou2af1	-1.7198	0.000798	1.87e-06	FALSE	1.24e-05
Zbtb1	-1.1584	0.00255	8.44e-06	FALSE	4.22e-05
Tcf3	-1.8482	0.0127	5.45e-05	FALSE	0.000256
Ctbp1	-1.0118	0.0141	6.6e-05	FALSE	0.00029
Mtif2	-1.2638	0.0145	0.000102	FALSE	0.000305
Tfam	-1.4877	0.0153	8.36e-05	FALSE	0.00033
Sdc1	-2.6958	0.0168	0.000118	TRUE	0.00037
Actr5	-1.2228	0.0201	0.000116	FALSE	0.000454
Stag2	-1.1368	0.0419	0.000302	FALSE	0.00103
Pik3r4	-2.5113	0.0593	0.000444	FALSE	0.00158
Btk	-1.1322	0.098	0.000848	FALSE	0.003
Zbtb14	-1.377	0.104	0.00114	FALSE	0.00329
Ecsit	-1.2081	0.134	0.00125	FALSE	0.00436
Msl3	-1.6663	0.139	0.00135	FALSE	0.0046
Drap1	-1.5374	0.213	0.00259	FALSE	0.00758

## Sheet: 9d prePB vs 9d PB positive
Supplementary Table 2: Results of Screen 2
Gene	Log2-fold change	False discovery rate	Control	Adjusted P value
Lmo2	0.60342	0.0437	FALSE	0.000132
Blnk	0.668	0.07	FALSE	0.000246
Smarcd1	0.68619	0.0267	FALSE	6.7e-05
Ubr4	0.73775	0.152	FALSE	0.000608
Stat1	0.74914	0.0136	FALSE	2.73e-05
Ilk	0.76266	0.228	FALSE	0.00103
Satb1	0.76447	0.00165	FALSE	2.48e-06
Myb	0.96441	0.00165	FALSE	2.48e-06
Kdm5c	1.166	0.00165	FALSE	2.48e-06
