# Supplementary material for: Comprehensive CRISPR-Cas9 screen identifies factors which are important for plasmablast development
Source: Front Immunol. 2022 Sep 15;13:979606. doi: 10.3389/fimmu.2022.979606 (PMC9521597; doi:10.3389/fimmu.2022.979606)
Supplement: Supplementary file 3 [file Table_3.xlsx]

## Sheet: Sheet1
Supplementary Figure 3: Description of all Illumina sequencing data used in this study (GSE190591)
Geo accession #	Exp #	Sample description	Genotype	Cell preparation	Species	Sequencing protocol	Barcodes
	48157	RNA-Seq Act B	Prdm1(GFP/+)	iGB, IL-4 6 days	mouse	50 bp single read
	48158	RNA-Seq Act B	Prdm1(GFP/+)	iGB, IL-4 6 days	mouse	50 bp single read
	48159	RNA-Seq Act B	Prdm1(GFP/+)	iGB, IL-4 6 days, IL-21 3 days	mouse	50 bp single read
	48160	RNA-Seq pre-PB	Prdm1(GFP/+)	iGB, IL-4 6 days, IL-21 3 days	mouse	50 bp single read
	48161	RNA-Seq PB	Prdm1(GFP/+)	iGB, IL-4 6 days, IL-21 3 days	mouse	50 bp single read
	48162	RNA-Seq Act B	Prdm1(GFP/+)	iGB, IL-4 6 days, IL-21 3 days	mouse	50 bp single read
	48163	RNA-Seq pre-PB	Prdm1(GFP/+)	iGB, IL-4 6 days, IL-21 3 days	mouse	50 bp single read
	48164	RNA-Seq PB	Prdm1(GFP/+)	iGB, IL-4 6 days, IL-21 3 days	mouse	50 bp single read
	73425	Second Screen	Rosa26(Cas9/+)	iGB	mouse	50 bp single read	6 days act 1: TGTT, 6 days act 2: GCTT, 9 days act 1: CATT, 9 days PB 1: TTGT, 9 days act 2: CGGT, 9 days PB 2: ACGT, pool: GAGT
	58601	First Screen	Rosa26(Cas9/+)	iGB	mouse	50 bp single read	6 days act 1: GTCT, 6 days act 2: AGCT, 9 days act 1: TCCT, 9 days PB 1: CTAT, 9 days act 2: GGAT, 9 days PB 2: TAAT
	58377	First Screen	Rosa26(Cas9/+)	iGB	mouse	50 bp single read	6 days act 1: TGTT, 6 days act 2: GCTT, 9 days act 1: CATT, 9 days PB 1: TTGT, 9 days act 2: CGGT, 9 days PB 2: ACGT, pool: GAGT
